# Supplementary material for: DSM: Deep sequential model for complete neuronal morphology representation and feature extraction
Source: Patterns (N Y). 2023 Dec 13;5(1):100896. doi: 10.1016/j.patter.2023.100896 (PMC10801254; doi:10.1016/j.patter.2023.100896)
Supplement: Table S1. Parameters and detailed description for DSM models — To help reproduce our results, we provided the training details for three deep models, the hierarchical attention network, the word2vec model, and the autoencoder model. [file mmc2.xlsx]

## Sheet: Sheet1
Model	Hyperparameters	Default value	Suggestion	Definition
word2vec	vector_size	6	Important; should be greater than 3; but users should also consider that higher dimension of vectors requires higher capability of GPU.	vector_size is the number of dimensions (N) of the N-dimensional space that gensim Word2Vec maps the words onto.
	window size	50	See Supplementary Figure 2;	maximum distance between the current and predicted word within a sentence.
	min_count	100	Better to leave the paramters unchanged	min_count is for pruning the internal dictionary. Words that appear only once or twice in a billion-word corpus are probably uninteresting typos and garbage. In addition, there’s not enough data to make any meaningful training on those words, so it’s best to ignore them
	sg	1	Better to leave the paramters unchanged	training algorithm: 1 for skip-gram; otherwise CBOW.
DSM-HAN	learning rate	0.001	Very important; 0.0001--0.001;
	epoch	400	Under default learning rate. We use 'save best only' strategy, therefore, only the model with highest validation accuracy will be saved. And you can increase/decrease the number of epoch according to training status (underfit, fit well, and overfit).
	batch size	64	It can be decreased for low-memory GPU.
	neuronSequence-input	Input(shape=(20, 6,))	Specify the shape of input data; no parameters
	segment-encoder	GRU(units=128, return_sequences=True, kernel_regularizer=regularizers.l2(0.001), dropout=0.5)	Better to leave the paramters unchanged
	neuron-encoder	GRU(units=128, return_sequences=False, kernel_regularizer=regularizers.l2(0.001), dropout=0.5, name='sentence_out')	Better to leave the paramters unchanged
	classification-input	Dense(units=64, kernel_regularizer=regularizers.l2(0.01), name='dense_out')	We find that the model is not sensitive to the 'units'. By setting it to 16,32,64, and 128, the final performance remains unchanged. So it can be slightly reduced for low-memory GPU.
	dropout_4	Dropout(rate=0.5)	Better to leave the paramters unchanged
	re_lu_4	ReLU()	Better to leave the paramters unchanged
DSM-AE	learning rate	0.001	Very important; 0.0001--0.001;
	epoch	300	Under default learning rate. We use 'save best only' strategy, therefore, only the model with lowest validation loss will be saved. And you can increase/decrease the number of epoch according to training status (underfit, fit well, and overfit).
	batch size	64	It can be decreased for low-memory GPU.
	neuronSequence-input	Input((2000, 6,))	Specify the shape of input data (2000, sequence length; 6: brain region dimension); no parameters
	masking_3	Masking(mask_value=0.0)	Specify the masking value in input data; no parameters
	feature-encoder1	GRU(units=128, kernel_regularizer=regularizers.l2(0.001), dropout=0.5, return_sequences=True)	You can change 'units' according to your GPU capability
	feature-encoder2	GRU(units=64, kernel_regularizer=regularizers.l2(0.001), dropout=0.5, return_sequences=True)	You can change 'units' according to your GPU capability
	encoder-output	GRU(units=32, kernel_regularizer=regularizers.l2(0.001), dropout=0.5, return_sequences=False)	Dimension of encoded neuron. You can change 'units' according to your GPU capability.
	decoder-input	RepeatVector(n=2000)	Recover the sequence length (2000). Value of 'n' must match the sequence length.
	feature-decoder1	GRU(units=64, kernel_regularizer=regularizers.l2(0.001), dropout=0.5, return_sequences=True)	The value of 'units should be same as 'units' of feature-decoder2
	feature-decoder2	GRU(units=128, kernel_regularizer=regularizers.l2(0.001), dropout=0.5, return_sequences=True)	The value of 'units' should be same as 'units' of feature-decoder1
	decoder-output	GRU(units=6, kernel_regularizer=regularizers.l2(0.001), dropout=0.5, return_sequences=True)	units: same as the dimension of input data.
