# Supplementary material for: DSM: Deep sequential model for complete neuronal morphology representation and feature extraction
Source: Patterns (N Y). 2023 Dec 13;5(1):100896. doi: 10.1016/j.patter.2023.100896 (PMC10801254; doi:10.1016/j.patter.2023.100896)
Supplement: Table S3. Dataset details — Our training datasets come from SEU neuron reconstruction. According to the dataset composition used in the hierarchical attention network, the word2vec model, and the autoencoder model, each cell is marked as Y or N. [file mmc4.xlsx]

## Sheet: SEU dataset
cell_ID	Soma_region	Cell_type	word2vec	HAN	autoencoder
18465_00070	LGd	LGd	Y	Y	Y
18457_00097	VPL	VPL	Y	Y	Y
18867_4336_x10280_y7972	SSp-m	ET_SS	Y	Y	Y
17302_00015	CP	CP_others	Y	N	N
191812_3915_x8011_y24180	SSp-m	IT_SS	N	Y	Y
18453_3516_x21006_y6048	MOs	IT_MO	N	Y	Y
18462_00009	CP	CP_GPe	Y	Y	Y
18457_00083	VPM	VPM	Y	Y	Y
17543_3828_x6023_y17044	SSp-ll	IT_SS	N	Y	Y
18462_00053	VPL	VPL	Y	Y	Y
18869_5393_x8284_y3671	SSp-bfd	ET_SS	Y	Y	Y
18453_3704_x10450_y7387	SSp-m	IT_SS	N	Y	Y
18454_00068	VPL	VPL	Y	Y	Y
18867_5169_x12576_y5864	SSp-ul	ET_SS	N	Y	Y
18457_00055	VPM	VPM	Y	Y	Y
18869_3547_x21769_y7449	SSp-m	ET_SS	Y	Y	Y
17545_00143	CP	CP_GPe	Y	Y	Y
18867_4605_x30309_y8068	SSp-n	ET_SS	N	Y	Y
18464_00048	VPM	VPM	Y	Y	Y
182724_2926_x5279_y13761	MOs	ET_MO	N	Y	Y
18454_00153	VPM	VPM	Y	Y	Y
18455_00121	VPM	VPM	Y	Y	Y
18869_5019_x5442_y5910	SSs	unknown	Y	N	N
18864_00040	SSp-m	IT_SS	N	Y	Y
17302_00074	CP	CP_GPe	Y	Y	Y
18455_00047	VPM	VPM	Y	Y	Y
18454_00067	VPM	VPM	Y	Y	Y
18869_5108_x7688_y4065	SSp-bfd	ET_SS	Y	Y	Y
17545_00119	CP	CP_SNr	Y	Y	Y
18454_00162	VPM	VPM	Y	Y	Y
18868_3626_x29809_y12585	SSs	ET_SS	Y	Y	Y
18454_00072	VPM	VPM	Y	Y	Y
18864_2520_x2913_y22642	MOs	IT_MO	N	Y	Y
17543_4868_x6727_y21047	SSs	IT_SS	N	Y	Y
18457_00141	CP	CP_GPe	Y	Y	Y
18464_00031	LGd	LGd	Y	Y	Y
17302_00116	VPL	VPL	Y	Y	Y
18454_01049	VPM	VPM	Y	Y	Y
18464_00183	VPM	VPM	Y	Y	Y
18868_3627_x28035_y8749	SSp-m	ET_SS	Y	Y	Y
18453_5436_x32746_y12751	SSs	IT_SS	N	Y	Y
18454_00142	VPLpc	VPLpc	Y	N	N
18864_00015	SSp-bfd	IT_SS	N	Y	Y
18457_00036	CP	CP_GPe	Y	Y	Y
18462_00062	VPM	VPM	Y	Y	Y
18454_00027	CP	CP_GPe	Y	Y	Y
18454_01042	VPM	VPM	Y	Y	Y
18464_00088	CP	CP_SNr	Y	Y	Y
18869_3634_x5750_y7170	SSp-m	ET_SS	Y	Y	Y
18457_00074	MG	MG	Y	Y	Y
18462_00025	MG	MG	Y	Y	Y
18453_7304_x11719_y3749	VISp	IT_VIS	N	Y	Y
17787_00013	CP	CP_GPe	Y	Y	Y
18455_5246_x26804_y12456	unknown	unknown	Y	N	N
18457_00143	VPM	VPM	Y	Y	Y
18453_7132_x11495_y3152	VISp	IT_VIS	N	Y	Y
18867_2903_x13633_y8787	MOp	ET_MO	Y	Y	Y
18867_4397_x8352_y9768	SSp-m	ET_SS	Y	Y	Y
18868_5701_x9538_y5736	SSp-bfd	ET_SS	Y	Y	Y
18457_00048	VPM	VPM	Y	Y	Y
17545_00172	VPM	VPM	Y	Y	Y
18463_00067	VPM	VPM	Y	Y	Y
18869_5754_x7159_y3959	SSp-bfd	ET_SS	Y	Y	Y
17781_5361_x17741_y11849	CP	CP_GPe	Y	Y	Y
182725_5012_x5980_y10427	SSp-ll	ET_SS	N	Y	Y
18458_00445	VPM	VPM	Y	Y	Y
18454_00156	VPLpc	VPLpc	Y	N	N
18867_6408_x9343_y6158	SSp-bfd	ET_SS	Y	Y	Y
18458_00450	MG	MG	Y	Y	Y
18867_4831_x27808_y6496	SSp-ul	ET_SS	N	Y	Y
17302_00033	CP	CP_GPe	Y	Y	Y
18463_00041	VPMpc	VPMpc	Y	N	N
18454_00003	CP	CP_SNr	Y	Y	Y
18868_4648_x14941_y16268	RT	RT	N	Y	Y
18453_6675_x10576_y3102	VISp	IT_VIS	N	Y	Y
18454_00163	VPL	VPL	Y	Y	Y
18457_00204	VPM	VPM	Y	Y	Y
18463_00020	CP	CP_SNr	Y	Y	Y
18868_5531_x7356_y7030	SSp-bfd	ET_SS	Y	Y	Y
17302_00078	VPL	VPL	Y	Y	Y
18869_4282_x22276_y6457	SSp-n	ET_SS	N	Y	Y
18458_00086	LGd	LGd	Y	Y	Y
18454_01098	VPM	VPM	Y	Y	Y
17302_00093	CP	CP_SNr	Y	Y	Y
18463_00001	LGd	LGd	Y	Y	Y
18453_3186_x12745_y7108	MOp	IT_MO	Y	Y	Y
17545_00073	CP	CP_GPe	Y	Y	Y
17545_00095	LGd	LGd	Y	Y	Y
18454_00062	MG	MG	Y	Y	Y
17302_00014	CP	CP_others	Y	N	N
18458_00302	LGd	LGd	N	Y	Y
18454_00129	VPM	VPM	Y	Y	Y
18457_00034	CP	CP_SNr	Y	Y	Y
18465_00106	VPL	VPL	Y	Y	Y
18864_5305_x7877_y31450	SSs	IT_SS	Y	Y	Y
18869_3398_x6248_y7047	SSp-m	ET_SS	Y	Y	Y
18462_00029	VPLpc	VPLpc	Y	N	N
18869_4469_x21852_y5924	SSp-n	ET_SS	N	Y	Y
17545_00047	CP	CP_others	Y	N	N
18464_00133	VPL	VPL	Y	Y	Y
18464_00124	VPL	VPL	Y	Y	Y
18453_4693_x33039_y11636	SSs	IT_SS	Y	Y	Y
18465_00177	VPL	VPL	Y	Y	Y
17302_00098	CP	CP_GPe	Y	Y	Y
18454_01000	VPL	VPL	N	Y	Y
17543_3842_x7369_y3542	SSp-bfd	IT_SS	N	Y	Y
18864_4380_x6371_y4940	SSp-n	IT_SS	N	Y	Y
18464_00129	VPM	VPM	Y	Y	Y
18465_00229	VPM	VPM	Y	Y	Y
18458_00273	VPM	VPM	Y	Y	Y
18465_00261	VPM	VPM	Y	Y	Y
191812_5158_x9017_y25877	SSs	IT_SS	N	Y	Y
18465_00349	CP	CP_GPe	Y	Y	Y
18455_00147	VPM	VPM	Y	Y	Y
18868_4634_x13823_y16687	RT	RT	N	Y	Y
18454_00109	VPL	VPL	Y	Y	Y
17545_00136	CP	CP_GPe	Y	Y	Y
18869_3482_x7077_y5660	SSp-m	ET_SS	Y	Y	Y
18455_00016	CP	CP_GPe	Y	Y	Y
18457_00203	VPL	VPL	Y	Y	Y
17545_00162	MG	MG	Y	Y	Y
18457_00073	VPM	VPM	Y	Y	Y
18453_7007_x11486_y3611	VISp	IT_VIS	N	Y	Y
18454_00029	CP	CP_GPe	Y	Y	Y
18455_5600_x15840_y13940	unknown	unknown	Y	N	N
18453_1924_x22284_y8069	MOs	IT_MO	N	Y	Y
17545_00028	CP	CP_GPe	Y	Y	Y
18454_00140	VPM	VPM	Y	Y	Y
18867_5203_x10027_y7237	SSp-bfd	ET_SS	N	Y	Y
18458_00574	MG	MG	Y	Y	Y
18453_3492_x29357_y9198	SSp-m	IT_SS	N	Y	Y
18463_00062	MG	MG	Y	Y	Y
18455_00041	CP	CP_GPe	Y	Y	Y
18868_3592_x9776_y8113	MOp	ET_MO	Y	Y	Y
18454_01091	VPM	VPM	Y	Y	Y
18455_00021	VPM	VPM	Y	Y	Y
18461_4862_x17603_y2198	SSp-ll	IT_SS	N	Y	Y
17302_00095	CP	CP_SNr	Y	Y	Y
18454_01013	VPM	VPM	Y	Y	Y
18868_3783_x28846_y9268	SSp-m	ET_SS	Y	Y	Y
18868_3389_x28317_y9872	SSp-m	ET_SS	Y	Y	Y
18463_00005	CP	CP_GPe	Y	Y	Y
18465_00303	PoT	PoT	Y	N	N
18453_6537_x8725_y4484	VISal	IT_VIS	N	Y	Y
18455_5404_x24949_y14106	VPM	VPM	Y	Y	Y
17302_00007	CP	CP_SNr	Y	Y	Y
18453_5033_x32118_y8975	SSs	IT_SS	Y	Y	Y
18864_00117	VISl	IT_VIS	N	Y	Y
17300_6010_x23413_y13446	VISal	IT_VIS	N	Y	Y
17302_00043	CP	CP_GPe	Y	Y	Y
18457_00066	VPM	VPM	Y	Y	Y
18457_00012	VPM	VPM	Y	Y	Y
17545_00006	CP	CP_SNr	Y	Y	Y
18454_00017	CP	CP_GPe	Y	Y	Y
17302_00103	CP	CP_GPe	Y	Y	Y
17545_00041	CP	CP_others	Y	N	N
18457_00031	CP	CP_GPe	Y	Y	Y
18454_01127	LGd	LGd	Y	Y	Y
18454_01101	VPM	VPM	Y	Y	Y
17302_00094	CP	CP_SNr	Y	Y	Y
18455_3718_x10944_y12140	CP	CP_SNr	Y	Y	Y
18465_00039	CP	CP_GPe	Y	Y	Y
18455_00150	VPM	VPM	Y	Y	Y
17302_00017	CP	CP_GPe	Y	Y	Y
18455_00026	CP	CP_GPe	Y	Y	Y
17300_3514_x19676_y45282	SSs	IT_SS	N	Y	Y
18462_00028	VPM	VPM	Y	Y	Y
18454_01066	VPM	VPM	Y	Y	Y
18453_7024_x9012_y4138	VISp	IT_VIS	N	Y	Y
18457_00019	VPM	VPM	Y	Y	Y
18458_00562	VPL	VPL	Y	Y	Y
18455_5474_x14981_y13279	VPM	VPM	Y	Y	Y
17302_00036	MG	MG	Y	Y	Y
17545_00066	CP	CP_GPe	Y	Y	Y
18454_00160	VPM	VPM	Y	Y	Y
17545_00027	CP	CP_GPe	Y	Y	Y
18864_00025	SSp-ul	IT_SS	N	Y	Y
18465_00302	MG	MG	Y	Y	Y
17545_00179	LGd	LGd	Y	Y	Y
18457_00152	VPM	VPM	Y	Y	Y
18463_00031	VPM	VPM	Y	Y	Y
17543_5334_x5066_y20381	VISal	IT_VIS	N	Y	Y
17545_00159	CP	CP_GPe	Y	Y	Y
17302_00006	CP	CP_SNr	Y	Y	Y
18465_00228	VPL	VPL	Y	Y	Y
18454_01062	VPM	VPM	Y	Y	Y
17302_00120	LGd	LGd	Y	Y	Y
18454_00136	VPM	VPM	Y	Y	Y
18457_00027	VPM	VPM	Y	Y	Y
18864_1871_x3272_y21319	MOs	IT_MO	N	Y	Y
18868_3009_x28076_y11485	MOp	ET_MO	Y	Y	Y
18868_3453_x28753_y10380	SSp-m	ET_SS	N	Y	Y
18869_4196_x21043_y5510	SSp-m	ET_SS	Y	Y	Y
18465_00152	MG	MG	Y	Y	Y
18455_00224	CP	CP_GPe	Y	Y	Y
17545_00173	LGd	LGd	Y	Y	Y
17545_00045	CP	CP_SNr	Y	Y	Y
18457_00038	CP	CP_others	Y	N	N
18864_6805_x6340_y4681	VISl	IT_VIS	N	Y	Y
18458_00125	VPM	VPM	Y	Y	Y
18453_6479_x9010_y4330	VISal	IT_VIS	N	Y	Y
18454_01118	VPM	VPM	Y	Y	Y
18455_00210	VPM	VPM	Y	Y	Y
182725_3762_x5563_y19178	MOp	ET_MO	Y	Y	Y
18465_00028	CP	CP_GPe	Y	Y	Y
18454_01005	VPM	VPM	Y	Y	Y
18453_7455_x32866_y9412	VISpor	IT_VIS	N	Y	Y
17545_00142	VPLpc	VPLpc	Y	N	N
18457_00025	VPM	VPM	Y	Y	Y
18453_7223_x30215_y5120	VISp	IT_VIS	N	Y	Y
17545_00008	CP	CP_SNr	Y	Y	Y
18867_4593_x26568_y15120	CP	CP_SNr	N	Y	Y
18462_00013	VPM	VPM	Y	Y	Y
18455_00149	unknown	unknown	Y	N	N
18453_5535_x29214_y5045	SSp-bfd	IT_SS	N	Y	Y
18869_00028	RT	RT	N	Y	Y
17545_00168	VPM	VPM	Y	Y	Y
18455_00044	LGd	LGd	Y	Y	Y
18455_00030	CP	CP_GPe	Y	Y	Y
18465_00288	VPM	VPM	Y	Y	Y
17302_00076	MG	MG	Y	Y	Y
18464_00143	VPM	VPM	Y	Y	Y
18454_01061	VPM	VPM	Y	Y	Y
18867_5083_x14145_y15212	RT	RT	N	Y	Y
18454_00071	VPM	VPM	Y	Y	Y
18454_00015	CP	CP_GPe	Y	Y	Y
18462_00018	VPM	VPM	Y	Y	Y
18864_3473_x2641_y21082	MOp	IT_MO	Y	Y	Y
18869_4953_x22613_y6076	SSp-n	ET_SS	N	Y	Y
18465_00286	VPM	VPM	Y	Y	Y
18465_00291	VPLpc	VPLpc	Y	N	N
18461_4545_x5749_y4914	SSp-m	IT_SS	N	Y	Y
17545_00150	CP	CP_GPe	Y	Y	Y
18868_4757_x15158_y16995	RT	RT	N	Y	Y
18463_00061	MG	MG	Y	Y	Y
18455_00259	VPM	VPM	Y	Y	Y
18465_00119	LGd	LGd	Y	Y	Y
18465_00035	CP	CP_SNr	Y	Y	Y
18464_00108	CP	CP_SNr	Y	Y	Y
18455_00014	CP	CP_GPe	Y	Y	Y
18458_00250	LGd	LGd	Y	Y	Y
18454_00159	VPM	VPM	Y	Y	Y
18869_4419_x16667_y10498	RT	RT	N	Y	Y
18869_3263_x6927_y6229	SSp-m	ET_SS	Y	Y	Y
18868_3488_x24952_y7321	MOp	ET_MO	Y	Y	Y
18465_00089	VPM	VPM	Y	Y	Y
18864_2047_x3016_y12128	MOs	IT_MO	N	Y	Y
18457_00205	VPL	VPL	Y	Y	Y
18454_01043	VPM	VPM	Y	Y	Y
18454_00028	CP	CP_SNr	Y	Y	Y
18465_00132	VPM	VPM	Y	Y	Y
191812_3494_x7001_y8336	SSp-m	IT_SS	N	Y	Y
17545_00154	VPL	VPL	Y	Y	Y
18462_00035	CP	CP_others	Y	N	N
18465_00126	VPM	VPM	Y	Y	Y
18454_01018	VPM	VPM	Y	Y	Y
17302_00108	CP	CP_others	Y	N	N
18465_00091	VPM	VPM	Y	Y	Y
18455_00261	VPM	VPM	Y	Y	Y
18458_00242	LGd	LGd	Y	Y	Y
17302_00123	CP	CP_GPe	Y	Y	Y
18868_5242_x9858_y5968	SSp-bfd	ET_SS	Y	Y	Y
18457_00014	CP	CP_SNr	Y	Y	Y
17545_00058	VPM	VPM	Y	Y	Y
18867_3994_x27846_y7437	SSp-ul	ET_SS	N	Y	Y
17302_00030	CP	CP_GPe	Y	Y	Y
18457_00026	VPM	VPM	Y	Y	Y
18867_3525_x9958_y10743	SSp-m	ET_SS	Y	Y	Y
18457_00040	CP	CP_SNr	Y	Y	Y
17302_00102	CP	CP_others	Y	N	N
17302_00055	CP	CP_others	Y	N	N
18464_00119	VPM	VPM	Y	Y	Y
18453_4403_x30609_y7732	SSp-bfd	IT_SS	N	Y	Y
18458_00049	LGd	LGd	Y	Y	Y
18465_00141	LGd	LGd	Y	Y	Y
17545_00067	CP	CP_GPe	Y	Y	Y
18464_00153	CP	CP_SNr	Y	Y	Y
18454_01001	VPM	VPM	Y	Y	Y
18458_00419	VPL	VPL	Y	Y	Y
18867_4826_x11914_y16564	CP	CP_SNr	Y	Y	Y
18454_00134	VPM	VPM	Y	Y	Y
18465_00111	LGd	LGd	Y	Y	Y
18867_4789_x23709_y15765	RT	RT	N	Y	Y
17302_00048	LGd	LGd	Y	Y	Y
18464_00010	CP	CP_GPe	Y	Y	Y
17302_00075	CP	CP_others	Y	N	N
18458_00430	VPM	VPM	Y	Y	Y
18462_00040	VPM	VPM	Y	Y	Y
17545_00030	CP	CP_GPe	Y	Y	Y
18454_00169	VPL	VPL	Y	Y	Y
17302_00091	CP	CP_GPe	Y	Y	Y
17302_00114	VPM	VPM	Y	Y	Y
18864_4429_x7945_y3080	SSs	IT_SS	Y	Y	Y
18868_3922_x26631_y7518	SSp-ul	ET_SS	N	Y	Y
18454_00106	VPM	VPM	Y	Y	Y
18458_00244	LGd	LGd	Y	Y	Y
191812_4067_x7961_y6860	SSp-m	IT_SS	Y	Y	Y
18453_3841_x9500_y7920	SSp-m	IT_SS	N	Y	Y
18465_00001	CP	CP_GPe	Y	Y	Y
18464_00061	CP	CP_GPe	Y	Y	Y
18864_4760_x3070_y21249	MOp	IT_MO	Y	Y	Y
18867_5082_x26232_y14941	RT	RT	N	Y	Y
18457_00082	CP	CP_SNr	Y	Y	Y
18454_00167	VPL	VPL	Y	Y	Y
18457_00127	MG	MG	Y	Y	Y
18453_3350_x8925_y9653	SSp-m	IT_SS	N	Y	Y
18453_2400_x15836_y7243	MOs	IT_MO	N	Y	Y
18457_00206	VPL	VPL	Y	Y	Y
18454_01086	VPM	VPM	Y	Y	Y
18454_01126	VPM	VPM	Y	Y	Y
18454_01117	VPM	VPM	Y	Y	Y
18454_00147	VPM	VPM	Y	Y	Y
18455_00119	CP	CP_GPe	Y	Y	Y
18867_5287_x32054_y8614	SSp-n	ET_SS	N	Y	Y
17302_00113	VPM	VPM	Y	Y	Y
191812_4445_x5426_y10324	SSp-ll	IT_SS	N	Y	Y
18457_00041	CP	CP_GPe	Y	Y	Y
18869_4890_x8926_y9583	RT	RT	N	Y	Y
18868_3856_x26025_y7205	SSp-ul	ET_SS	N	Y	Y
18868_2621_x11765_y8944	MOs	ET_MO	N	Y	Y
18465_00056	LGd	LGd	Y	Y	Y
18458_00488	CP	CP_others	Y	N	N
17302_00080	LGd	LGd	Y	Y	Y
17545_00082	MG	MG	Y	Y	Y
18864_4797_x9453_y2359	SSs	IT_SS	N	Y	Y
17545_00065	CP	CP_GPe	Y	Y	Y
18864_00023	SSp-un	IT_SS	N	Y	Y
18868_4523_x15124_y15767	RT	RT	N	Y	Y
17787_4521_x5172_y12873	SSs	IT_SS	N	Y	Y
17545_00001	CP	CP_others	Y	N	N
17300_5571_x27063_y39610	VISa	IT_VIS	N	Y	Y
18454_00141	VPLpc	VPLpc	Y	N	N
18455_00264	VPM	VPM	Y	Y	Y
18868_3799_x26336_y7466	SSp-ul	ET_SS	N	Y	Y
18453_5308_x10321_y5166	SSp-bfd	IT_SS	N	Y	Y
17302_00054	VPM	VPM	Y	Y	Y
191812_3727_x4996_y18685	MOs	IT_MO	N	Y	Y
18457_00079	CP	CP_SNr	Y	Y	Y
18457_00078	CP	CP_others	Y	N	N
18454_00020	CP	CP_GPe	Y	Y	Y
18463_00069	VPM	VPM	Y	Y	Y
182725_4290_x5671_y18488	MOp	ET_MO	Y	Y	Y
182724_2997_x5821_y12613	MOs	ET_MO	N	Y	Y
18465_00287	VPM	VPM	Y	Y	Y
17302_00003	CP	CP_SNr	Y	Y	Y
18457_00001	CP	CP_GPe	Y	Y	Y
18462_00005	CP	CP_GPe	Y	Y	Y
18455_00155	unknown	unknown	Y	N	N
18457_00150	VPM	VPM	Y	Y	Y
17545_00048	CP	CP_others	Y	N	N
18452_5511_x26566_y3403	SSp-tr	IT_SS	N	Y	Y
18455_00204	VPM	VPM	Y	Y	Y
18453_5941_x24629_y3152	VISam	IT_VIS	N	Y	Y
18465_00112	LGd	LGd	Y	Y	Y
18454_01112	VPM	VPM	Y	Y	Y
18457_00002	CP	CP_GPe	Y	Y	Y
18470_3582_x22459_y29708	MOs	ET_MO	N	Y	Y
18869_5213_x7186_y4274	SSp-bfd	ET_SS	Y	Y	Y
18454_01082	VPM	VPM	Y	Y	Y
18454_01132	VPL	VPL	Y	Y	Y
182724_4785_x5002_y11122	SSp-ll	ET_SS	N	Y	Y
18454_00039	CP	CP_GPe	Y	Y	Y
17302_00063	CP	CP_GPe	Y	Y	Y
17302_00101	CP	CP_GPe	Y	Y	Y
18457_00077	CP	CP_others	Y	N	N
18465_00092	VPM	VPM	Y	Y	Y
18462_00032	VPMpc	VPMpc	Y	N	N
18465_00007	CP	CP_GPe	Y	Y	Y
18462_00022	MG	MG	Y	Y	Y
17787_00026	CP	CP_SNr	Y	Y	Y
18463_00051	CP	CP_others	Y	N	N
191812_3801_x5383_y20989	MOp	IT_MO	N	Y	Y
18867_4954_x9860_y7599	SSp-bfd	ET_SS	Y	Y	Y
18868_5686_x9887_y5415	SSp-bfd	ET_SS	Y	Y	Y
191812_6084_x5026_y7787	SSp-bfd	IT_SS	N	Y	Y
18455_00255	VPM	VPM	Y	Y	Y
18463_00072	MG	MG	Y	Y	Y
18458_00050	LGd	LGd	Y	Y	Y
18455_00040	CP	CP_GPe	Y	Y	Y
18454_01104	VPM	VPM	Y	Y	Y
18455_5472_x13482_y11733	VPM	VPM	Y	Y	Y
18457_00099	VPL	VPL	Y	Y	Y
18465_00125	VPM	VPM	Y	Y	Y
18868_4549_x5910_y9879	SSp-m	ET_SS	Y	Y	Y
191812_3176_x5144_y19229	MOs	IT_MO	N	Y	Y
17545_00124	CP	CP_GPe	Y	Y	Y
18454_01032	VPM	VPM	Y	Y	Y
18869_4054_x19963_y5080	SSp-un	ET_SS	N	Y	Y
18457_00006	CP	CP_GPe	Y	Y	Y
18453_7245_x12979_y2864	VISp	IT_VIS	N	Y	Y
18867_5408_x30554_y7318	SSp-bfd	ET_SS	Y	Y	Y
18464_00045	VPM	VPM	Y	Y	Y
18455_00262	VPM	VPM	Y	Y	Y
18454_01031	VPM	VPM	Y	Y	Y
18454_01124	VPM	VPM	Y	Y	Y
17545_00007	CP	CP_GPe	Y	Y	Y
17302_00049	LGd	LGd	Y	Y	Y
18457_00146	VPM	VPM	Y	Y	Y
18458_00542	VPM	VPM	Y	Y	Y
18454_01023	VPM	VPM	Y	Y	Y
18465_00145	MG	MG	Y	Y	Y
18457_00142	CP	CP_GPe	Y	Y	Y
18457_00017	VPM	VPM	Y	Y	Y
18465_00047	LD	LD	Y	N	N
18869_4625_x5853_y5391	SSp-n	ET_SS	N	Y	Y
18455_00151	unknown	unknown	Y	N	N
17545_00074	CP	CP_GPe	Y	Y	Y
18462_00057	VPM	VPM	Y	Y	Y
17302_00050	CP	CP_GPe	Y	Y	Y
17302_00032	CP	CP_others	Y	N	N
18454_01111	VPM	VPM	Y	Y	Y
18457_00028	VPM	VPM	Y	Y	Y
18453_7188_x11060_y3637	VISp	IT_VIS	N	Y	Y
18458_00386	CP	CP_GPe	Y	Y	Y
18869_4050_x21764_y6239	SSp-m	ET_SS	Y	Y	Y
182724_2333_x7081_y21185	MOs	ET_MO	N	Y	Y
18463_00028	VPM	VPM	Y	Y	Y
18464_00081	CP	CP_GPe	Y	Y	Y
17302_00031	CP	CP_SNr	Y	Y	Y
17545_00145	CP	CP_GPe	Y	Y	Y
18464_00016	CP	CP_GPe	Y	Y	Y
18455_5386_x25400_y12840	unknown	unknown	Y	N	N
17302_00086	CP	CP_SNr	Y	Y	Y
18455_00007	CP	CP_GPe	Y	Y	Y
18457_00033	CP	CP_GPe	Y	Y	Y
17787_00029	CP	CP_others	Y	N	N
18867_4513_x27588_y6824	SSp-ul	ET_SS	N	Y	Y
18463_00002	unknown	unknown	Y	N	N
18454_00133	VPM	VPM	Y	Y	Y
18457_00075	MG	MG	Y	Y	Y
18465_00036	CP	CP_SNr	Y	Y	Y
18453_3471_x28224_y8289	SSp-ul	IT_SS	N	Y	Y
18458_00555	VPM	VPM	Y	Y	Y
18867_3855_x11412_y8044	SSp-m	ET_SS	Y	Y	Y
18869_4468_x23035_y7089	SSp-n	ET_SS	N	Y	Y
18867_4621_x24147_y14734	RT	RT	N	Y	Y
17787_00014	CP	CP_SNr	Y	Y	Y
18465_00233	VPL	VPL	Y	Y	Y
18455_00106	CP	CP_others	Y	N	N
18454_00052	VPM	VPM	Y	Y	Y
18465_00034	CP	CP_SNr	Y	Y	Y
18453_3795_x13584_y5960	MOp	IT_MO	Y	Y	Y
18864_3488_x3691_y22599	MOp	IT_MO	N	Y	Y
18457_00065	VPM	VPM	Y	Y	Y
17543_3308_x10077_y3766	SSs	IT_SS	N	Y	Y
18454_00064	VPM	VPM	Y	Y	Y
18461_7132_x6338_y3287	VISrl	IT_VIS	N	Y	Y
18455_00120	VPL	VPL	Y	Y	Y
18455_00220	CP	CP_others	Y	N	N
18461_5025_x23630_y4542	SSp-bfd	IT_SS	N	Y	Y
18454_01035	VPM	VPM	Y	Y	Y
18454_00135	VPM	VPM	Y	Y	Y
18869_4036_x8032_y4635	SSp-ul	ET_SS	N	Y	Y
18454_00137	VPM	VPM	Y	Y	Y
18457_00053	VPM	VPM	Y	Y	Y
18455_00122	VPM	VPM	Y	Y	Y
17302_00106	CP	CP_GPe	Y	Y	Y
18454_00161	VPM	VPM	Y	Y	Y
18455_00005	CP	CP_GPe	Y	Y	Y
18864_3015_x3194_y23588	MOp	IT_MO	Y	Y	Y
18454_01110	VPM	VPM	Y	Y	Y
18454_00131	VPM	VPM	Y	Y	Y
18869_3761_x5335_y8118	SSs	ET_SS	Y	Y	Y
182725_4390_x5078_y18459	SSp-ll	ET_SS	N	Y	Y
18463_00011	CP	CP_GPe	Y	Y	Y
18458_00575	VPM	VPM	Y	Y	Y
18453_4067_x16924_y5288	MOp	IT_MO	Y	Y	Y
18869_4268_x10899_y9077	RT	RT	N	Y	Y
18454_00105	VPM	VPM	Y	Y	Y
18462_00050	CP	CP_GPe	Y	Y	Y
17545_00063	CP	CP_GPe	Y	Y	Y
18454_01081	VPM	VPM	Y	Y	Y
18869_3504_x6554_y5961	SSp-m	ET_SS	Y	Y	Y
18457_00043	CP	CP_GPe	Y	Y	Y
18453_2713_x27713_y9899	MOp	IT_MO	Y	Y	Y
18464_00042	VPM	VPM	Y	Y	Y
17302_00097	CP	CP_SNr	Y	Y	Y
18869_4662_x10221_y8547	RT	RT	N	Y	Y
17302_00115	VPM	VPM	Y	Y	Y
17545_00064	CP	CP_GPe	Y	Y	Y
18453_6477_x30376_y5078	VISp	IT_VIS	N	Y	Y
18458_00239	LGd	LGd	Y	Y	Y
17302_00044	CP	CP_GPe	Y	Y	Y
18455_00004	CP	CP_GPe	Y	Y	Y
18454_00164	VPM	VPM	Y	Y	Y
18463_00019	CP	CP_SNr	Y	Y	Y
18869_5980_x7654_y3517	SSp-bfd	ET_SS	Y	Y	Y
18457_00015	CP	CP_GPe	Y	Y	Y
18457_00013	VPM	VPM	Y	Y	Y
18465_00017	CP	CP_GPe	Y	Y	Y
17781_5166_x11993_y10858	SSs	Car3_SS	Y	N	N
191812_4322_x7645_y6848	SSp-n	IT_SS	N	Y	Y
18864_5099_x6368_y29941	SSp-bfd	IT_SS	N	Y	Y
18868_5131_x7596_y7239	SSp-bfd	ET_SS	Y	Y	Y
18455_00143	VPM	VPM	Y	Y	Y
17545_00163	MG	MG	Y	Y	Y
18454_01114	VPM	VPM	Y	Y	Y
18465_00159	CP	CP_GPe	Y	Y	Y
17545_00118	CP	CP_GPe	Y	Y	Y
18454_00151	VPLpc	VPLpc	Y	N	N
18455_5253_x25617_y13881	VPM	VPM	Y	Y	Y
17545_00093	LGd	LGd	Y	Y	Y
18454_00048	VPM	VPM	Y	Y	Y
17545_00122	CP	CP_SNr	Y	Y	Y
17302_00112	VPM	VPM	Y	Y	Y
18463_00032	MG	MG	Y	Y	Y
17545_00053	CP	CP_GPe	Y	Y	Y
18454_01133	VPL	VPL	Y	Y	Y
18462_00051	VPM	VPM	Y	Y	Y
18869_3857_x22137_y7268	SSp-m	ET_SS	Y	Y	Y
18869_3506_x6250_y6810	SSp-m	ET_SS	Y	Y	Y
18457_00049	VPM	VPM	Y	Y	Y
18867_4156_x9348_y9148	SSp-m	ET_SS	N	Y	Y
18864_4067_x3464_y21495	MOp	IT_MO	N	Y	Y
18458_00121	VPM	VPM	Y	Y	Y
18869_4453_x9586_y8809	RT	RT	N	Y	Y
17545_00085	VPMpc	VPMpc	Y	N	N
18864_00043	SSs	IT_SS	N	Y	Y
18869_4727_x9851_y8415	RT	RT	N	Y	Y
18453_5995_x24812_y3143	VISam	IT_VIS	N	Y	Y
18462_00038	CP	CP_SNr	Y	Y	Y
18457_00054	VPM	VPM	Y	Y	Y
18454_01105	VPM	VPM	Y	Y	Y
18457_00058	VPM	VPM	Y	Y	Y
18454_00149	MG	MG	Y	Y	Y
18458_00437	VPL	VPL	Y	Y	Y
191812_4446_x6677_y24393	SSp-n	IT_SS	N	Y	Y
18457_00010	VPM	VPM	Y	Y	Y
18457_00018	VPM	VPM	Y	Y	Y
18868_4317_x23980_y6346	SSp-ll	ET_SS	N	Y	Y
18454_00018	CP	CP_SNr	Y	Y	Y
18454_01051	VPM	VPM	Y	Y	Y
17545_00057	VPM	VPM	Y	Y	Y
18454_01055	VPM	VPM	Y	Y	Y
18458_00461	VPM	VPM	Y	Y	Y
18455_00049	VPM	VPM	Y	Y	Y
18864_00029	SSs	IT_SS	N	Y	Y
18458_00268	VPM	VPM	Y	Y	Y
18869_3937_x5000_y8198	SSp-m	ET_SS	Y	Y	Y
18457_00089	VPM	VPM	Y	Y	Y
18452_7249_x11408_y2071	VISp	IT_VIS	N	Y	Y
18457_00030	CP	CP_GPe	Y	Y	Y
18463_00040	VPM	VPM	Y	Y	Y
18455_5632_x14519_y14028	unknown	unknown	Y	N	N
18462_00063	VAL	VAL	Y	N	N
18465_00242	VPL	VPL	Y	Y	Y
18453_4386_x31552_y9254	SSp-n	IT_SS	N	Y	Y
18463_00057	LGd	LGd	Y	Y	Y
18462_00021	VPM	VPM	Y	Y	Y
191812_5219_x4127_y21100	SSp-ul	IT_SS	N	Y	Y
18455_00152	VPL	VPL	Y	Y	Y
18454_00002	CP	CP_SNr	Y	Y	Y
18454_00143	VPLpc	VPLpc	Y	N	N
18463_00052	VPL	VPL	Y	Y	Y
18869_4426_x7611_y4421	SSp-un	ET_SS	N	Y	Y
18869_4001_x4383_y7249	SSs		Y	N	N
18454_01069	VPM	VPM	Y	Y	Y
18455_00146	VPM	VPM	Y	Y	Y
18867_4302_x30805_y9233	SSp-m	ET_SS	Y	Y	Y
18453_1643_x24077_y11694	MOs	IT_MO	N	Y	Y
18453_6053_x8032_y5933	VISrl	IT_VIS	Y	Y	Y
18457_00047	VPM	VPM	Y	Y	Y
18454_00155	VPM	VPM	Y	Y	Y
18868_4517_x31548_y11591	SSs	ET_SS	Y	Y	Y
18868_3977_x25824_y7160	SSp-ul	ET_SS	N	Y	Y
18454_01015	VPM	VPM	Y	Y	Y
17545_00131	CP	CP_SNr	Y	Y	Y
18864_3248_x2473_y15212	MOs	IT_MO	N	Y	Y
18453_5325_x32314_y8395	SSs	IT_SS	Y	Y	Y
18867_3801_x9223_y10977	SSp-m	ET_SS	N	Y	Y
18453_3579_x30397_y10103	SSp-m	IT_SS	N	Y	Y
18457_00114	CP	CP_others	Y	N	N
18453_6604_x9161_y4006	VISrl	IT_VIS	N	Y	Y
18453_2428_x13810_y8197	MOs	IT_MO	N	Y	Y
18454_01011	VPM	VPM	Y	Y	Y
18457_00122	VPL	VPL	Y	Y	Y
182725_4160_x5717_y19181	MOp	ET_MO	N	Y	Y
18458_00577	VPM	VPM	Y	Y	Y
18047_4141_x14168_y9063	MOs	ET_MO	N	Y	Y
18458_00458	MG	MG	Y	Y	Y
18454_00170	MG	MG	Y	Y	Y
18465_00045	CP	CP_others	Y	N	N
18454_00150	MG	MG	Y	Y	Y
18463_00024	CP	CP_GPe	Y	Y	Y
18454_01073	VPM	VPM	Y	Y	Y
18464_00004	CP	CP_SNr	Y	Y	Y
17302_00121	LGd	LGd	Y	Y	Y
18457_00091	VPM	VPM	Y	Y	Y
18455_00200	VPM	VPM	Y	Y	Y
18454_01095	VPM	VPM	Y	Y	Y
18465_00282	CP	CP_GPe	N	Y	Y
18464_00047	VPM	VPM	Y	Y	Y
191812_2978_x7903_y22705	MOp	IT_MO	N	Y	Y
18869_4026_x21667_y6102	SSp-m	ET_SS	Y	Y	Y
18453_3316_x8214_y11076	SSp-m	IT_SS	N	Y	Y
18868_4132_x11881_y6094	MOp	ET_MO	Y	Y	Y
18869_4457_x17404_y9449	RT	RT	N	Y	Y
18463_00029	VPM	VPM	Y	Y	Y
18453_6040_x24821_y3042	VISam	IT_VIS	N	Y	Y
17302_00096	CP	CP_GPe	Y	Y	Y
18454_01047	VPM	VPM	Y	Y	Y
18463_00004	CP	CP_SNr	Y	Y	Y
18464_00155	CP	CP_SNr	Y	Y	Y
18869_4091_x4807_y8065	SSs	ET_SS	N	Y	Y
18457_00159	VPM	VPM	Y	Y	Y
18454_01123	VPM	VPM	Y	Y	Y
18454_01100	VPM	VPM	Y	Y	Y
18868_4047_x27203_y7787	SSp-ul	ET_SS	N	Y	Y
18458_00541	VPM	VPM	Y	Y	Y
18868_4883_x27078_y6285	SSp-bfd	ET_SS	Y	Y	Y
17302_00118	LGd	LGd	Y	Y	Y
18454_01103	VPM	VPM	Y	Y	Y
18867_3758_x14594_y6944	MOp	ET_MO	Y	Y	Y
17545_00165	MG	MG	Y	Y	Y
18867_4677_x24410_y14710	RT	RT	N	Y	Y
18864_00119	VISp	IT_VIS	N	Y	Y
18867_4922_x30354_y7405	SSp-bfd	ET_SS	Y	Y	Y
18864_00021	SSp-ul	IT_SS	N	Y	Y
18868_3564_x27379_y8431	SSp-ul	ET_SS	N	Y	Y
18868_3871_x26350_y7564	SSp-ul	ET_SS	N	Y	Y
18864_5648_x4839_y28849	SSp-bfd	IT_SS	N	Y	Y
18465_00110	LGd	LGd	Y	Y	Y
18868_3875_x8707_y8341	SSp-m	ET_SS	Y	Y	Y
18455_00263	VPM	VPM	Y	Y	Y
17302_00002	CP	CP_SNr	Y	Y	Y
18454_01096	VPM	VPM	Y	Y	Y
17302_00040	LGd	LGd	Y	Y	Y
18453_2884_x12998_y7285	MOs	IT_MO	N	Y	Y
18454_01106	VPM	VPM	Y	Y	Y
18465_00238	VPL	VPL	Y	Y	Y
182724_5410_x4393_y11075	SSp-ll	ET_SS	N	Y	Y
18869_5150_x8933_y7652	RT	RT	N	Y	Y
18465_00114	LGd	LGd	Y	Y	Y
182724_3887_x5901_y10339	SSp-ul	ET_SS	N	Y	Y
18453_4725_x30684_y6703	SSp-bfd	IT_SS	N	Y	Y
18454_00146	VPM	VPM	Y	Y	Y
18867_4801_x7068_y12938	SSs	ET_SS	Y	Y	Y
18454_01007	VPL	VPL	Y	Y	Y
17302_00045	CP	CP_GPe	Y	Y	Y
18463_00066	VPM	VPM	Y	Y	Y
18454_01120	VPM	VPM	Y	Y	Y
18868_4434_x10947_y6887	SSp-ul	ET_SS	N	Y	Y
18464_00076	VPM	VPM	Y	Y	Y
18868_4341_x30419_y10114	SSp-n	ET_SS	N	Y	Y
18869_4841_x18666_y8144	RT	RT	N	Y	Y
18455_00180	CP	CP_SNr	Y	Y	Y
17545_00088	LGd	LGd	Y	Y	Y
18453_7010_x8769_y4509	VISp	IT_VIS	N	Y	Y
17788_4719_x3512_y9492	SSs	IT_SS	N	Y	Y
18457_00039	CP	CP_GPe	Y	Y	Y
182725_2390_x8944_y12077	MOs	ET_MO	N	Y	Y
18455_00206	VPM	VPM	Y	Y	Y
18465_00133	VPM	VPM	Y	Y	Y
18464_00074	VPM	VPM	Y	Y	Y
18867_3973_x31634_y12362	SSs	ET_SS	Y	Y	Y
18454_01064	VPM	VPM	Y	Y	Y
18461_4410_x23856_y6531	SSs	IT_SS	Y	Y	Y
18454_01059	VPM	VPM	Y	Y	Y
18464_00009	CP	CP_SNr	Y	Y	Y
18867_3383_x10177_y11497	SSp-m	ET_SS	Y	Y	Y
18454_01027	VPM	VPM	Y	Y	Y
17787_7070_x12739_y1410	VISpm	IT_VIS	N	Y	Y
182724_2670_x5615_y13225	MOs	ET_MO	N	Y	Y
17545_00132	CP	CP_SNr	Y	Y	Y
18457_00046	VPM	VPM	Y	Y	Y
18464_00085	CP	CP_SNr	Y	Y	Y
18454_00061	VPM	VPM	Y	Y	Y
18465_00116	LGd	LGd	Y	Y	Y
18463_00073	VPL	VPL	Y	Y	Y
18457_00063	VPM	VPM	Y	Y	Y
17545_00046	CP	CP_GPe	Y	Y	Y
18454_00138	VPM	VPM	Y	Y	Y
17787_00050	CP	CP_SNr	Y	Y	Y
18458_00583	VPL	VPL	Y	Y	Y
18454_01074	VPM	VPM	Y	Y	Y
18463_00003	VPM	VPM	Y	Y	Y
18454_01107	VPM	VPM	Y	Y	Y
18463_00010	CP	CP_GPe	Y	Y	Y
18457_00087	CP	CP_SNr	Y	Y	Y
18455_00046	LGd	LGd	Y	Y	Y
18463_00018	LGd	LGd	Y	Y	Y
17545_00092	LGd	LGd	Y	Y	Y
18867_4647_x12409_y6656	SSp-ul	ET_SS	N	Y	Y
18457_00062	VPM	VPM	Y	Y	Y
182724_4327_x4847_y18972	MOp	ET_MO	N	Y	Y
18453_2645_x28684_y11703	MOp	IT_MO	Y	Y	Y
18868_4944_x7089_y8035	unknown	unknown	Y	N	N
18458_00264	LGd	LGd	Y	Y	Y
18453_7146_x8788_y4552	VISp	IT_VIS	N	Y	Y
18455_00136	VPM	VPM	Y	Y	Y
18455_5316_x26308_y13288	VPM	VPM	Y	Y	Y
18869_5343_x5414_y5337	SSs	ET_SS	Y	Y	Y
18455_00253	VPM	VPM	Y	Y	Y
17545_00075	VPM	VPM	Y	Y	Y
18465_00348	VPL	VPL	N	Y	Y
18465_00241	VPM	VPM	Y	Y	Y
18455_00138	VPM	VPM	Y	Y	Y
18464_00044	VPM	VPM	Y	Y	Y
18465_00009	CP	CP_GPe	Y	Y	Y
18457_00162	VPM	VPM	Y	Y	Y
18465_00155	CP	CP_GPe	Y	Y	Y
17545_00054	VPM	VPM	Y	Y	Y
18455_00020	VPM	VPM	Y	Y	Y
18454_01116	VPM	VPM	Y	Y	Y
18454_01090	VPM	VPM	Y	Y	Y
18867_4824_x31628_y8902	SSp-n	ET_SS	N	Y	Y
18868_4041_x10632_y7193	SSp-ul	ET_SS	N	Y	Y
18864_00002	SSp-bfd	IT_SS	N	Y	Y
18457_00072	VPM	VPM	Y	Y	Y
17302_00099	CP	CP_GPe	Y	Y	Y
18867_4689_x11723_y7039	SSp-ul	ET_SS	N	Y	Y
17302_00046	CP	CP_GPe	Y	Y	Y
18868_3207_x27726_y9448	SSp-m	ET_SS	Y	Y	Y
18464_00029	MG	MG	Y	Y	Y
17543_5296_x5131_y20385	VISal	IT_VIS	N	Y	Y
18455_00142	VPM	VPM	Y	Y	Y
18457_00120	VPL	VPL	Y	Y	Y
18465_00226	VPL	VPL	Y	Y	Y
17545_00113	CP	CP_GPe	Y	Y	Y
18462_00043	CP	CP_GPe	Y	Y	Y
18453_7132_x31679_y7308	VISli	IT_VIS	N	Y	Y
18454_01053	VPM	VPM	Y	Y	Y
18465_00292	VPM	VPM	Y	Y	Y
18458_00351	CP	CP_others	Y	N	N
17787_00019	CP	CP_SNr	Y	Y	Y
18464_00046	VPM	VPM	Y	Y	Y
18453_4186_x30783_y11697	SSs	unknown	Y	N	N
17302_00059	CP	CP_GPe	Y	Y	Y
18868_3658_x9598_y8113	MOp	ET_MO	Y	Y	Y
17302_00119	LGd	LGd	Y	Y	Y
18465_00264	CP	CP_GPe	Y	Y	Y
18461_3871_x7813_y3857	MOp	IT_MO	Y	Y	Y
18867_4259_x9977_y8313	SSp-m	ET_SS	Y	Y	Y
18457_00121	MG	MG	Y	Y	Y
17545_00023	CP	CP_GPe	Y	Y	Y
17545_00059	CP	CP_GPe	Y	Y	Y
18455_00002	CP	CP_GPe	Y	Y	Y
18458_00456	VPL	VPL	Y	Y	Y
18864_3338_x3396_y21865	MOp	IT_MO	N	Y	Y
18457_00101	VPM	VPM	Y	Y	Y
18453_2991_x13607_y7348	MOs	IT_MO	N	Y	Y
18454_01060	VPM	VPM	Y	Y	Y
18454_01050	LGd	LGd	Y	Y	Y
18465_00082	VPM	VPM	Y	Y	Y
18463_00015	LGd	LGd	Y	Y	Y
18454_00152	VPM	VPM	Y	Y	Y
18462_00049	CP	CP_SNr	Y	Y	Y
18453_3678_x8938_y8684	SSp-m	IT_SS	N	Y	Y
191812_3922_x8455_y6768	SSp-m	IT_SS	N	Y	Y
18465_00011	CP	CP_GPe	Y	Y	Y
191812_3675_x8625_y6930	SSp-m	IT_SS	N	Y	Y
18457_00035	CP	CP_GPe	Y	Y	Y
18868_4693_x13797_y16937	RT	RT	N	Y	Y
18869_4786_x18238_y10268	RT	RT	N	Y	Y
17302_00035	MG	MG	Y	Y	Y
18864_6734_x4899_y27447	VISp	IT_VIS	N	Y	Y
18454_01054	VPM	VPM	Y	Y	Y
17781_5655_x10641_y11102	SSs	Car3_SS	Y	N	N
18869_4301_x20547_y5218	SSp-un	ET_SS	N	Y	Y
18453_6756_x7677_y5336	VISrl	IT_VIS	N	Y	Y
18455_00043	LGd	LGd	Y	Y	Y
18454_01067	VPM	VPM	Y	Y	Y
18455_00048	VPM	VPM	Y	Y	Y
18455_00013	CP	CP_GPe	Y	Y	Y
191812_5676_x8072_y26215	SSs	IT_SS	N	Y	Y
18457_00061	VPM	VPM	Y	Y	Y
17302_00087	CP	CP_others	Y	N	N
18461_2985_x10744_y3095	MOs	IT_MO	N	Y	Y
18462_00027	VPL	VPL	Y	Y	Y
182725_2376_x10033_y10786	MOp	ET_MO	Y	Y	Y
18458_00584	VPM	VPM	Y	Y	Y
18867_4768_x26326_y6150	SSp-ul	ET_SS	N	Y	Y
18458_00551	VPM	VPM	Y	Y	Y
18869_3239_x6605_y6691	SSp-m	ET_SS	Y	Y	Y
18454_00049	CP	CP_GPe	Y	Y	Y
18867_4457_x7592_y10554	SSp-m	ET_SS	N	Y	Y
191812_3758_x8791_y24162	SSs	IT_SS	N	Y	Y
18457_00088	VPM	VPM	Y	Y	Y
17302_00047	CP	CP_others	Y	N	N
18457_00057	VPM	VPM	Y	Y	Y
18458_00281	VPM	VPM	Y	Y	Y
18463_00021	CP	CP_SNr	Y	Y	Y
17545_00044	CP	CP_GPe	Y	Y	Y
18868_3547_x28065_y9077	SSp-m	ET_SS	Y	Y	Y
18465_00090	VPM	VPM	Y	Y	Y
18454_00063	MG	MG	Y	Y	Y
18453_5113_x9557_y5782	SSp-bfd	IT_SS	N	Y	Y
18453_6561_x9442_y3817	VISrl	IT_VIS	N	Y	Y
18869_3590_x6132_y6798	SSp-m	ET_SS	Y	Y	Y
18047_5719_x25513_y7957	SSp-un	ET_SS	N	Y	Y
18457_00102	VPL	VPL	Y	Y	Y
17787_00007	CP	CP_SNr	Y	Y	Y
18457_00164	VPL	VPL	Y	Y	Y
18465_00005	CP	CP_SNr	Y	Y	Y
17302_00038	MG	MG	Y	Y	Y
17545_00003	VAL	VAL	Y	N	N
18457_00119	VPM	VPM	Y	Y	Y
17302_00005	CP	CP_SNr	Y	Y	Y
18457_00202	VPL	VPL	Y	Y	Y
18455_00135	CP	CP_GPe	Y	Y	Y
18869_4848_x18620_y8132	RT	RT	N	Y	Y
18457_00199	MG	MG	Y	Y	Y
18465_00084	VPM	VPM	Y	Y	Y
17302_00010	CP	CP_SNr	Y	Y	Y
18457_00064	VPM	VPM	Y	Y	Y
18457_00103	CP	CP_SNr	Y	Y	Y
18869_3480_x6168_y6983	SSp-m	ET_SS	Y	Y	Y
18869_3741_x6284_y6163	SSp-m	ET_SS	Y	Y	Y
18464_00194	LP	LP	Y	N	N
18465_00080	VPM	VPM	Y	Y	Y
18464_00086	CP	CP_SNr	Y	Y	Y
18453_3945_x11262_y6434	SSp-ul	IT_SS	N	Y	Y
18465_00029	CP	CP_GPe	Y	Y	Y
18455_00125	VPL	VPL	Y	Y	Y
18463_00068	VPM	VPM	Y	Y	Y
18869_5237_x7485_y4162	SSp-bfd	ET_SS	Y	Y	Y
18455_00017	LGd	LGd	Y	Y	Y
18869_4371_x21382_y5522	SSp-n	ET_SS	N	Y	Y
17302_00009	CP	CP_SNr	Y	Y	Y
17302_00053	VPM	VPM	Y	Y	Y
18869_3701_x5589_y7633	SSp-m	ET_SS	Y	Y	Y
17545_00081	MG	MG	Y	Y	Y
18453_4540_x32498_y9442	SSp-n	IT_SS	N	Y	Y
18454_01078	CP	CP_GPe	Y	Y	Y
18455_00018	LGd	LGd	Y	Y	Y
191812_3163_x6264_y21524	MOp	IT_MO	N	Y	Y
18455_00256	VPM	VPM	Y	Y	Y
18454_01134	VPL	VPL	Y	Y	Y
18465_00294	VPM	VPM	Y	Y	Y
18454_00171	MG	MG	Y	Y	Y
18454_01009	VPM	VPM	Y	Y	Y
18462_00026	MG	MG	Y	Y	Y
18864_6321_x4387_y7047	VISp	IT_VIS	N	Y	Y
17302_00021	VPL	VPL	Y	Y	Y
17300_3426_x20339_y44872	SSs	IT_SS	Y	Y	Y
18465_00115	LGd	LGd	Y	Y	Y
18864_4693_x10912_y2095	SSs	IT_SS	Y	Y	Y
18465_00109	LGd	LGd	Y	Y	Y
18454_00165	VPM	VPM	Y	Y	Y
18455_00012	CP	CP_GPe	Y	Y	Y
191812_5411_x6011_y24641	SSp-bfd	IT_SS	N	Y	Y
18462_00031	VPM	VPM	Y	Y	Y
18454_00157	VPM	VPM	Y	Y	Y
18453_7112_x9089_y4667	VISp	IT_VIS	N	Y	Y
18465_00018	CP	CP_GPe	Y	Y	Y
17545_00055	VPM	VPM	Y	Y	Y
18465_00057	LGd	LGd	Y	Y	Y
17545_00078	VPM	VPM	Y	Y	Y
18454_01033	VPL	VPL	Y	Y	Y
18465_00113	LGd	LGd	Y	Y	Y
18864_4120_x3320_y13563	MOp	IT_MO	Y	Y	Y
18454_01130	VPL	VPL	Y	Y	Y
18457_00090	VPM	VPM	Y	Y	Y
18458_00051	LGd	LGd	Y	Y	Y
191812_5221_x9028_y25900	SSs	IT_SS	N	Y	Y
17545_00029	CP	CP_GPe	Y	Y	Y
18864_5444_x7352_y31475	SSs	IT_SS	Y	Y	Y
18462_00042	VPL	VPL	Y	Y	Y
17545_00111	CP	CP_GPe	Y	Y	Y
18453_3767_x22604_y5643	MOp	IT_MO	Y	Y	Y
17302_00079	MG	MG	Y	Y	Y
17787_00049	CP	CP_SNr	Y	Y	Y
18465_00136	LGd	LGd	Y	Y	Y
191812_4664_x8027_y25176	SSs	IT_SS	N	Y	Y
18455_5507_x14812_y14221	VPM	VPM	Y	Y	Y
17543_2434_x11441_y5587	SSp-m	IT_SS	N	Y	Y
18461_4233_x19011_y2874	MOp	IT_MO	N	Y	Y
18867_4926_x25796_y14504	RT	RT	N	Y	Y
17545_00126	CP	CP_SNr	Y	Y	Y
18868_5141_x8535_y6876	SSp-bfd	ET_SS	Y	Y	Y
17545_00169	VPM	VPM	Y	Y	Y
18454_00158	VPM	VPM	Y	Y	Y
17781_4710_x13766_y10574	SSs	Car3_SS	Y	N	N
18463_00027	VPM	VPM	Y	Y	Y
17545_00144	CP	CP_GPe	Y	Y	Y
18458_00564	VPM	VPM	Y	Y	Y
18457_00125	VPL	VPL	Y	Y	Y
18455_00240	CP	CP_SNr	Y	Y	Y
17545_00084	VPMpc	VPMpc	Y	N	N
18457_00096	VPM	VPM	Y	Y	Y
17302_00105	CP	CP_GPe	Y	Y	Y
18869_5126_x8617_y7685	RT	RT	N	Y	Y
18457_00108	CP	CP_SNr	Y	Y	Y
18455_00156	unknown	unknown	Y	N	N
18454_00024	CP	CP_SNr	Y	Y	Y
18455_00045	LGd	LGd	Y	Y	Y
18454_00066	VPM	VPM	Y	Y	Y
18465_00243	VPM	VPM	Y	Y	Y
18458_00443	VPM	VPM	Y	Y	Y
18868_3853_x29683_y10294	SSp-m	ET_SS	Y	Y	Y
18465_00312	MG	MG	Y	Y	Y
18455_00157	unknown	unknown	Y	N	N
18465_00230	VPM	VPM	Y	Y	Y
18454_01021	LGd	LGd	Y	Y	Y
18457_00098	VPM	VPM	Y	Y	Y
18464_00082	CP	CP_GPe	Y	Y	Y
18455_00009	CP	CP_GPe	Y	Y	Y
18869_3659_x21701_y7032	SSp-m	ET_SS	Y	Y	Y
18464_00080	MG	MG	Y	Y	Y
18458_00580	VPM	VPM	Y	Y	Y
182724_4580_x5627_y9427	SSp-un	ET_SS	N	Y	Y
18464_00127	VPM	VPM	Y	Y	Y
18462_00059	VPM	VPM	Y	Y	Y
18864_3494_x2380_y13749	MOp	IT_MO	Y	Y	Y
18454_01004	VPL	VPL	Y	Y	Y
18465_00304	VPM	VPM	Y	Y	Y
18869_5553_x7275_y3994	SSp-bfd	ET_SS	Y	Y	Y
18462_00007	CP	CP_GPe	Y	Y	Y
18462_00061	VPM	VPM	Y	Y	Y
18453_3690_x8282_y9898	SSp-m	IT_SS	N	Y	Y
18458_00069	LGd	LGd	Y	Y	Y
18868_4803_x7002_y8311	SSp-n	ET_SS	N	Y	Y
18457_00003	CP	CP_GPe	Y	Y	Y
17302_00016	CP	CP_GPe	Y	Y	Y
18454_01097	VPM	VPM	Y	Y	Y
18462_00045	VPM	VPM	Y	Y	Y
18453_5459_x9646_y5477	SSp-bfd	IT_SS	N	Y	Y
18868_3112_x27714_y10534	MOp	ET_MO	Y	Y	Y
17545_00125	CP	CP_SNr	Y	Y	Y
18457_00056	VPM	VPM	Y	Y	Y
18463_00045	VPL	VPL	Y	Y	Y
18869_4550_x7203_y4574	SSp-n	ET_SS	N	Y	Y
18864_5637_x5637_y31619	VISp	IT_VIS	N	Y	Y
18463_00007	CP	CP_SNr	Y	Y	Y
18461_4178_x16825_y2713	MOp	IT_MO	Y	Y	Y
17787_00048	CP	CP_SNr	Y	Y	Y
17787_4690_x4440_y9176	SSs	IT_SS	Y	Y	Y
18453_6846_x11548_y2831	VISp	IT_VIS	N	Y	Y
18464_00079	MG	MG	Y	Y	Y
18465_00157	CP	CP_SNr	Y	Y	Y
18864_3772_x5344_y6871	SSp-m	IT_SS	N	Y	Y
18453_6316_x30559_y4743	VISrl	IT_VIS	N	Y	Y
17543_4926_x5833_y20277	SSp-bfd	IT_SS	N	Y	Y
17302_00041	LGd	LGd	Y	Y	Y
18453_4345_x12044_y5189	SSp-ul	IT_SS	N	Y	Y
17788_5059_x3960_y6601	SSp-n	IT_SS	N	Y	Y
18465_00003	CP	CP_SNr	Y	Y	Y
18458_00249	LGd	LGd	Y	Y	Y
18463_00034	VPL	VPL	Y	Y	Y
18463_00074	CP	CP_GPe	Y	Y	Y
18868_3932_x25373_y7132	SSp-ll	ET_SS	N	Y	Y
18463_00054	VPM	VPM	Y	Y	Y
18457_00118	VPM	VPM	Y	Y	Y
18465_00031	CP	CP_GPe	Y	Y	Y
18458_00565	VPL	VPL	Y	Y	Y
18868_5456_x7773_y6771	SSp-bfd	ET_SS	Y	Y	Y
18869_4693_x19236_y9148	RT	RT	N	Y	Y
18458_00269	VPM	VPM	Y	Y	Y
18458_00101	LGd	LGd	Y	Y	Y
18867_6091_x30186_y6043	SSp-bfd	ET_SS	Y	Y	Y
18457_00113	CP	CP_SNr	Y	Y	Y
18453_4221_x16935_y5165	MOp	IT_MO	Y	Y	Y
182724_2526_x7529_y21792	MOs	ET_MO	N	Y	Y
18867_4984_x30860_y8156	SSp-n	ET_SS	N	Y	Y
18465_00044	CP	CP_GPe	Y	Y	Y
18455_00015	VPM	VPM	Y	Y	Y
18462_00020	VPM	VPM	Y	Y	Y
18453_3021_x27493_y8943	MOp	IT_MO	Y	Y	Y
18458_00567	VPL	VPL	Y	Y	Y
18867_4216_x9933_y8365	SSp-m	ET_SS	Y	Y	Y
18867_3807_x9130_y11820	SSp-m	ET_SS	N	Y	Y
18457_00076	CP	CP_SNr	Y	Y	Y
18465_00148	LGd	LGd	Y	Y	Y
18463_00055	VPM	VPM	Y	Y	Y
18465_00347	VPL	VPL	Y	Y	Y
191812_2734_x6259_y10487	MOs	IT_MO	N	Y	Y
18457_00059	VPM	VPM	Y	Y	Y
18453_4749_x31789_y8895	SSp-n	IT_SS	N	Y	Y
18867_4052_x9852_y8712	SSp-m	ET_SS	N	Y	Y
18455_00037	CP	CP_SNr	Y	Y	Y
18455_4619_x10185_y12182	CP	CP_GPe	Y	Y	Y
18458_00444	VPM	VPM	Y	Y	Y
18455_5693_x15213_y13902	unknown	unknown	Y	N	N
18464_00191	LP	LP	Y	N	N
18454_00168	VPL	VPL	Y	Y	Y
17545_00068	CP	CP_GPe	Y	Y	Y
18454_01039	VPM	VPM	Y	Y	Y
18869_3064_x20999_y7621	SSp-m	ET_SS	Y	Y	Y
18457_00140	CP	CP_GPe	Y	Y	Y
18455_00141	unknown	unknown	Y	N	N
18455_00019	VPL	VPL	Y	Y	Y
18454_00166	VPL	VPL	Y	Y	Y
18869_3751_x5868_y6832	SSp-m	ET_SS	Y	Y	Y
18454_00011	CP	CP_GPe	Y	Y	Y
18465_00081	VPM	VPM	Y	Y	Y
18454_01030	VPM	VPM	Y	Y	Y
18454_01034	VPM	VPM	Y	Y	Y
17302_00056	CP	CP_GPe	Y	Y	Y
18868_3931_x26823_y7496	SSp-ul	ET_SS	N	Y	Y
17781_6287_x8230_y11645	SSs	Car3_SS	Y	N	N
18461_6043_x11080_y1667	VISa	IT_VIS	N	Y	Y
18462_00014	VPM	VPM	Y	Y	Y
18455_5542_x25478_y13256	unknown	unknown	Y	N	N
18457_00008	CP	CP_SNr	Y	Y	Y
18453_4899_x10111_y5917	SSp-bfd	IT_SS	N	Y	Y
18454_01014	VPM	VPM	Y	Y	Y
18455_00260	VPM	VPM	Y	Y	Y
18465_00146	MG	MG	Y	Y	Y
17302_00052	MG	MG	Y	Y	Y
18867_5319_x14289_y4114	MOp		Y	N	N
18455_00032	CP	CP_GPe	Y	Y	Y
18864_5030_x9347_y31359	SSs	IT_SS	Y	Y	Y
17545_00130	CP	CP_SNr	Y	Y	Y
18867_3832_x10338_y8748	SSp-m	ET_SS	N	Y	Y
18455_00205	VPL	VPL	Y	Y	Y
18867_4776_x28359_y6621	SSp-un	ET_SS	N	Y	Y
191812_6351_x5009_y7424	SSp-bfd	IT_SS	N	Y	Y
18869_00023	unknown	unknown	Y	N	N
18465_00015	CP	CP_GPe	Y	Y	Y
18458_00540	VPM	VPM	Y	Y	Y
18454_00093	CP	CP_SNr	Y	Y	Y
18465_00033	CP	CP_SNr	Y	Y	Y
18457_00069	MG	MG	Y	Y	Y
18455_00110	CP	CP_SNr	Y	Y	Y
18455_00144	VPM	VPM	Y	Y	Y
18457_00024	VPM	VPM	Y	Y	Y
18464_00122	VPL	VPL	Y	Y	Y
18457_00190	VPM	VPM	Y	Y	Y
18867_5654_x12080_y5724	SSp-un	ET_SS	N	Y	Y
18457_00029	VPM	VPM	Y	Y	Y
18465_00083	VPM	VPM	Y	Y	Y
18465_00128	VPM	VPM	Y	Y	Y
18868_4706_x15828_y16760	RT	RT	N	Y	Y
17302_00037	VPM	VPM	Y	Y	Y
18864_4157_x3358_y13741	MOp	IT_MO	Y	Y	Y
18455_00182	CP	CP_SNr	Y	Y	Y
18454_00059	LGd	LGd	Y	Y	Y
17781_3819_x16144_y41186	SSs	Car3_SS	Y	N	N
17545_00025	CP	CP_GPe	Y	Y	Y
18454_01119	VPM	VPM	Y	Y	Y
18453_6675_x8876_y4461	VISal	IT_VIS	N	Y	Y
18462_00016	VPM	VPM	Y	Y	Y
18454_01006	VPL	VPL	N	Y	Y
17302_00039	LGd	LGd	Y	Y	Y
182725_4080_x6576_y11407	MOp	ET_MO	Y	Y	Y
18457_00123	VPL	VPL	Y	Y	Y
18465_00046	CP	CP_GPe	Y	Y	Y
18455_00202	VPM	VPM	Y	Y	Y
18458_00460	VPM	VPM	Y	Y	Y
18458_00057	LGd	LGd	Y	Y	Y
18455_00207	unknown	unknown	Y	N	N
18465_00127	VPM	VPM	Y	Y	Y
18455_5730_x15780_y13638	VPM	VPM	N	Y	Y
18455_00140	VPM	VPM	Y	Y	Y
18864_1917_x3417_y12763	MOs	IT_MO	N	Y	Y
18455_00203	VPM	VPM	Y	Y	Y
17545_00146	CP	CP_GPe	Y	Y	Y
18867_4296_x31171_y9797	SSp-m	ET_SS	Y	Y	Y
18867_4533_x14227_y15937	CP	CP_SNr	N	Y	Y
18869_4764_x5211_y5995	SSs	ET_SS	N	Y	Y
18869_5033_x23046_y6158	SSp-n	ET_SS	N	Y	Y
18455_00148	VPM	VPM	Y	Y	Y
191801_4180_x7440_y5386	SSp-m	IT_SS	N	Y	Y
182724_2238_x7096_y20268	MOs	ET_MO	N	Y	Y
18869_4302_x23433_y9053	SSs	ET_SS	Y	Y	Y
18462_00060	VPLpc	VPLpc	Y	N	N
18453_2632_x11687_y8383	MOs	IT_MO	N	Y	Y
17543_3705_x9619_y20864	SSp-m	IT_SS	Y	Y	Y
18868_3552_x28542_y9340	SSp-m	ET_SS	Y	Y	Y
18869_4384_x15799_y10704	RT	RT	N	Y	Y
18454_01085	VPM	VPM	Y	Y	Y
17302_00110	CP	CP_GPe	Y	Y	Y
18455_00199	VPM	VPM	Y	Y	Y
18454_00046	VPM	VPM	Y	Y	Y
18868_3981_x30626_y12403	SSs	ET_SS	Y	Y	Y
17545_00138	CP	CP_SNr	Y	Y	Y
191812_3438_x6058_y10197	MOp	IT_MO	N	Y	Y
191812_4003_x5886_y22658	SSp-m	IT_SS	N	Y	Y
18454_00139	VPM	VPM	Y	Y	Y
18464_00128	VPM	VPM	Y	Y	Y
18462_00030	VPLpc	VPLpc	Y	N	N
18454_00009	CP	CP_SNr	Y	Y	Y
17302_00081	CP	CP_others	Y	N	N
18465_00006	CP	CP_GPe	Y	Y	Y
17302_00057	CP	CP_GPe	Y	Y	Y
18868_5723_x7031_y7203	SSs	ET_SS	Y	Y	Y
17545_00094	LGd	LGd	Y	Y	Y
18457_00005	CP	CP_others	Y	N	N
17300_5969_x27278_y20820	VISp	IT_VIS	N	Y	Y
17302_00020	VPL	VPL	Y	Y	Y
18867_4392_x7633_y13301	SSs	ET_SS	N	Y	Y
18864_4420_x4377_y8261	SSp-ul	IT_SS	N	Y	Y
18462_00015	VPM	VPM	Y	Y	Y
18454_00127	VPM	VPM	Y	Y	Y
18868_4221_x5685_y12199	SSs	ET_SS	Y	Y	Y
18462_00054	LGd	LGd	Y	Y	Y
18454_00145	VPM	VPM	Y	Y	Y
18868_4863_x31402_y10126	SSs	ET_SS	Y	Y	Y
18454_00014	CP	CP_SNr	Y	Y	Y
18463_00071	VPL	VPL	Y	Y	Y
18455_00031	CP	CP_GPe	Y	Y	Y
18465_00154	CP	CP_GPe	Y	Y	Y
18465_00281	CP	CP_GPe	N	Y	Y
18454_01045	VPM	VPM	Y	Y	Y
18047_3132_x24052_y12385	MOs	ET_MO	N	Y	Y
18457_00129	VPM	VPM	Y	Y	Y
18465_00140	LGd	LGd	Y	Y	Y
18454_00144	VPLpc	VPLpc	Y	N	N
18465_00300	MG	MG	Y	Y	Y
18457_00032	CP	CP_GPe	Y	Y	Y
18457_00023	VPM	VPM	Y	Y	Y
18457_00139	CP	CP_GPe	Y	Y	Y
18455_00050	MG	MG	Y	Y	Y
18455_00042	LGd	LGd	Y	Y	Y
18454_01122	VPM	VPM	Y	Y	Y
18455_00258	VPM	VPM	Y	Y	Y
17545_00147	CP	CP_others	Y	N	N
18869_3305_x6812_y6104	SSp-m	ET_SS	Y	Y	Y
18458_00306	VPM	VPM	Y	Y	Y
18453_1641_x24165_y10580	MOs	IT_MO	N	Y	Y
191812_3140_x5204_y12992	MOs	IT_MO	N	Y	Y
17302_00066	LGd	LGd	Y	Y	Y
17545_00040	CP	CP_GPe	Y	Y	Y
18457_00044	CP	CP_GPe	Y	Y	Y
18455_00252	VPM	VPM	Y	Y	Y
18455_00209	unknown	unknown	Y	N	N
18465_00032	CP	CP_GPe	Y	Y	Y
18462_00017	VPM	VPM	Y	Y	Y
18457_00194	VPM	VPM	Y	Y	Y
18465_00040	CP	CP_SNr	Y	Y	Y
18864_2086_x2903_y21496	MOs	IT_MO	N	Y	Y
18047_2622_x11862_y12983	MOs	ET_MO	N	Y	Y
18458_00114	VPM	VPM	Y	Y	Y
17545_00026	CP	CP_GPe	Y	Y	Y
18454_01089	VPM	VPM	Y	Y	Y
18869_4571_x10055_y8359	RT	RT	N	Y	Y
18464_00075	VPM	VPM	Y	Y	Y
17545_00115	CP	CP_GPe	Y	Y	Y
18462_00052	VPM	VPM	Y	Y	Y
18455_00257	VPM	VPM	Y	Y	Y
18454_01040	VPM	VPM	Y	Y	Y
17302_00001	CP	CP_SNr	Y	Y	Y
18465_00156	CP	CP_GPe	Y	Y	Y
18457_00007	CP	CP_GPe	Y	Y	Y
18867_4889_x28329_y6770	SSp-un	ET_SS	N	Y	Y
191812_5922_x4572_y8645	SSp-tr	IT_SS	N	Y	Y
18453_5317_x24548_y3717	SSp-tr	IT_SS	N	Y	Y
17302_00011	CP	CP_SNr	Y	Y	Y
18457_00163	VPM	VPM	Y	Y	Y
17302_00085	CP	CP_GPe	Y	Y	Y
18464_00193	LP	LP	Y	N	N
17302_00013	CP	CP_others	Y	N	N
18454_00107	VPM	VPM	Y	Y	Y
18465_00227	VPM	VPM	Y	Y	Y
17545_00052	CP	CP_GPe	Y	Y	Y
18458_00547	VPM	VPM	Y	Y	Y
18454_01121	VPL	VPL	Y	Y	Y
18454_01041	VPM	VPM	Y	Y	Y
18458_00053	LGd	LGd	Y	Y	Y
18465_00041	CP	CP_GPe	Y	Y	Y
18463_00016	LGd	LGd	Y	Y	Y
18457_00144	VPM	VPM	Y	Y	Y
18868_4818_x14513_y17030	RT	RT	N	Y	Y
17545_00164	MG	MG	Y	Y	Y
18867_3469_x10058_y10954	MOp	ET_MO	N	Y	Y
18462_00055	VPM	VPM	Y	Y	Y
18868_4430_x9829_y7185	SSp-ul	ET_SS	N	Y	Y
182725_2241_x9113_y11193	MOs	ET_MO	N	Y	Y
18455_00139	VPM	VPM	Y	Y	Y
18458_00549	VPL	VPL	Y	Y	Y
18465_00175	VPM	VPM	Y	Y	Y
18453_3564_x30226_y9677	SSp-m	IT_SS	N	Y	Y
18465_00078	VPM	VPM	Y	Y	Y
18454_01080	VPM	VPM	Y	Y	Y
18868_4739_x28536_y7468	SSp-bfd	ET_SS	Y	Y	Y
18455_00201	VPM	VPM	Y	Y	Y
18458_00236	LGd	LGd	Y	Y	Y
18462_00048	CP	CP_GPe	Y	Y	Y
18864_6139_x4843_y27122	VISp	IT_VIS	N	Y	Y
18454_01109	VPM	VPM	Y	Y	Y
18457_00126	VPM	VPM	Y	Y	Y
18457_00080	CP	CP_SNr	Y	Y	Y
18869_3395_x6415_y6741	SSp-m	ET_SS	N	Y	Y
18869_5024_x5544_y5480	SSs	ET_SS	N	Y	Y
18455_00181	CP	CP_SNr	Y	Y	Y
18464_00052	VPM	VPM	Y	Y	Y
18867_4554_x26130_y14869	CP	CP_SNr	N	Y	Y
18454_00148	VPL	VPL	Y	Y	Y
18869_4275_x8819_y9368	CP	CP_SNr	N	Y	Y
18867_5894_x10157_y6463	SSp-bfd	ET_SS	Y	Y	Y
18454_01010	VPM	VPM	Y	Y	Y
18869_4181_x21056_y5611	SSp-m	ET_SS	Y	Y	Y
18464_00141	CP	CP_SNr	Y	Y	Y
18458_00353	CP	CP_GPe	Y	Y	Y
18869_3321_x21485_y7678	SSp-m	ET_SS	Y	Y	Y
18462_00024	LGd	LGd	Y	Y	Y
17545_00056	VPM	VPM	Y	Y	Y
18454_01092	MG	MG	Y	Y	Y
18867_3926_x8710_y12751	SSs	ET_SS	Y	Y	Y
18453_5766_x31719_y6139	SSs	IT_SS	N	Y	Y
18458_00267	LGd	LGd	Y	Y	Y
18464_00163	CP	CP_GPe	Y	Y	Y
18455_00208	VPM	VPM	Y	Y	Y
18454_01115	VPM	VPM	Y	Y	Y
18458_00241	LGd	LGd	Y	Y	Y
18465_00234	VPM	VPM	Y	Y	Y
18454_00154	VPM	VPM	Y	Y	Y
17545_00116	CP	CP_GPe	Y	Y	Y
17302_00027	CP	CP_SNr	Y	Y	Y
18458_00122	VPM	VPM	Y	Y	Y
18869_00024	CP	unknown	Y	N	N
18458_00280	VPM	VPM	Y	Y	Y
18867_5942_x29015_y5711	SSp-bfd	ET_SS	Y	Y	Y
18454_01038	VPL	VPL	Y	Y	Y
18869_3634_x20027_y5437	SSp-m	ET_SS	Y	Y	Y
18462_00023	VPLpc	VPLpc	Y	N	N
17545_00110	VPM	VPM	Y	Y	Y
18869_4347_x8166_y4281	SSp-ul	ET_SS	N	Y	Y
18868_2924_x10668_y9719	MOp	unknown	Y	N	N
18457_00117	VPL	VPL	Y	Y	Y
182724_2247_x6785_y11803	MOs	ET_MO	N	Y	Y
18465_00050	CP	CP_GPe	Y	Y	Y
18463_00039	VPM	VPM	Y	Y	Y
18454_00022	CP	CP_GPe	Y	Y	Y
18454_01125	VPM	VPM	Y	Y	Y
18463_00075	CP	CP_GPe	Y	Y	Y
18868_3228_x28576_y10788	SSp-m	ET_SS	Y	Y	Y
17545_00170	LGd	LGd	Y	Y	Y
18454_00070	VPM	VPM	Y	Y	Y
18458_00578	VPM	VPM	Y	Y	Y
18453_4231_x30739_y8470	SSp-n	IT_SS	N	Y	Y
18454_00174	CP	CP_SNr	Y	Y	Y
18465_00328	VPL	VPL	Y	Y	Y
18868_4192_x10967_y7007	SSp-ul	ET_SS	N	Y	Y
18868_5156_x9540_y6495	SSp-bfd	ET_SS	Y	Y	Y
18868_3507_x7704_y10476	SSp-m	ET_SS	Y	Y	Y
18458_00548	VPM	VPM	Y	Y	Y
18462_00044	VPM	VPM	Y	Y	Y
18868_5724_x8616_y5999	SSp-bfd	ET_SS	Y	Y	Y
18457_00197	VPL	VPL	Y	Y	Y
17545_00120	CP	CP_GPe	Y	Y	Y
18455_00008	CP	CP_GPe	Y	Y	Y
18047_00003	unknown	unknown	Y	N	N
18463_00056	VPL	VPL	Y	Y	Y
18463_00038	VPM	VPM	Y	Y	Y
18462_00058	VPM	VPM	Y	Y	Y
18457_00045	VPM	VPM	Y	Y	Y
18454_00016	CP	CP_GPe	Y	Y	Y
18869_4253_x4991_y7023	SSs	ET_SS	Y	Y	Y
18454_01093	MG	MG	Y	Y	Y
17545_00174	LGd	LGd	Y	Y	Y
18454_01048	VPM	VPM	Y	Y	Y
18457_00095	VPM	VPM	Y	Y	Y
18453_6746_x8555_y4741	VISl	IT_VIS	N	Y	Y
18453_6181_x10238_y3690	VISrl	IT_VIS	N	Y	Y
18457_00148	VPM	VPM	Y	Y	Y
18867_4874_x16831_y16618	RT	RT	N	Y	Y
18454_00128	LD	LD	Y	N	N
18453_5228_x9833_y5221	SSp-bfd	IT_SS	N	Y	Y
18457_00106	CP	CP_GPe	Y	Y	Y
17302_00124	CP	CP_GPe	Y	Y	Y
18455_00172	CP	CP_GPe	Y	Y	Y
18462_00056	VPM	VPM	Y	Y	Y
18458_00496	VPL	VPL	Y	Y	Y
18867_4724_x12558_y16835	CP	CP_SNr	Y	Y	Y
18455_00022	VPM	VPM	Y	Y	Y
18454_01044	VPM	VPM	Y	Y	Y
18455_00167	unknown	unknown	Y	N	N
18454_01056	VPM	VPM	Y	Y	Y
18867_4330_x29413_y7746	SSp-m	ET_SS	Y	Y	Y
18869_4912_x19648_y8510	RT	RT	N	Y	Y
18453_5667_x25695_y3103	VISam	IT_VIS	N	Y	Y
18454_01012	VPL	VPL	Y	Y	Y
18455_00145	VPM	VPM	Y	Y	Y
18455_00159	VPM	VPM	Y	Y	Y
18463_00037	VPM	VPM	Y	Y	Y
18454_01108	VPM	VPM	Y	Y	Y
17545_00140	CP	CP_SNr	Y	Y	Y
18455_00153	VPL	VPL	Y	Y	Y
17302_00117	LGd	LGd	Y	Y	Y
182724_3848_x8903_y23965	SSp-m	ET_SS	N	Y	Y
18464_00184	VPM	VPM	Y	Y	Y
18464_00049	VPM	VPM	Y	Y	Y
18461_4388_x5599_y5781	SSp-n	IT_SS	N	Y	Y
18465_00117	LGd	LGd	Y	Y	Y
18455_00154	VPM	VPM	Y	Y	Y
18458_00459	MG	MG	Y	Y	Y
191812_4775_x5212_y22490	SSp-un	IT_SS	N	Y	Y
18454_00021	CP	CP_SNr	Y	Y	Y
18465_00168	CP	CP_SNr	Y	Y	Y
191812_3762_x9097_y24261	SSs	IT_SS	N	Y	Y
18869_4410_x8772_y3996	SSp-ul	ET_SS	N	Y	Y
18455_00028	CP	CP_SNr	Y	Y	Y
18465_00235	VPL	VPL	Y	Y	Y
18455_00254	VPM	VPM	Y	Y	Y
18867_4421_x31775_y9812	SSp-m	ET_SS	N	Y	Y
18457_00128	VPM	VPM	Y	Y	Y
18463_00036	VPL	VPL	Y	Y	Y
18470_3227_x19287_y16117	SSp-m	ET_SS	N	Y	Y
18867_4957_x30093_y7560	SSp-n	ET_SS	N	Y	Y
17302_00064	LD	LD	Y	N	N
182724_2494_x6419_y20983	MOs	ET_MO	N	Y	Y
18453_4711_x14090_y3943	SSp-ll	IT_SS	N	Y	Y
18454_00060	VPM	VPM	Y	Y	Y
17545_00129	CP	CP_GPe	Y	Y	Y
18455_00036	CP	CP_GPe	Y	Y	Y
17545_00024	CP	CP_GPe	Y	Y	Y
17302_00062	CP	CP_GPe	Y	Y	Y
18458_00102	LGd	LGd	Y	Y	Y
18457_00145	VPM	VPM	Y	Y	Y
18454_00010	CP	CP_GPe	Y	Y	Y
18458_00586	VPL	VPL	Y	Y	Y
18454_01052	VPM	VPM	Y	Y	Y
18868_3715_x8453_y8977	SSp-m	ET_SS	Y	Y	Y
18453_4497_x29287_y7176	SSp-bfd	IT_SS	N	Y	Y
18465_00142	VPM	VPM	Y	Y	Y
18864_4554_x9386_y2232	SSs	IT_SS	Y	Y	Y
18864_6956_x8154_y30811	VISpor	IT_VIS	N	Y	Y
18465_00008	CP	CP_GPe	Y	Y	Y
18457_00037	CP	CP_GPe	Y	Y	Y
18868_4464_x5477_y11004	SSs	ET_SS	Y	Y	Y
18458_00561	VPM	VPM	Y	Y	Y
191812_5586_x4875_y23378	SSp-bfd	IT_SS	N	Y	Y
18465_00219	CP	CP_SNr	Y	Y	Y
18458_00119	VPM	VPM	Y	Y	Y
17545_00004	CP	CP_GPe	Y	Y	Y
18453_6748_x28152_y3578	VISp	IT_VIS	N	Y	Y
17302_00077	MG	MG	Y	Y	Y
18458_00424	VPM	VPM	Y	Y	Y
17545_00155	CP	CP_GPe	Y	Y	Y
18454_01113	VPM	VPM	Y	Y	Y
18455_00033	CP	CP_SNr	Y	Y	Y
18869_4587_x23021_y6827	SSs	ET_SS	N	Y	Y
18454_00069	MG	MG	Y	Y	Y
18867_4473_x25161_y6054	SSp-ll	ET_SS	N	Y	Y
17302_00018	CP	CP_GPe	Y	Y	Y
17545_00050	CP	CP_GPe	Y	Y	Y
18453_3326_x29413_y10076	SSp-m	IT_SS	N	Y	Y
18465_00030	CP	CP_GPe	Y	Y	Y
18864_6821_x5144_y6844	VISp	IT_VIS	N	Y	Y
18867_4817_x16327_y15739	RT	RT	N	Y	Y
17545_00060	CP	CP_GPe	Y	Y	Y
18455_00137	VPM	VPM	Y	Y	Y
18864_4267_x2794_y21031	MOs	IT_MO	N	Y	Y
18464_00169	CP	CP_others	Y	N	N
18458_00277	VPM	VPM	Y	Y	Y
18869_4345_x7097_y4738	SSp-n	ET_SS	N	Y	Y
17545_00091	LGd	LGd	Y	Y	Y
18453_3456_x24161_y6646	MOp	IT_MO	Y	Y	Y
17788_3709_x6000_y8213	SSp-m	IT_SS	N	Y	Y
18453_4496_x31014_y8304	SSp-n	IT_SS	N	Y	Y
18458_00056	LGd	LGd	Y	Y	Y
17302_00065	LD	LD	Y	N	N
191801_4724_x4226_y10240	MOp	IT_MO	N	Y	Y
18462_00019	VPM	VPM	Y	Y	Y
17545_00121	CP	CP_SNr	Y	Y	Y
18457_00068	VPM	VPM	Y	Y	Y
17545_00158	CP	CP_GPe	Y	Y	Y
18869_4787_x8961_y9647	RT	RT	N	Y	Y
18868_3781_x6715_y11703	SSp-m	ET_SS	Y	Y	Y
18457_00052	VPM	VPM	Y	Y	Y
18867_4218_x8269_y11914	SSs	ET_SS	Y	Y	Y
18465_00037	CP	CP_GPe	Y	Y	Y
18454_00004	CP	CP_GPe	Y	Y	Y
18462_00041	VPM	VPM	Y	Y	Y
18463_00058	VPM	VPM	Y	Y	Y
18465_00319	CP	CP_GPe	Y	Y	Y
18457_00004	CP	CP_GPe	Y	Y	Y
18454_01063	VPM	VPM	Y	Y	Y
18454_00111	CP	CP_SNr	Y	Y	Y
18463_00012	VPM	VPM	Y	Y	Y
17545_00166	MG	MG	Y	Y	Y
18453_2190_x23739_y8507	MOs	IT_MO	N	Y	Y
17545_00149	CP	CP_others	Y	N	N
18867_4202_x26848_y7080	SSp-ul	ET_SS	N	Y	Y
18868_3419_x27168_y8481	MOp	ET_MO	Y	Y	Y
18465_00305	VPL	VPL	Y	Y	Y
18465_00079	VPM	VPM	Y	Y	Y
18457_00051	VPM	VPM	Y	Y	Y
