# Supplementary material for: DSM: Deep sequential model for complete neuronal morphology representation and feature extraction
Source: Patterns (N Y). 2023 Dec 13;5(1):100896. doi: 10.1016/j.patter.2023.100896 (PMC10801254; doi:10.1016/j.patter.2023.100896)
Supplement: Table S4. Measurements of ARI and discriminability on DSM-AE representations — The correspondence of clusters and cell types is evaluated by ARI, and we calculate the ARI metric under alternative post-processing methods. The quantification of DSM-AE representation is evaluated by discriminability, which also takes the post-processing method into consideration. [file mmc5.xlsx]

## Sheet: ARI
	Standardization	PCA	ISOMAP	MDS	LLE	UMAP	TSNE
DSM-AE	0.577	0.549	0.6054	0.544	0.592	0.677	0.719
TFIDF	0.10491	0.251664	0.4856	0.423098	0.40799	0.4	0.4593
NBLAST	0.10734	0.0006	0.1695	0.0059	0.0451	0.0176	0.20697
TMD	0.0916	0.064597	0.201	0.06543	0.45059	0.3364	0.5008
Sholl analysis	8e-05	0.001	0.00554	0.002017	0.00726	0.0131966	0.00383
L measure	0.04213	0.1279	0.52545	0.03644	0.535496	0.62	0.664971
flatten neuron sequence	0.14417	0.145316	0.467792	0.00204	0.059639	0.38383	0.55257

## Sheet: Discrim
	Standardization	PCA	ISOMAP	MDS	LLE	UMAP	TSNE
DSM-AE	0.889469	0.889549	0.897862	0.889998	0.749432	0.869639	0.888236
TFIDF	0.775524	0.776562	0.858632	0.7908	0.642742	0.776562	0.773829
NBLAST	0.405084	0.44978	0.581817	0.49752	0.550414	0.44978	0.543316
TMD	0.77663	0.777141	0.826554	0.777026	0.648582	0.777141	0.83797
Sholl analysis	0.68117	0.681344	0.724902	0.682176	0.486823	0.681344	0.821646
L-Measure	0.81049	0.809933	0.8368	0.809289	0.747174	0.809933	0.849575
flatten neuron sequence	0.814587	0.814978	0.837393	0.814972	0.467805	0.8006	0.854724
