# Supplementary material for: DSM: Deep sequential model for complete neuronal morphology representation and feature extraction
Source: Patterns (N Y). 2023 Dec 13;5(1):100896. doi: 10.1016/j.patter.2023.100896 (PMC10801254; doi:10.1016/j.patter.2023.100896)
Supplement: Table S5. Summary of the datasets and model predictions on the SEU swc dataset (n = 1,282) and the Janelia swc dataset (n = 1,002) [file mmc6.xlsx]

## Sheet: Datasets summary
Cell_type	Janelia	SEU
VPM	16	378
CP_GPe	0	180
ET_SS	6	159
CP_SNr	0	100
IT_SS	9	97
VPL	4	80
LGd	0	78
MG	0	50
IT_MO	124	48
IT_VIS	8	48
RT	1	33
CP_others	0	31
ET_MO	31	31
unknown	7	23
VPLpc	0	12
Car3_SS	0	5
LD	6	4
VPMpc	0	4
LP	2	3
VAL	40	2
PoT	1	1
ACAd	28	0
ACAv	6	0
AD	1	0
AHN	4	0
AM	2	0
AN	5	0
AUDd	1	0
AUDp	1	0
AV	9	0
BMA	2	0
BST	3	0
CA1	21	0
CA3	6	0
CENT	5	0
CL	12	0
CM	1	0
COAp	1	0
COPY	4	0
CUL4 5	2	0
DG	47	0
DMH	2	0
DR	1	0
ENTl	1	0
FL	2	0
FN	1	0
FOTU	1	0
FRP	5	0
HPF	1	0
HY	11	0
IAD	1	0
IC	1	0
IG	2	0
IRN	3	0
LHA	14	0
LRN	1	0
LSr	1	0
MB	11	0
MD	8	0
MDRN	3	0
MOB	1	0
MOp	34	0
MOs	124	0
MRN	2	0
MY	5	0
Mmd	5	0
Mml	1	0
Mmme	2	0
NOD	1	0
ORBl	8	0
ORBvl	4	0
P	1	0
PAG	1	0
PAL	1	0
PAR	1	0
PARN	1	0
PCN	6	0
PFL	2	0
PGRNl	1	0
PH	4	0
PIL	3	0
PIR	1	0
PL	8	0
PO	11	0
POL	2	0
POST	22	0
PR	2	0
PRE	58	0
PRM	2	0
PRNc	1	0
PRNr	1	0
PSTN	1	0
PVH	1	0
PVi	2	0
PYR	2	0
PeF	4	0
ProS	15	0
RE	2	0
SBPV	1	0
SGN	1	0
SIM	1	0
SMT	1	0
SPIV	1	0
SPVI	1	0
SSp-bfd	1	0
SUB	75	0
SUV	1	0
TH	1	0
TU	1	0
V	1	0
VISl	3	0
VISli	1	0
VISp	7	0
VM	9	0
VMH	1	0
ZI	14	0
alv	2	0
arb	1	0
ccg	1	0
cing	2	0
dhc	18	0
fa	2	0
fi	2	0
fp	6	0
fr	1	0
fx	1	0
int	1	0
ll	1	0
mfb	1	0
mlf	1	0
mtt	2	0
nst	1	0
or	6	0
pm	1	0
sm	1	0
tspc	1	0

## Sheet: SEU prediction (n=1282)
	label	HAN_prediction	After_outlier_correction
17300_3426_x20339_y44872	IT_SS	IT_SS	IT_SS
17300_3514_x19676_y45282	IT_SS	IT_SS	IT_SS
17300_5571_x27063_y39610	IT_VIS	IT_VIS	IT_VIS
17300_5969_x27278_y20820	IT_VIS	IT_VIS	IT_VIS
17300_6010_x23413_y13446	IT_VIS	IT_VIS	IT_VIS
17302_00001	CP_SNr	CP_SNr	CP_SNr
17302_00002	CP_SNr	CP_SNr	CP_SNr
17302_00003	CP_SNr	CP_SNr	CP_SNr
17302_00005	CP_SNr	CP_SNr	CP_SNr
17302_00006	CP_SNr	CP_SNr	CP_SNr
17302_00007	CP_SNr	CP_SNr	CP_SNr
17302_00009	CP_SNr	CP_SNr	CP_SNr
17302_00010	CP_SNr	CP_SNr	CP_SNr
17302_00011	CP_SNr	CP_SNr	CP_SNr
17302_00016	CP_GPe	CP_GPe	CP_GPe
17302_00017	CP_GPe	CP_GPe	CP_GPe
17302_00018	CP_GPe	CP_GPe	unknown
17302_00020	VPL	VPM	VPM
17302_00021	VPL	VPM	VPM
17302_00027	CP_SNr	CP_SNr	CP_SNr
17302_00030	CP_GPe	CP_GPe	CP_GPe
17302_00031	CP_SNr	CP_SNr	CP_SNr
17302_00033	CP_GPe	CP_GPe	CP_GPe
17302_00035	MG	MG	MG
17302_00036	MG	MG	MG
17302_00037	VPM	VPM	VPM
17302_00038	MG	MG	MG
17302_00039	LGd	LGd	LGd
17302_00040	LGd	LGd	LGd
17302_00041	LGd	LGd	LGd
17302_00043	CP_GPe	CP_GPe	CP_GPe
17302_00044	CP_GPe	CP_GPe	CP_GPe
17302_00045	CP_GPe	CP_GPe	CP_GPe
17302_00046	CP_GPe	CP_GPe	CP_GPe
17302_00048	LGd	LGd	LGd
17302_00049	LGd	LGd	unknown
17302_00050	CP_GPe	CP_GPe	CP_GPe
17302_00052	MG	MG	MG
17302_00053	VPM	VPM	VPM
17302_00054	VPM	VPM	unknown
17302_00056	CP_GPe	CP_GPe	CP_GPe
17302_00057	CP_GPe	CP_GPe	CP_GPe
17302_00059	CP_GPe	CP_GPe	CP_GPe
17302_00062	CP_GPe	CP_GPe	CP_GPe
17302_00063	CP_GPe	CP_GPe	CP_GPe
17302_00066	LGd	LGd	unknown
17302_00074	CP_GPe	CP_GPe	CP_GPe
17302_00076	MG	MG	MG
17302_00077	MG	MG	MG
17302_00078	VPL	VPM	VPM
17302_00079	MG	MG	MG
17302_00080	LGd	LGd	LGd
17302_00085	CP_GPe	CP_GPe	CP_GPe
17302_00086	CP_SNr	CP_SNr	CP_SNr
17302_00091	CP_GPe	CP_GPe	CP_GPe
17302_00093	CP_SNr	CP_GPe	CP_GPe
17302_00094	CP_SNr	CP_SNr	CP_SNr
17302_00095	CP_SNr	CP_SNr	CP_SNr
17302_00096	CP_GPe	CP_GPe	CP_GPe
17302_00097	CP_SNr	CP_SNr	CP_SNr
17302_00098	CP_GPe	CP_GPe	CP_GPe
17302_00099	CP_GPe	CP_GPe	CP_GPe
17302_00101	CP_GPe	CP_GPe	CP_GPe
17302_00103	CP_GPe	CP_GPe	CP_GPe
17302_00105	CP_GPe	CP_GPe	CP_GPe
17302_00106	CP_GPe	CP_GPe	CP_GPe
17302_00110	CP_GPe	CP_GPe	CP_GPe
17302_00112	VPM	VPM	VPM
17302_00113	VPM	VPM	VPM
17302_00114	VPM	VPM	VPM
17302_00115	VPM	VPM	VPM
17302_00116	VPL	VPM	VPM
17302_00117	LGd	LGd	LGd
17302_00118	LGd	LGd	LGd
17302_00119	LGd	LGd	LGd
17302_00120	LGd	LGd	LGd
17302_00121	LGd	LGd	LGd
17302_00123	CP_GPe	CP_GPe	CP_GPe
17302_00124	CP_GPe	CP_GPe	CP_GPe
17543_2434_x11441_y5587	IT_SS	IT_SS	IT_SS
17543_3308_x10077_y3766	IT_SS	IT_SS	unknown
17543_3705_x9619_y20864	IT_SS	IT_SS	IT_SS
17543_3828_x6023_y17044	IT_SS	IT_SS	unknown
17543_3842_x7369_y3542	IT_SS	IT_SS	IT_SS
17543_4868_x6727_y21047	IT_SS	IT_SS	unknown
17543_4926_x5833_y20277	IT_SS	IT_SS	IT_SS
17543_5296_x5131_y20385	IT_VIS	IT_VIS	IT_VIS
17543_5334_x5066_y20381	IT_VIS	IT_VIS	IT_VIS
17545_00004	CP_GPe	CP_GPe	CP_GPe
17545_00006	CP_SNr	CP_SNr	CP_SNr
17545_00007	CP_GPe	CP_GPe	CP_GPe
17545_00008	CP_SNr	CP_SNr	CP_SNr
17545_00023	CP_GPe	CP_GPe	CP_GPe
17545_00024	CP_GPe	CP_GPe	CP_GPe
17545_00025	CP_GPe	CP_GPe	unknown
17545_00026	CP_GPe	CP_GPe	unknown
17545_00027	CP_GPe	CP_GPe	CP_GPe
17545_00028	CP_GPe	CP_GPe	CP_GPe
17545_00029	CP_GPe	CP_GPe	unknown
17545_00030	CP_GPe	CP_GPe	CP_GPe
17545_00040	CP_GPe	CP_GPe	CP_GPe
17545_00044	CP_GPe	CP_GPe	CP_GPe
17545_00045	CP_SNr	CP_SNr	CP_SNr
17545_00046	CP_GPe	CP_GPe	CP_GPe
17545_00050	CP_GPe	CP_GPe	unknown
17545_00052	CP_GPe	CP_GPe	CP_GPe
17545_00053	CP_GPe	CP_GPe	CP_GPe
17545_00054	VPM	VPM	VPM
17545_00055	VPM	VPM	VPM
17545_00056	VPM	VPM	VPM
17545_00057	VPM	VPM	VPM
17545_00058	VPM	VPM	VPM
17545_00059	CP_GPe	CP_GPe	CP_GPe
17545_00060	CP_GPe	CP_GPe	unknown
17545_00063	CP_GPe	CP_GPe	CP_GPe
17545_00064	CP_GPe	CP_GPe	unknown
17545_00065	CP_GPe	CP_GPe	CP_GPe
17545_00066	CP_GPe	CP_GPe	CP_GPe
17545_00067	CP_GPe	CP_GPe	CP_GPe
17545_00068	CP_GPe	CP_GPe	CP_GPe
17545_00073	CP_GPe	CP_GPe	CP_GPe
17545_00074	CP_GPe	CP_GPe	CP_GPe
17545_00075	VPM	VPM	VPM
17545_00078	VPM	VPM	VPM
17545_00081	MG	MG	MG
17545_00082	MG	MG	MG
17545_00088	LGd	LGd	LGd
17545_00091	LGd	LGd	LGd
17545_00092	LGd	LGd	LGd
17545_00093	LGd	LGd	LGd
17545_00094	LGd	LGd	LGd
17545_00095	LGd	LGd	LGd
17545_00110	VPM	VPM	VPM
17545_00111	CP_GPe	CP_GPe	CP_GPe
17545_00113	CP_GPe	CP_GPe	CP_GPe
17545_00115	CP_GPe	CP_GPe	CP_GPe
17545_00116	CP_GPe	CP_GPe	unknown
17545_00118	CP_GPe	CP_GPe	CP_GPe
17545_00119	CP_SNr	CP_SNr	CP_SNr
17545_00120	CP_GPe	CP_GPe	unknown
17545_00121	CP_SNr	CP_SNr	unknown
17545_00122	CP_SNr	CP_SNr	CP_SNr
17545_00124	CP_GPe	CP_GPe	CP_GPe
17545_00125	CP_SNr	CP_SNr	CP_SNr
17545_00126	CP_SNr	CP_SNr	CP_SNr
17545_00129	CP_GPe	CP_GPe	CP_GPe
17545_00130	CP_SNr	CP_SNr	CP_SNr
17545_00131	CP_SNr	CP_SNr	CP_SNr
17545_00132	CP_SNr	CP_SNr	CP_SNr
17545_00136	CP_GPe	CP_GPe	CP_GPe
17545_00138	CP_SNr	CP_SNr	CP_SNr
17545_00140	CP_SNr	CP_SNr	CP_SNr
17545_00143	CP_GPe	CP_GPe	CP_GPe
17545_00144	CP_GPe	CP_GPe	CP_GPe
17545_00145	CP_GPe	CP_GPe	unknown
17545_00146	CP_GPe	CP_GPe	CP_GPe
17545_00150	CP_GPe	CP_GPe	CP_GPe
17545_00154	VPL	VPL	VPL
17545_00155	CP_GPe	CP_GPe	CP_GPe
17545_00158	CP_GPe	CP_GPe	CP_GPe
17545_00159	CP_GPe	CP_GPe	CP_GPe
17545_00162	MG	MG	unknown
17545_00163	MG	MG	MG
17545_00164	MG	MG	MG
17545_00165	MG	MG	MG
17545_00166	MG	MG	MG
17545_00168	VPM	VPM	VPM
17545_00169	VPM	VPM	VPM
17545_00170	LGd	LGd	LGd
17545_00172	VPM	VPM	VPM
17545_00173	LGd	LGd	LGd
17545_00174	LGd	LGd	LGd
17545_00179	LGd	LGd	LGd
17781_5361_x17741_y11849	CP_GPe	CP_GPe	CP_GPe
17787_00007	CP_SNr	CP_SNr	unknown
17787_00013	CP_GPe	CP_GPe	CP_GPe
17787_00014	CP_SNr	CP_SNr	CP_SNr
17787_00019	CP_SNr	ET_SS	ET_SS
17787_00026	CP_SNr	CP_SNr	unknown
17787_00048	CP_SNr	CP_SNr	CP_SNr
17787_00049	CP_SNr	CP_SNr	unknown
17787_00050	CP_SNr	CP_SNr	unknown
17787_4521_x5172_y12873	IT_SS	IT_SS	unknown
17787_4690_x4440_y9176	IT_SS	VPM	unknown
17787_7070_x12739_y1410	IT_VIS	IT_VIS	IT_VIS
17788_3709_x6000_y8213	IT_SS	IT_SS	IT_SS
17788_4719_x3512_y9492	IT_SS	IT_SS	unknown
17788_5059_x3960_y6601	IT_SS	IT_SS	IT_SS
18047_2622_x11862_y12983	ET_MO	ET_MO	ET_MO
18047_3132_x24052_y12385	ET_MO	IT_MO	IT_MO
18047_4141_x14168_y9063	ET_MO	ET_MO	ET_MO
18047_5719_x25513_y7957	ET_SS	ET_SS	ET_SS
182724_2238_x7096_y20268	ET_MO	ET_MO	ET_MO
182724_2247_x6785_y11803	ET_MO	ET_MO	unknown
182724_2333_x7081_y21185	ET_MO	ET_MO	unknown
182724_2494_x6419_y20983	ET_MO	IT_MO	IT_MO
182724_2526_x7529_y21792	ET_MO	ET_MO	ET_MO
182724_2670_x5615_y13225	ET_MO	ET_MO	ET_MO
182724_2926_x5279_y13761	ET_MO	ET_MO	ET_MO
182724_2997_x5821_y12613	ET_MO	IT_MO	IT_MO
182724_3848_x8903_y23965	ET_SS	ET_SS	ET_SS
182724_3887_x5901_y10339	ET_SS	ET_SS	ET_SS
182724_4327_x4847_y18972	ET_MO	ET_MO	ET_MO
182724_4580_x5627_y9427	ET_SS	ET_SS	ET_SS
182724_4785_x5002_y11122	ET_SS	ET_SS	ET_SS
182724_5410_x4393_y11075	ET_SS	ET_SS	ET_SS
182725_2241_x9113_y11193	ET_MO	ET_MO	ET_MO
182725_2376_x10033_y10786	ET_MO	IT_MO	IT_MO
182725_2390_x8944_y12077	ET_MO	ET_MO	ET_MO
182725_3762_x5563_y19178	ET_MO	ET_MO	ET_MO
182725_4080_x6576_y11407	ET_MO	ET_MO	ET_MO
182725_4160_x5717_y19181	ET_MO	ET_MO	ET_MO
182725_4290_x5671_y18488	ET_MO	ET_MO	ET_MO
182725_4390_x5078_y18459	ET_SS	ET_MO	ET_MO
182725_5012_x5980_y10427	ET_SS	ET_SS	ET_SS
18452_5511_x26566_y3403	IT_SS	ET_SS	ET_SS
18452_7249_x11408_y2071	IT_VIS	IT_VIS	IT_VIS
18453_1641_x24165_y10580	IT_MO	IT_MO	IT_MO
18453_1643_x24077_y11694	IT_MO	IT_MO	IT_MO
18453_1924_x22284_y8069	IT_MO	IT_MO	IT_MO
18453_2190_x23739_y8507	IT_MO	IT_MO	IT_MO
18453_2400_x15836_y7243	IT_MO	IT_MO	IT_MO
18453_2428_x13810_y8197	IT_MO	IT_MO	IT_MO
18453_2632_x11687_y8383	IT_MO	IT_MO	IT_MO
18453_2645_x28684_y11703	IT_MO	IT_MO	IT_MO
18453_2713_x27713_y9899	IT_MO	IT_MO	IT_MO
18453_2884_x12998_y7285	IT_MO	IT_MO	IT_MO
18453_2991_x13607_y7348	IT_MO	IT_MO	IT_MO
18453_3021_x27493_y8943	IT_MO	IT_MO	IT_MO
18453_3186_x12745_y7108	IT_MO	ET_SS	ET_SS
18453_3316_x8214_y11076	IT_SS	IT_SS	IT_SS
18453_3326_x29413_y10076	IT_SS	IT_SS	IT_SS
18453_3350_x8925_y9653	IT_SS	IT_SS	IT_SS
18453_3456_x24161_y6646	IT_MO	IT_MO	IT_MO
18453_3471_x28224_y8289	IT_SS	IT_SS	IT_SS
18453_3492_x29357_y9198	IT_SS	IT_SS	IT_SS
18453_3516_x21006_y6048	IT_MO	IT_MO	IT_MO
18453_3564_x30226_y9677	IT_SS	IT_SS	IT_SS
18453_3579_x30397_y10103	IT_SS	IT_SS	IT_SS
18453_3678_x8938_y8684	IT_SS	IT_SS	IT_SS
18453_3690_x8282_y9898	IT_SS	IT_SS	IT_SS
18453_3704_x10450_y7387	IT_SS	IT_SS	IT_SS
18453_3767_x22604_y5643	IT_MO	IT_MO	IT_MO
18453_3795_x13584_y5960	IT_MO	IT_MO	IT_MO
18453_3841_x9500_y7920	IT_SS	IT_SS	IT_SS
18453_3945_x11262_y6434	IT_SS	IT_SS	IT_SS
18453_4067_x16924_y5288	IT_MO	IT_MO	IT_MO
18453_4221_x16935_y5165	IT_MO	IT_MO	IT_MO
18453_4231_x30739_y8470	IT_SS	IT_SS	IT_SS
18453_4345_x12044_y5189	IT_SS	IT_SS	IT_SS
18453_4386_x31552_y9254	IT_SS	IT_SS	IT_SS
18453_4403_x30609_y7732	IT_SS	IT_SS	IT_SS
18453_4496_x31014_y8304	IT_SS	IT_SS	IT_SS
18453_4497_x29287_y7176	IT_SS	IT_SS	IT_SS
18453_4540_x32498_y9442	IT_SS	IT_SS	IT_SS
18453_4693_x33039_y11636	IT_SS	IT_SS	IT_SS
18453_4711_x14090_y3943	IT_SS	IT_SS	IT_SS
18453_4725_x30684_y6703	IT_SS	IT_SS	IT_SS
18453_4749_x31789_y8895	IT_SS	IT_SS	IT_SS
18453_4899_x10111_y5917	IT_SS	IT_SS	IT_SS
18453_5033_x32118_y8975	IT_SS	IT_SS	IT_SS
18453_5113_x9557_y5782	IT_SS	IT_SS	IT_SS
18453_5228_x9833_y5221	IT_SS	ET_SS	ET_SS
18453_5308_x10321_y5166	IT_SS	IT_SS	IT_SS
18453_5317_x24548_y3717	IT_SS	IT_VIS	IT_VIS
18453_5325_x32314_y8395	IT_SS	IT_SS	IT_SS
18453_5436_x32746_y12751	IT_SS	IT_SS	IT_SS
18453_5459_x9646_y5477	IT_SS	IT_SS	IT_SS
18453_5535_x29214_y5045	IT_SS	IT_VIS	IT_VIS
18453_5667_x25695_y3103	IT_VIS	IT_VIS	unknown
18453_5766_x31719_y6139	IT_SS	IT_SS	IT_SS
18453_5941_x24629_y3152	IT_VIS	IT_VIS	IT_VIS
18453_5995_x24812_y3143	IT_VIS	IT_VIS	IT_VIS
18453_6040_x24821_y3042	IT_VIS	IT_VIS	IT_VIS
18453_6053_x8032_y5933	IT_VIS	IT_SS	unknown
18453_6181_x10238_y3690	IT_VIS	IT_VIS	IT_VIS
18453_6316_x30559_y4743	IT_VIS	IT_VIS	unknown
18453_6477_x30376_y5078	IT_VIS	IT_VIS	IT_VIS
18453_6479_x9010_y4330	IT_VIS	IT_VIS	IT_VIS
18453_6537_x8725_y4484	IT_VIS	IT_VIS	IT_VIS
18453_6561_x9442_y3817	IT_VIS	IT_VIS	IT_VIS
18453_6604_x9161_y4006	IT_VIS	IT_VIS	IT_VIS
18453_6675_x10576_y3102	IT_VIS	IT_VIS	IT_VIS
18453_6675_x8876_y4461	IT_VIS	IT_VIS	unknown
18453_6746_x8555_y4741	IT_VIS	IT_VIS	IT_VIS
18453_6748_x28152_y3578	IT_VIS	IT_VIS	unknown
18453_6756_x7677_y5336	IT_VIS	IT_VIS	IT_VIS
18453_6846_x11548_y2831	IT_VIS	IT_VIS	unknown
18453_7007_x11486_y3611	IT_VIS	IT_VIS	IT_VIS
18453_7010_x8769_y4509	IT_VIS	IT_VIS	IT_VIS
18453_7024_x9012_y4138	IT_VIS	IT_VIS	IT_VIS
18453_7112_x9089_y4667	IT_VIS	IT_VIS	IT_VIS
18453_7132_x11495_y3152	IT_VIS	IT_VIS	unknown
18453_7132_x31679_y7308	IT_VIS	IT_VIS	IT_VIS
18453_7146_x8788_y4552	IT_VIS	IT_VIS	IT_VIS
18453_7188_x11060_y3637	IT_VIS	IT_VIS	IT_VIS
18453_7223_x30215_y5120	IT_VIS	IT_VIS	IT_VIS
18453_7245_x12979_y2864	IT_VIS	IT_VIS	IT_VIS
18453_7304_x11719_y3749	IT_VIS	IT_VIS	unknown
18453_7455_x32866_y9412	IT_VIS	MG	unknown
18454_00002	CP_SNr	CP_SNr	CP_SNr
18454_00003	CP_SNr	CP_SNr	CP_SNr
18454_00004	CP_GPe	CP_SNr	CP_SNr
18454_00009	CP_SNr	CP_SNr	CP_SNr
18454_00010	CP_GPe	CP_GPe	CP_GPe
18454_00011	CP_GPe	CP_GPe	CP_GPe
18454_00014	CP_SNr	CP_SNr	unknown
18454_00015	CP_GPe	CP_GPe	CP_GPe
18454_00016	CP_GPe	CP_GPe	CP_GPe
18454_00017	CP_GPe	CP_GPe	CP_GPe
18454_00018	CP_SNr	CP_SNr	CP_SNr
18454_00020	CP_GPe	CP_GPe	CP_GPe
18454_00021	CP_SNr	CP_SNr	CP_SNr
18454_00022	CP_GPe	CP_GPe	CP_GPe
18454_00024	CP_SNr	CP_SNr	CP_SNr
18454_00027	CP_GPe	CP_GPe	CP_GPe
18454_00028	CP_SNr	CP_SNr	CP_SNr
18454_00029	CP_GPe	CP_GPe	unknown
18454_00039	CP_GPe	CP_GPe	CP_GPe
18454_00046	VPM	VPM	VPM
18454_00048	VPM	VPM	unknown
18454_00049	CP_GPe	CP_GPe	CP_GPe
18454_00052	VPM	VPM	VPM
18454_00059	LGd	LGd	LGd
18454_00060	VPM	VPM	VPM
18454_00061	VPM	VPM	VPM
18454_00062	MG	VPM	VPM
18454_00063	MG	MG	MG
18454_00064	VPM	VPM	VPM
18454_00066	VPM	VPM	VPM
18454_00067	VPM	VPM	VPM
18454_00068	VPL	VPL	VPL
18454_00069	MG	MG	unknown
18454_00070	VPM	VPM	unknown
18454_00071	VPM	VPM	VPM
18454_00072	VPM	VPM	VPM
18454_00093	CP_SNr	CP_SNr	CP_SNr
18454_00105	VPM	VPM	VPM
18454_00106	VPM	VPM	VPM
18454_00107	VPM	VPM	VPM
18454_00109	VPL	VPL	VPL
18454_00111	CP_SNr	CP_SNr	CP_SNr
18454_00127	VPM	VPM	VPM
18454_00129	VPM	VPM	VPM
18454_00131	VPM	VPM	unknown
18454_00133	VPM	VPM	VPM
18454_00134	VPM	VPM	VPM
18454_00135	VPM	VPM	VPM
18454_00136	VPM	VPM	unknown
18454_00137	VPM	VPM	VPM
18454_00138	VPM	VPM	unknown
18454_00139	VPM	VPM	unknown
18454_00140	VPM	VPM	VPM
18454_00145	VPM	VPM	VPM
18454_00146	VPM	VPM	VPM
18454_00147	VPM	VPM	VPM
18454_00148	VPL	VPL	VPL
18454_00149	MG	MG	MG
18454_00150	MG	MG	MG
18454_00152	VPM	VPM	VPM
18454_00153	VPM	VPM	unknown
18454_00154	VPM	VPM	VPM
18454_00155	VPM	VPM	unknown
18454_00157	VPM	VPM	VPM
18454_00158	VPM	VPM	VPM
18454_00159	VPM	VPM	VPM
18454_00160	VPM	VPM	VPM
18454_00161	VPM	VPM	unknown
18454_00162	VPM	VPM	VPM
18454_00163	VPL	VPL	VPL
18454_00164	VPM	VPM	VPM
18454_00165	VPM	VPM	VPM
18454_00166	VPL	VPL	VPL
18454_00167	VPL	VPL	VPL
18454_00168	VPL	VPL	VPL
18454_00169	VPL	VPL	unknown
18454_00170	MG	MG	unknown
18454_00171	MG	MG	MG
18454_00174	CP_SNr	CP_SNr	CP_SNr
18454_01000	VPL	VPL	unknown
18454_01001	VPM	VPM	VPM
18454_01004	VPL	VPL	VPL
18454_01005	VPM	VPM	VPM
18454_01006	VPL	VPL	unknown
18454_01007	VPL	VPL	unknown
18454_01009	VPM	VPM	VPM
18454_01010	VPM	VPM	VPM
18454_01011	VPM	VPM	VPM
18454_01012	VPL	VPL	VPL
18454_01013	VPM	VPM	VPM
18454_01014	VPM	VPM	VPM
18454_01015	VPM	VPM	VPM
18454_01018	VPM	VPM	VPM
18454_01021	LGd	LGd	LGd
18454_01023	VPM	VPM	VPM
18454_01027	VPM	VPM	VPM
18454_01030	VPM	VPM	VPM
18454_01031	VPM	VPM	VPM
18454_01032	VPM	VPM	VPM
18454_01033	VPL	VPL	unknown
18454_01034	VPM	VPM	VPM
18454_01035	VPM	VPM	VPM
18454_01038	VPL	VPL	VPL
18454_01039	VPM	VPM	VPM
18454_01040	VPM	VPM	VPM
18454_01041	VPM	VPM	VPM
18454_01042	VPM	VPM	VPM
18454_01043	VPM	VPM	VPM
18454_01044	VPM	VPM	VPM
18454_01045	VPM	VPM	VPM
18454_01047	VPM	VPM	VPM
18454_01048	VPM	VPM	VPM
18454_01049	VPM	VPM	VPM
18454_01050	LGd	LGd	unknown
18454_01051	VPM	VPM	VPM
18454_01052	VPM	VPM	VPM
18454_01053	VPM	VPM	VPM
18454_01054	VPM	VPM	VPM
18454_01055	VPM	VPM	VPM
18454_01056	VPM	VPM	VPM
18454_01059	VPM	VPM	VPM
18454_01060	VPM	VPM	VPM
18454_01061	VPM	VPM	VPM
18454_01062	VPM	VPM	VPM
18454_01063	VPM	VPM	VPM
18454_01064	VPM	VPM	VPM
18454_01066	VPM	VPM	VPM
18454_01067	VPM	VPM	VPM
18454_01069	VPM	VPM	VPM
18454_01073	VPM	VPM	unknown
18454_01074	VPM	VPM	unknown
18454_01078	CP_GPe	CP_GPe	CP_GPe
18454_01080	VPM	VPM	VPM
18454_01081	VPM	VPM	unknown
18454_01082	VPM	VPM	VPM
18454_01085	VPM	VPM	VPM
18454_01086	VPM	VPM	VPM
18454_01089	VPM	VPM	VPM
18454_01090	VPM	VPM	VPM
18454_01091	VPM	VPM	unknown
18454_01092	MG	MG	unknown
18454_01093	MG	MG	MG
18454_01095	VPM	VPM	VPM
18454_01096	VPM	VPM	unknown
18454_01097	VPM	VPM	VPM
18454_01098	VPM	VPM	VPM
18454_01100	VPM	VPM	VPM
18454_01101	VPM	VPM	VPM
18454_01103	VPM	VPM	VPM
18454_01104	VPM	VPM	unknown
18454_01105	VPM	VPM	VPM
18454_01106	VPM	VPM	VPM
18454_01107	VPM	VPM	unknown
18454_01108	VPM	VPM	VPM
18454_01109	VPM	VPM	VPM
18454_01110	VPM	VPM	VPM
18454_01111	VPM	VPM	VPM
18454_01112	VPM	VPM	VPM
18454_01113	VPM	VPM	VPM
18454_01114	VPM	VPM	VPM
18454_01115	VPM	VPM	VPM
18454_01116	VPM	VPL	unknown
18454_01117	VPM	VPM	VPM
18454_01118	VPM	VPM	VPM
18454_01119	VPM	VPM	VPM
18454_01120	VPM	VPM	VPM
18454_01121	VPL	VPL	VPL
18454_01122	VPM	VPM	VPM
18454_01123	VPM	VPM	VPM
18454_01124	VPM	VPM	VPM
18454_01125	VPM	VPM	VPM
18454_01126	VPM	VPM	VPM
18454_01127	LGd	LGd	LGd
18454_01130	VPL	VPL	unknown
18454_01132	VPL	VPL	VPL
18454_01133	VPL	VPL	VPL
18454_01134	VPL	VPL	VPL
18455_00002	CP_GPe	CP_GPe	CP_GPe
18455_00004	CP_GPe	CP_GPe	CP_GPe
18455_00005	CP_GPe	CP_GPe	CP_GPe
18455_00007	CP_GPe	CP_GPe	CP_GPe
18455_00008	CP_GPe	CP_GPe	CP_GPe
18455_00009	CP_GPe	CP_GPe	CP_GPe
18455_00012	CP_GPe	CP_GPe	CP_GPe
18455_00013	CP_GPe	CP_GPe	CP_GPe
18455_00014	CP_GPe	CP_GPe	CP_GPe
18455_00015	VPM	VPM	VPM
18455_00016	CP_GPe	CP_GPe	CP_GPe
18455_00017	LGd	LGd	LGd
18455_00018	LGd	LGd	LGd
18455_00019	VPL	VPL	VPL
18455_00020	VPM	VPM	VPM
18455_00021	VPM	VPM	VPM
18455_00022	VPM	VPM	VPM
18455_00026	CP_GPe	CP_GPe	CP_GPe
18455_00028	CP_SNr	CP_SNr	CP_SNr
18455_00030	CP_GPe	CP_GPe	CP_GPe
18455_00031	CP_GPe	CP_GPe	CP_GPe
18455_00032	CP_GPe	CP_GPe	CP_GPe
18455_00033	CP_SNr	CP_SNr	CP_SNr
18455_00036	CP_GPe	CP_GPe	CP_GPe
18455_00037	CP_SNr	CP_SNr	CP_SNr
18455_00040	CP_GPe	CP_GPe	CP_GPe
18455_00041	CP_GPe	CP_GPe	CP_GPe
18455_00042	LGd	LGd	LGd
18455_00043	LGd	LGd	LGd
18455_00044	LGd	LGd	LGd
18455_00045	LGd	LGd	LGd
18455_00046	LGd	LGd	LGd
18455_00047	VPM	VPM	VPM
18455_00048	VPM	VPM	unknown
18455_00049	VPM	VPM	VPM
18455_00050	MG	MG	MG
18455_00110	CP_SNr	CP_SNr	unknown
18455_00119	CP_GPe	CP_GPe	CP_GPe
18455_00120	VPL	VPM	VPM
18455_00121	VPM	VPM	VPM
18455_00122	VPM	VPM	VPM
18455_00125	VPL	VPL	unknown
18455_00135	CP_GPe	CP_GPe	CP_GPe
18455_00136	VPM	VPM	VPM
18455_00137	VPM	VPM	VPM
18455_00138	VPM	VPM	VPM
18455_00139	VPM	VPM	VPM
18455_00140	VPM	VPM	VPM
18455_00142	VPM	VPM	VPM
18455_00143	VPM	VPM	VPM
18455_00144	VPM	VPM	VPM
18455_00145	VPM	VPM	VPM
18455_00146	VPM	VPM	VPM
18455_00147	VPM	VPM	VPM
18455_00148	VPM	VPM	VPM
18455_00150	VPM	VPM	VPM
18455_00152	VPL	VPL	VPL
18455_00153	VPL	VPL	VPL
18455_00154	VPM	VPM	VPM
18455_00159	VPM	VPM	VPM
18455_00172	CP_GPe	CP_GPe	unknown
18455_00180	CP_SNr	CP_SNr	CP_SNr
18455_00181	CP_SNr	CP_SNr	CP_SNr
18455_00182	CP_SNr	CP_SNr	CP_SNr
18455_00199	VPM	VPM	VPM
18455_00200	VPM	VPM	VPM
18455_00201	VPM	VPM	VPM
18455_00202	VPM	VPM	VPM
18455_00203	VPM	VPM	VPM
18455_00204	VPM	VPM	VPM
18455_00205	VPL	VPM	VPM
18455_00206	VPM	VPM	VPM
18455_00208	VPM	VPM	VPM
18455_00210	VPM	VPM	VPM
18455_00224	CP_GPe	CP_GPe	CP_GPe
18455_00240	CP_SNr	CP_SNr	CP_SNr
18455_00252	VPM	VPM	VPM
18455_00253	VPM	VPM	VPM
18455_00254	VPM	VPM	VPM
18455_00255	VPM	VPM	VPM
18455_00256	VPM	VPM	unknown
18455_00257	VPM	VPM	unknown
18455_00258	VPM	VPM	VPM
18455_00259	VPM	VPM	VPM
18455_00260	VPM	VPM	VPM
18455_00261	VPM	VPM	VPM
18455_00262	VPM	VPM	VPM
18455_00263	VPM	VPM	VPM
18455_00264	VPM	VPM	VPM
18455_3718_x10944_y12140	CP_SNr	CP_SNr	CP_SNr
18455_4619_x10185_y12182	CP_GPe	CP_GPe	CP_GPe
18455_5253_x25617_y13881	VPM	VPM	VPM
18455_5316_x26308_y13288	VPM	VPM	VPM
18455_5404_x24949_y14106	VPM	VPM	unknown
18455_5472_x13482_y11733	VPM	VPM	VPM
18455_5474_x14981_y13279	VPM	VPM	VPM
18455_5507_x14812_y14221	VPM	VPM	VPM
18455_5730_x15780_y13638	VPM	VPM	VPM
18457_00001	CP_GPe	CP_GPe	CP_GPe
18457_00002	CP_GPe	CP_GPe	CP_GPe
18457_00003	CP_GPe	CP_GPe	CP_GPe
18457_00004	CP_GPe	CP_GPe	CP_GPe
18457_00006	CP_GPe	CP_GPe	CP_GPe
18457_00007	CP_GPe	CP_SNr	CP_SNr
18457_00008	CP_SNr	CP_SNr	unknown
18457_00010	VPM	VPM	VPM
18457_00012	VPM	VPM	VPM
18457_00013	VPM	VPM	VPM
18457_00014	CP_SNr	CP_SNr	unknown
18457_00015	CP_GPe	CP_GPe	CP_GPe
18457_00017	VPM	VPM	VPM
18457_00018	VPM	VPM	VPM
18457_00019	VPM	VPM	unknown
18457_00023	VPM	VPM	VPM
18457_00024	VPM	VPM	VPM
18457_00025	VPM	VPM	VPM
18457_00026	VPM	VPM	VPM
18457_00027	VPM	VPM	VPM
18457_00028	VPM	VPM	VPM
18457_00029	VPM	VPM	VPM
18457_00030	CP_GPe	CP_GPe	CP_GPe
18457_00031	CP_GPe	CP_GPe	CP_GPe
18457_00032	CP_GPe	CP_GPe	CP_GPe
18457_00033	CP_GPe	CP_GPe	CP_GPe
18457_00034	CP_SNr	CP_SNr	CP_SNr
18457_00035	CP_GPe	CP_GPe	CP_GPe
18457_00036	CP_GPe	CP_GPe	CP_GPe
18457_00037	CP_GPe	CP_GPe	CP_GPe
18457_00039	CP_GPe	CP_GPe	CP_GPe
18457_00040	CP_SNr	CP_SNr	CP_SNr
18457_00041	CP_GPe	CP_GPe	CP_GPe
18457_00043	CP_GPe	CP_GPe	CP_GPe
18457_00044	CP_GPe	CP_GPe	CP_GPe
18457_00045	VPM	VPM	VPM
18457_00046	VPM	VPM	VPM
18457_00047	VPM	VPM	VPM
18457_00048	VPM	VPM	VPM
18457_00049	VPM	VPM	VPM
18457_00051	VPM	VPM	unknown
18457_00052	VPM	VPM	VPM
18457_00053	VPM	VPM	VPM
18457_00054	VPM	VPM	VPM
18457_00055	VPM	VPM	VPM
18457_00056	VPM	VPM	VPM
18457_00057	VPM	VPM	VPM
18457_00058	VPM	VPM	VPM
18457_00059	VPM	VPM	VPM
18457_00061	VPM	VPM	VPM
18457_00062	VPM	VPM	VPM
18457_00063	VPM	VPM	VPM
18457_00064	VPM	VPM	VPM
18457_00065	VPM	VPM	VPM
18457_00066	VPM	VPM	VPM
18457_00068	VPM	VPM	VPM
18457_00069	MG	VPM	VPM
18457_00072	VPM	VPM	VPM
18457_00073	VPM	VPM	VPM
18457_00074	MG	MG	MG
18457_00075	MG	MG	unknown
18457_00076	CP_SNr	CP_SNr	CP_SNr
18457_00079	CP_SNr	CP_SNr	CP_SNr
18457_00080	CP_SNr	CP_SNr	CP_SNr
18457_00082	CP_SNr	CP_SNr	CP_SNr
18457_00083	VPM	VPM	VPM
18457_00087	CP_SNr	CP_GPe	CP_GPe
18457_00088	VPM	VPM	VPM
18457_00089	VPM	VPM	VPM
18457_00090	VPM	VPM	VPM
18457_00091	VPM	VPM	VPM
18457_00095	VPM	VPL	unknown
18457_00096	VPM	VPM	VPM
18457_00097	VPL	VPL	VPL
18457_00098	VPM	VPM	VPM
18457_00099	VPL	VPL	VPL
18457_00101	VPM	VPM	VPM
18457_00102	VPL	VPL	VPL
18457_00103	CP_SNr	CP_SNr	CP_SNr
18457_00106	CP_GPe	CP_GPe	CP_GPe
18457_00108	CP_SNr	CP_SNr	unknown
18457_00113	CP_SNr	CP_SNr	CP_SNr
18457_00117	VPL	VPL	VPL
18457_00118	VPM	VPM	VPM
18457_00119	VPM	VPM	VPM
18457_00120	VPL	VPL	VPL
18457_00121	MG	VPL	VPL
18457_00122	VPL	VPL	VPL
18457_00123	VPL	VPL	unknown
18457_00125	VPL	VPL	VPL
18457_00126	VPM	VPL	VPL
18457_00127	MG	MG	unknown
18457_00128	VPM	VPM	VPM
18457_00129	VPM	VPM	VPM
18457_00139	CP_GPe	CP_GPe	CP_GPe
18457_00140	CP_GPe	CP_GPe	CP_GPe
18457_00141	CP_GPe	CP_GPe	CP_GPe
18457_00142	CP_GPe	CP_GPe	CP_GPe
18457_00143	VPM	VPM	VPM
18457_00144	VPM	VPM	VPM
18457_00145	VPM	VPM	VPM
18457_00146	VPM	VPM	VPM
18457_00148	VPM	VPM	VPM
18457_00150	VPM	VPM	VPM
18457_00152	VPM	VPM	VPM
18457_00159	VPM	VPM	VPM
18457_00162	VPM	VPM	VPM
18457_00163	VPM	VPM	VPM
18457_00164	VPL	VPM	VPM
18457_00190	VPM	VPM	VPM
18457_00194	VPM	VPM	VPM
18457_00197	VPL	VPL	VPL
18457_00199	MG	MG	MG
18457_00202	VPL	VPL	VPL
18457_00203	VPL	VPL	unknown
18457_00204	VPM	VPM	unknown
18457_00205	VPL	VPM	VPM
18457_00206	VPL	VPL	VPL
18458_00049	LGd	LGd	LGd
18458_00050	LGd	LGd	LGd
18458_00051	LGd	LGd	LGd
18458_00053	LGd	LGd	LGd
18458_00056	LGd	LGd	LGd
18458_00057	LGd	LGd	LGd
18458_00069	LGd	LGd	LGd
18458_00086	LGd	LGd	LGd
18458_00101	LGd	LGd	LGd
18458_00102	LGd	LGd	unknown
18458_00114	VPM	VPM	VPM
18458_00119	VPM	VPM	VPM
18458_00121	VPM	VPM	VPM
18458_00122	VPM	VPM	VPM
18458_00125	VPM	VPM	VPM
18458_00236	LGd	LGd	LGd
18458_00239	LGd	LGd	LGd
18458_00241	LGd	LGd	unknown
18458_00242	LGd	LGd	LGd
18458_00244	LGd	LGd	LGd
18458_00249	LGd	LGd	LGd
18458_00250	LGd	LGd	LGd
18458_00264	LGd	LGd	LGd
18458_00267	LGd	LGd	unknown
18458_00268	VPM	VPM	VPM
18458_00269	VPM	VPM	VPM
18458_00273	VPM	VPM	VPM
18458_00277	VPM	VPM	VPM
18458_00280	VPM	VPM	VPM
18458_00281	VPM	VPM	VPM
18458_00302	LGd	LGd	LGd
18458_00306	VPM	VPM	VPM
18458_00353	CP_GPe	CP_GPe	CP_GPe
18458_00386	CP_GPe	CP_GPe	CP_GPe
18458_00419	VPL	VPL	unknown
18458_00424	VPM	VPM	VPM
18458_00430	VPM	VPM	VPM
18458_00437	VPL	VPL	VPL
18458_00443	VPM	VPM	VPM
18458_00444	VPM	VPM	VPM
18458_00445	VPM	VPM	VPM
18458_00450	MG	MG	MG
18458_00456	VPL	VPL	VPL
18458_00458	MG	MG	MG
18458_00459	MG	MG	MG
18458_00460	VPM	VPM	VPM
18458_00461	VPM	VPM	VPM
18458_00496	VPL	VPL	VPL
18458_00540	VPM	VPM	VPM
18458_00541	VPM	VPM	VPM
18458_00542	VPM	VPM	VPM
18458_00547	VPM	VPM	VPM
18458_00548	VPM	VPM	VPM
18458_00549	VPL	VPL	VPL
18458_00551	VPM	VPM	VPM
18458_00555	VPM	VPM	VPM
18458_00561	VPM	VPM	VPM
18458_00562	VPL	VPL	VPL
18458_00564	VPM	VPM	VPM
18458_00565	VPL	VPL	VPL
18458_00567	VPL	VPL	VPL
18458_00574	MG	MG	MG
18458_00575	VPM	VPM	VPM
18458_00577	VPM	VPM	VPM
18458_00578	VPM	VPM	VPM
18458_00580	VPM	VPM	VPM
18458_00583	VPL	VPL	VPL
18458_00584	VPM	VPM	VPM
18458_00586	VPL	VPL	VPL
18461_2985_x10744_y3095	IT_MO	IT_MO	IT_MO
18461_3871_x7813_y3857	IT_MO	IT_MO	IT_MO
18461_4178_x16825_y2713	IT_MO	ET_SS	ET_SS
18461_4233_x19011_y2874	IT_MO	IT_MO	IT_MO
18461_4388_x5599_y5781	IT_SS	IT_SS	IT_SS
18461_4410_x23856_y6531	IT_SS	IT_SS	IT_SS
18461_4545_x5749_y4914	IT_SS	IT_SS	IT_SS
18461_4862_x17603_y2198	IT_SS	IT_SS	IT_SS
18461_5025_x23630_y4542	IT_SS	IT_SS	IT_SS
18461_6043_x11080_y1667	IT_VIS	IT_VIS	IT_VIS
18461_7132_x6338_y3287	IT_VIS	IT_VIS	unknown
18462_00005	CP_GPe	CP_GPe	CP_GPe
18462_00007	CP_GPe	CP_GPe	CP_GPe
18462_00009	CP_GPe	CP_GPe	CP_GPe
18462_00013	VPM	VPM	VPM
18462_00014	VPM	VPM	VPM
18462_00015	VPM	VPM	VPM
18462_00016	VPM	VPM	VPM
18462_00017	VPM	VPM	VPM
18462_00018	VPM	VPM	VPM
18462_00019	VPM	VPM	VPM
18462_00020	VPM	VPM	VPM
18462_00021	VPM	VPM	VPM
18462_00022	MG	ET_SS	ET_SS
18462_00024	LGd	LGd	LGd
18462_00025	MG	MG	MG
18462_00026	MG	MG	MG
18462_00027	VPL	VPL	VPL
18462_00028	VPM	VPM	VPM
18462_00031	VPM	VPM	unknown
18462_00038	CP_SNr	CP_SNr	CP_SNr
18462_00040	VPM	VPM	VPM
18462_00041	VPM	VPM	VPM
18462_00042	VPL	VPM	VPM
18462_00043	CP_GPe	CP_GPe	CP_GPe
18462_00044	VPM	VPM	VPM
18462_00045	VPM	VPM	VPM
18462_00048	CP_GPe	CP_GPe	CP_GPe
18462_00049	CP_SNr	CP_SNr	CP_SNr
18462_00050	CP_GPe	CP_GPe	CP_GPe
18462_00051	VPM	VPM	VPM
18462_00052	VPM	VPM	VPM
18462_00053	VPL	VPL	VPL
18462_00054	LGd	LGd	LGd
18462_00055	VPM	VPM	VPM
18462_00056	VPM	VPM	unknown
18462_00057	VPM	VPM	VPM
18462_00058	VPM	VPM	VPM
18462_00059	VPM	VPM	unknown
18462_00061	VPM	VPM	unknown
18462_00062	VPM	VPM	VPM
18463_00001	LGd	LGd	LGd
18463_00003	VPM	VPM	VPM
18463_00004	CP_SNr	CP_SNr	CP_SNr
18463_00005	CP_GPe	CP_GPe	CP_GPe
18463_00007	CP_SNr	CP_SNr	CP_SNr
18463_00010	CP_GPe	CP_GPe	CP_GPe
18463_00011	CP_GPe	CP_GPe	CP_GPe
18463_00012	VPM	VPM	VPM
18463_00015	LGd	LGd	LGd
18463_00016	LGd	LGd	LGd
18463_00018	LGd	LGd	LGd
18463_00019	CP_SNr	CP_SNr	CP_SNr
18463_00020	CP_SNr	CP_SNr	CP_SNr
18463_00021	CP_SNr	CP_GPe	unknown
18463_00024	CP_GPe	CP_GPe	unknown
18463_00027	VPM	VPM	VPM
18463_00028	VPM	VPM	VPM
18463_00029	VPM	VPM	VPM
18463_00031	VPM	VPM	VPM
18463_00032	MG	MG	MG
18463_00034	VPL	VPL	VPL
18463_00036	VPL	VPL	VPL
18463_00037	VPM	VPM	VPM
18463_00038	VPM	VPM	VPM
18463_00039	VPM	VPM	VPM
18463_00040	VPM	VPM	VPM
18463_00045	VPL	VPL	VPL
18463_00052	VPL	VPL	VPL
18463_00054	VPM	VPM	VPM
18463_00055	VPM	VPM	VPM
18463_00056	VPL	VPL	unknown
18463_00057	LGd	LGd	LGd
18463_00058	VPM	ET_SS	ET_SS
18463_00061	MG	MG	MG
18463_00062	MG	MG	MG
18463_00066	VPM	VPM	VPM
18463_00067	VPM	VPM	VPM
18463_00068	VPM	VPM	VPM
18463_00069	VPM	VPM	VPM
18463_00071	VPL	VPL	VPL
18463_00072	MG	MG	MG
18463_00073	VPL	VPL	VPL
18463_00074	CP_GPe	CP_GPe	CP_GPe
18463_00075	CP_GPe	CP_GPe	CP_GPe
18464_00004	CP_SNr	CP_SNr	CP_SNr
18464_00009	CP_SNr	CP_SNr	CP_SNr
18464_00010	CP_GPe	CP_GPe	CP_GPe
18464_00016	CP_GPe	CP_GPe	CP_GPe
18464_00029	MG	MG	MG
18464_00031	LGd	LGd	LGd
18464_00042	VPM	VPM	VPM
18464_00044	VPM	VPM	VPM
18464_00045	VPM	VPM	VPM
18464_00046	VPM	VPM	VPM
18464_00047	VPM	VPM	VPM
18464_00048	VPM	VPM	VPM
18464_00049	VPM	VPM	VPM
18464_00052	VPM	VPM	VPM
18464_00061	CP_GPe	CP_GPe	CP_GPe
18464_00074	VPM	VPM	VPM
18464_00075	VPM	VPM	VPM
18464_00076	VPM	VPM	VPM
18464_00079	MG	MG	MG
18464_00080	MG	MG	MG
18464_00081	CP_GPe	CP_GPe	CP_GPe
18464_00082	CP_GPe	CP_GPe	CP_GPe
18464_00085	CP_SNr	CP_SNr	CP_SNr
18464_00086	CP_SNr	CP_SNr	CP_SNr
18464_00088	CP_SNr	CP_SNr	unknown
18464_00108	CP_SNr	CP_SNr	CP_SNr
18464_00119	VPM	VPM	VPM
18464_00122	VPL	VPL	VPL
18464_00124	VPL	VPL	VPL
18464_00127	VPM	VPM	VPM
18464_00128	VPM	VPM	VPM
18464_00129	VPM	VPM	VPM
18464_00133	VPL	VPL	VPL
18464_00141	CP_SNr	CP_SNr	unknown
18464_00143	VPM	VPM	VPM
18464_00153	CP_SNr	CP_SNr	CP_SNr
18464_00155	CP_SNr	CP_SNr	unknown
18464_00163	CP_GPe	CP_GPe	CP_GPe
18464_00183	VPM	VPM	VPM
18464_00184	VPM	VPM	VPM
18465_00001	CP_GPe	CP_GPe	CP_GPe
18465_00003	CP_SNr	CP_SNr	unknown
18465_00005	CP_SNr	CP_SNr	CP_SNr
18465_00006	CP_GPe	CP_GPe	CP_GPe
18465_00007	CP_GPe	CP_GPe	CP_GPe
18465_00008	CP_GPe	CP_GPe	CP_GPe
18465_00009	CP_GPe	CP_GPe	CP_GPe
18465_00011	CP_GPe	CP_GPe	CP_GPe
18465_00015	CP_GPe	CP_GPe	CP_GPe
18465_00017	CP_GPe	CP_GPe	CP_GPe
18465_00018	CP_GPe	CP_GPe	CP_GPe
18465_00028	CP_GPe	CP_GPe	CP_GPe
18465_00029	CP_GPe	CP_GPe	CP_GPe
18465_00030	CP_GPe	CP_GPe	CP_GPe
18465_00031	CP_GPe	CP_GPe	CP_GPe
18465_00032	CP_GPe	CP_GPe	CP_GPe
18465_00033	CP_SNr	CP_SNr	CP_SNr
18465_00034	CP_SNr	CP_SNr	CP_SNr
18465_00035	CP_SNr	CP_SNr	CP_SNr
18465_00036	CP_SNr	CP_SNr	unknown
18465_00037	CP_GPe	CP_GPe	CP_GPe
18465_00039	CP_GPe	CP_GPe	CP_GPe
18465_00040	CP_SNr	CP_SNr	CP_SNr
18465_00041	CP_GPe	CP_GPe	CP_GPe
18465_00044	CP_GPe	CP_GPe	CP_GPe
18465_00046	CP_GPe	CP_GPe	CP_GPe
18465_00050	CP_GPe	CP_GPe	CP_GPe
18465_00056	LGd	LGd	LGd
18465_00057	LGd	LGd	LGd
18465_00070	LGd	LGd	LGd
18465_00078	VPM	VPM	VPM
18465_00079	VPM	VPM	VPM
18465_00080	VPM	VPM	VPM
18465_00081	VPM	VPM	VPM
18465_00082	VPM	VPM	VPM
18465_00083	VPM	VPM	VPM
18465_00084	VPM	VPM	VPM
18465_00089	VPM	VPM	VPM
18465_00090	VPM	VPM	VPM
18465_00091	VPM	VPM	VPM
18465_00092	VPM	VPM	VPM
18465_00106	VPL	VPM	VPM
18465_00109	LGd	LGd	LGd
18465_00110	LGd	LGd	LGd
18465_00111	LGd	LGd	LGd
18465_00112	LGd	LGd	LGd
18465_00113	LGd	LGd	LGd
18465_00114	LGd	LGd	LGd
18465_00115	LGd	LGd	LGd
18465_00116	LGd	LGd	LGd
18465_00117	LGd	LGd	LGd
18465_00119	LGd	LGd	LGd
18465_00125	VPM	VPM	VPM
18465_00126	VPM	VPM	VPM
18465_00127	VPM	VPM	VPM
18465_00128	VPM	VPM	VPM
18465_00132	VPM	VPM	VPM
18465_00133	VPM	VPM	VPM
18465_00136	LGd	LGd	LGd
18465_00140	LGd	LGd	LGd
18465_00141	LGd	LGd	LGd
18465_00142	VPM	VPM	VPM
18465_00145	MG	MG	MG
18465_00146	MG	MG	unknown
18465_00148	LGd	LGd	LGd
18465_00152	MG	MG	unknown
18465_00154	CP_GPe	CP_GPe	CP_GPe
18465_00155	CP_GPe	CP_GPe	CP_GPe
18465_00156	CP_GPe	CP_GPe	CP_GPe
18465_00157	CP_SNr	CP_SNr	CP_SNr
18465_00159	CP_GPe	CP_GPe	CP_GPe
18465_00168	CP_SNr	CP_SNr	CP_SNr
18465_00175	VPM	VPM	VPM
18465_00177	VPL	VPL	VPL
18465_00219	CP_SNr	CP_SNr	CP_SNr
18465_00226	VPL	VPL	unknown
18465_00227	VPM	VPM	VPM
18465_00228	VPL	VPL	VPL
18465_00229	VPM	MG	unknown
18465_00230	VPM	VPM	VPM
18465_00233	VPL	VPL	VPL
18465_00234	VPM	VPM	VPM
18465_00235	VPL	VPL	VPL
18465_00238	VPL	VPL	unknown
18465_00241	VPM	VPM	VPM
18465_00242	VPL	VPL	VPL
18465_00243	VPM	VPM	VPM
18465_00261	VPM	VPM	VPM
18465_00264	CP_GPe	CP_GPe	CP_GPe
18465_00281	CP_GPe	ET_SS	ET_SS
18465_00282	CP_GPe	CP_GPe	CP_GPe
18465_00286	VPM	VPM	VPM
18465_00287	VPM	VPM	VPM
18465_00288	VPM	VPM	VPM
18465_00292	VPM	VPM	VPM
18465_00294	VPM	VPM	VPM
18465_00300	MG	MG	unknown
18465_00302	MG	MG	MG
18465_00304	VPM	VPM	unknown
18465_00305	VPL	VPL	VPL
18465_00312	MG	MG	unknown
18465_00319	CP_GPe	CP_GPe	CP_GPe
18465_00328	VPL	VPL	unknown
18465_00347	VPL	VPL	VPL
18465_00348	VPL	MG	unknown
18465_00349	CP_GPe	CP_GPe	CP_GPe
18470_3227_x19287_y16117	ET_SS	ET_SS	ET_SS
18470_3582_x22459_y29708	ET_MO	ET_MO	ET_MO
18864_00002	IT_SS	IT_SS	IT_SS
18864_00015	IT_SS	IT_SS	IT_SS
18864_00021	IT_SS	IT_SS	IT_SS
18864_00023	IT_SS	IT_SS	IT_SS
18864_00025	IT_SS	IT_SS	IT_SS
18864_00029	IT_SS	IT_SS	IT_SS
18864_00040	IT_SS	IT_SS	IT_SS
18864_00043	IT_SS	IT_SS	IT_SS
18864_00117	IT_VIS	IT_VIS	IT_VIS
18864_00119	IT_VIS	IT_VIS	IT_VIS
18864_1871_x3272_y21319	IT_MO	IT_MO	IT_MO
18864_1917_x3417_y12763	IT_MO	IT_MO	IT_MO
18864_2047_x3016_y12128	IT_MO	IT_MO	IT_MO
18864_2086_x2903_y21496	IT_MO	IT_MO	IT_MO
18864_2520_x2913_y22642	IT_MO	IT_MO	IT_MO
18864_3015_x3194_y23588	IT_MO	IT_MO	IT_MO
18864_3248_x2473_y15212	IT_MO	IT_MO	IT_MO
18864_3338_x3396_y21865	IT_MO	IT_MO	IT_MO
18864_3473_x2641_y21082	IT_MO	IT_MO	IT_MO
18864_3488_x3691_y22599	IT_MO	IT_MO	IT_MO
18864_3494_x2380_y13749	IT_MO	IT_MO	IT_MO
18864_3772_x5344_y6871	IT_SS	IT_SS	IT_SS
18864_4067_x3464_y21495	IT_MO	IT_MO	IT_MO
18864_4120_x3320_y13563	IT_MO	IT_MO	IT_MO
18864_4157_x3358_y13741	IT_MO	IT_MO	IT_MO
18864_4267_x2794_y21031	IT_MO	IT_MO	IT_MO
18864_4380_x6371_y4940	IT_SS	IT_SS	IT_SS
18864_4420_x4377_y8261	IT_SS	IT_SS	IT_SS
18864_4429_x7945_y3080	IT_SS	IT_SS	unknown
18864_4554_x9386_y2232	IT_SS	IT_SS	unknown
18864_4693_x10912_y2095	IT_SS	IT_SS	IT_SS
18864_4760_x3070_y21249	IT_MO	IT_MO	IT_MO
18864_4797_x9453_y2359	IT_SS	IT_SS	IT_SS
18864_5030_x9347_y31359	IT_SS	IT_SS	IT_SS
18864_5099_x6368_y29941	IT_SS	IT_SS	IT_SS
18864_5305_x7877_y31450	IT_SS	IT_SS	IT_SS
18864_5444_x7352_y31475	IT_SS	IT_SS	IT_SS
18864_5637_x5637_y31619	IT_VIS	IT_VIS	IT_VIS
18864_5648_x4839_y28849	IT_SS	IT_SS	IT_SS
18864_6139_x4843_y27122	IT_VIS	IT_VIS	IT_VIS
18864_6321_x4387_y7047	IT_VIS	IT_VIS	IT_VIS
18864_6734_x4899_y27447	IT_VIS	IT_VIS	IT_VIS
18864_6805_x6340_y4681	IT_VIS	IT_VIS	IT_VIS
18864_6821_x5144_y6844	IT_VIS	IT_VIS	IT_VIS
18864_6956_x8154_y30811	IT_VIS	MG	unknown
18867_2903_x13633_y8787	ET_MO	IT_MO	IT_MO
18867_3383_x10177_y11497	ET_SS	ET_MO	ET_MO
18867_3469_x10058_y10954	ET_MO	ET_MO	ET_MO
18867_3525_x9958_y10743	ET_SS	ET_SS	ET_SS
18867_3758_x14594_y6944	ET_MO	ET_MO	ET_MO
18867_3801_x9223_y10977	ET_SS	ET_SS	ET_SS
18867_3807_x9130_y11820	ET_SS	ET_SS	ET_SS
18867_3832_x10338_y8748	ET_SS	ET_SS	ET_SS
18867_3855_x11412_y8044	ET_SS	ET_MO	ET_MO
18867_3926_x8710_y12751	ET_SS	ET_SS	ET_SS
18867_3973_x31634_y12362	ET_SS	ET_SS	ET_SS
18867_3994_x27846_y7437	ET_SS	ET_SS	ET_SS
18867_4052_x9852_y8712	ET_SS	ET_SS	ET_SS
18867_4156_x9348_y9148	ET_SS	ET_SS	ET_SS
18867_4202_x26848_y7080	ET_SS	ET_SS	ET_SS
18867_4216_x9933_y8365	ET_SS	ET_SS	ET_SS
18867_4218_x8269_y11914	ET_SS	ET_SS	ET_SS
18867_4259_x9977_y8313	ET_SS	ET_SS	ET_SS
18867_4296_x31171_y9797	ET_SS	ET_SS	ET_SS
18867_4302_x30805_y9233	ET_SS	ET_SS	ET_SS
18867_4330_x29413_y7746	ET_SS	ET_SS	ET_SS
18867_4336_x10280_y7972	ET_SS	ET_SS	ET_SS
18867_4392_x7633_y13301	ET_SS	ET_SS	ET_SS
18867_4397_x8352_y9768	ET_SS	ET_SS	ET_SS
18867_4421_x31775_y9812	ET_SS	ET_SS	ET_SS
18867_4457_x7592_y10554	ET_SS	ET_SS	ET_SS
18867_4473_x25161_y6054	ET_SS	ET_SS	ET_SS
18867_4513_x27588_y6824	ET_SS	ET_SS	ET_SS
18867_4533_x14227_y15937	CP_SNr	CP_SNr	unknown
18867_4554_x26130_y14869	CP_SNr	CP_SNr	unknown
18867_4593_x26568_y15120	CP_SNr	RT	unknown
18867_4605_x30309_y8068	ET_SS	ET_SS	ET_SS
18867_4621_x24147_y14734	RT	RT	unknown
18867_4647_x12409_y6656	ET_SS	ET_SS	ET_SS
18867_4677_x24410_y14710	RT	RT	RT
18867_4689_x11723_y7039	ET_SS	ET_SS	ET_SS
18867_4724_x12558_y16835	CP_SNr	CP_SNr	CP_SNr
18867_4768_x26326_y6150	ET_SS	ET_SS	ET_SS
18867_4776_x28359_y6621	ET_SS	ET_SS	ET_SS
18867_4789_x23709_y15765	RT	RT	RT
18867_4801_x7068_y12938	ET_SS	ET_SS	ET_SS
18867_4817_x16327_y15739	RT	RT	RT
18867_4824_x31628_y8902	ET_SS	ET_SS	ET_SS
18867_4826_x11914_y16564	CP_SNr	CP_SNr	CP_SNr
18867_4831_x27808_y6496	ET_SS	ET_SS	unknown
18867_4874_x16831_y16618	RT	RT	RT
18867_4889_x28329_y6770	ET_SS	ET_SS	ET_SS
18867_4922_x30354_y7405	ET_SS	ET_SS	ET_SS
18867_4926_x25796_y14504	RT	RT	RT
18867_4954_x9860_y7599	ET_SS	ET_SS	ET_SS
18867_4957_x30093_y7560	ET_SS	ET_SS	ET_SS
18867_4984_x30860_y8156	ET_SS	ET_SS	ET_SS
18867_5082_x26232_y14941	RT	RT	RT
18867_5083_x14145_y15212	RT	RT	RT
18867_5169_x12576_y5864	ET_SS	ET_SS	ET_SS
18867_5203_x10027_y7237	ET_SS	ET_SS	ET_SS
18867_5287_x32054_y8614	ET_SS	ET_SS	ET_SS
18867_5408_x30554_y7318	ET_SS	ET_SS	ET_SS
18867_5654_x12080_y5724	ET_SS	ET_SS	ET_SS
18867_5894_x10157_y6463	ET_SS	ET_SS	ET_SS
18867_5942_x29015_y5711	ET_SS	ET_SS	ET_SS
18867_6091_x30186_y6043	ET_SS	ET_SS	ET_SS
18867_6408_x9343_y6158	ET_SS	ET_SS	ET_SS
18868_2621_x11765_y8944	ET_MO	ET_MO	unknown
18868_3009_x28076_y11485	ET_MO	ET_MO	ET_MO
18868_3112_x27714_y10534	ET_MO	ET_MO	ET_MO
18868_3207_x27726_y9448	ET_SS	ET_MO	ET_MO
18868_3228_x28576_y10788	ET_SS	ET_SS	ET_SS
18868_3389_x28317_y9872	ET_SS	ET_SS	ET_SS
18868_3419_x27168_y8481	ET_MO	ET_MO	unknown
18868_3453_x28753_y10380	ET_SS	ET_SS	ET_SS
18868_3488_x24952_y7321	ET_MO	ET_MO	ET_MO
18868_3507_x7704_y10476	ET_SS	ET_SS	ET_SS
18868_3547_x28065_y9077	ET_SS	ET_SS	ET_SS
18868_3552_x28542_y9340	ET_SS	ET_SS	ET_SS
18868_3564_x27379_y8431	ET_SS	ET_SS	ET_SS
18868_3592_x9776_y8113	ET_MO	ET_MO	unknown
18868_3626_x29809_y12585	ET_SS	ET_SS	ET_SS
18868_3627_x28035_y8749	ET_SS	ET_SS	ET_SS
18868_3658_x9598_y8113	ET_MO	ET_SS	ET_SS
18868_3715_x8453_y8977	ET_SS	ET_SS	ET_SS
18868_3781_x6715_y11703	ET_SS	ET_SS	ET_SS
18868_3783_x28846_y9268	ET_SS	IT_SS	IT_SS
18868_3799_x26336_y7466	ET_SS	ET_SS	ET_SS
18868_3853_x29683_y10294	ET_SS	ET_SS	ET_SS
18868_3856_x26025_y7205	ET_SS	ET_SS	ET_SS
18868_3871_x26350_y7564	ET_SS	ET_SS	ET_SS
18868_3875_x8707_y8341	ET_SS	ET_SS	ET_SS
18868_3922_x26631_y7518	ET_SS	ET_SS	ET_SS
18868_3931_x26823_y7496	ET_SS	ET_SS	ET_SS
18868_3932_x25373_y7132	ET_SS	ET_SS	ET_SS
18868_3977_x25824_y7160	ET_SS	ET_SS	ET_SS
18868_3981_x30626_y12403	ET_SS	ET_SS	unknown
18868_4041_x10632_y7193	ET_SS	ET_SS	ET_SS
18868_4047_x27203_y7787	ET_SS	ET_SS	ET_SS
18868_4132_x11881_y6094	ET_MO	ET_MO	ET_MO
18868_4192_x10967_y7007	ET_SS	ET_SS	ET_SS
18868_4221_x5685_y12199	ET_SS	ET_SS	ET_SS
18868_4317_x23980_y6346	ET_SS	ET_SS	ET_SS
18868_4341_x30419_y10114	ET_SS	ET_SS	ET_SS
18868_4430_x9829_y7185	ET_SS	ET_SS	ET_SS
18868_4434_x10947_y6887	ET_SS	ET_SS	ET_SS
18868_4464_x5477_y11004	ET_SS	ET_SS	ET_SS
18868_4517_x31548_y11591	ET_SS	ET_SS	ET_SS
18868_4523_x15124_y15767	RT	RT	unknown
18868_4549_x5910_y9879	ET_SS	ET_SS	ET_SS
18868_4634_x13823_y16687	RT	RT	RT
18868_4648_x14941_y16268	RT	RT	RT
18868_4693_x13797_y16937	RT	RT	RT
18868_4706_x15828_y16760	RT	RT	unknown
18868_4739_x28536_y7468	ET_SS	ET_SS	ET_SS
18868_4757_x15158_y16995	RT	RT	RT
18868_4803_x7002_y8311	ET_SS	ET_SS	ET_SS
18868_4818_x14513_y17030	RT	RT	unknown
18868_4863_x31402_y10126	ET_SS	ET_SS	ET_SS
18868_4883_x27078_y6285	ET_SS	ET_SS	ET_SS
18868_5131_x7596_y7239	ET_SS	IT_SS	IT_SS
18868_5141_x8535_y6876	ET_SS	ET_SS	ET_SS
18868_5156_x9540_y6495	ET_SS	ET_SS	ET_SS
18868_5242_x9858_y5968	ET_SS	ET_SS	ET_SS
18868_5456_x7773_y6771	ET_SS	ET_SS	ET_SS
18868_5531_x7356_y7030	ET_SS	ET_SS	ET_SS
18868_5686_x9887_y5415	ET_SS	ET_SS	ET_SS
18868_5701_x9538_y5736	ET_SS	ET_SS	ET_SS
18868_5723_x7031_y7203	ET_SS	ET_SS	ET_SS
18868_5724_x8616_y5999	ET_SS	ET_SS	ET_SS
18869_00028	RT	RT	RT
18869_3064_x20999_y7621	ET_SS	ET_SS	ET_SS
18869_3239_x6605_y6691	ET_SS	ET_SS	ET_SS
18869_3263_x6927_y6229	ET_SS	ET_SS	ET_SS
18869_3305_x6812_y6104	ET_SS	ET_SS	ET_SS
18869_3321_x21485_y7678	ET_SS	ET_SS	ET_SS
18869_3395_x6415_y6741	ET_SS	ET_SS	ET_SS
18869_3398_x6248_y7047	ET_SS	ET_SS	ET_SS
18869_3480_x6168_y6983	ET_SS	ET_SS	ET_SS
18869_3482_x7077_y5660	ET_SS	ET_SS	ET_SS
18869_3504_x6554_y5961	ET_SS	ET_SS	ET_SS
18869_3506_x6250_y6810	ET_SS	ET_SS	ET_SS
18869_3547_x21769_y7449	ET_SS	ET_SS	ET_SS
18869_3590_x6132_y6798	ET_SS	ET_SS	ET_SS
18869_3634_x20027_y5437	ET_SS	ET_SS	ET_SS
18869_3634_x5750_y7170	ET_SS	ET_SS	ET_SS
18869_3659_x21701_y7032	ET_SS	ET_SS	ET_SS
18869_3701_x5589_y7633	ET_SS	ET_SS	ET_SS
18869_3741_x6284_y6163	ET_SS	ET_SS	ET_SS
18869_3751_x5868_y6832	ET_SS	ET_SS	ET_SS
18869_3761_x5335_y8118	ET_SS	ET_SS	ET_SS
18869_3857_x22137_y7268	ET_SS	ET_SS	ET_SS
18869_3937_x5000_y8198	ET_SS	ET_SS	ET_SS
18869_4026_x21667_y6102	ET_SS	ET_SS	ET_SS
18869_4036_x8032_y4635	ET_SS	ET_SS	ET_SS
18869_4050_x21764_y6239	ET_SS	ET_SS	ET_SS
18869_4054_x19963_y5080	ET_SS	ET_SS	ET_SS
18869_4091_x4807_y8065	ET_SS	ET_SS	ET_SS
18869_4181_x21056_y5611	ET_SS	ET_SS	ET_SS
18869_4196_x21043_y5510	ET_SS	ET_SS	ET_SS
18869_4253_x4991_y7023	ET_SS	ET_SS	ET_SS
18869_4268_x10899_y9077	RT	RT	unknown
18869_4275_x8819_y9368	CP_SNr	CP_SNr	unknown
18869_4282_x22276_y6457	ET_SS	ET_SS	ET_SS
18869_4301_x20547_y5218	ET_SS	ET_SS	ET_SS
18869_4302_x23433_y9053	ET_SS	ET_SS	ET_SS
18869_4345_x7097_y4738	ET_SS	ET_SS	ET_SS
18869_4347_x8166_y4281	ET_SS	ET_SS	ET_SS
18869_4371_x21382_y5522	ET_SS	ET_SS	ET_SS
18869_4384_x15799_y10704	RT	RT	RT
18869_4410_x8772_y3996	ET_SS	ET_SS	ET_SS
18869_4419_x16667_y10498	RT	RT	RT
18869_4426_x7611_y4421	ET_SS	ET_SS	ET_SS
18869_4453_x9586_y8809	RT	RT	RT
18869_4457_x17404_y9449	RT	RT	unknown
18869_4468_x23035_y7089	ET_SS	ET_SS	ET_SS
18869_4469_x21852_y5924	ET_SS	ET_SS	ET_SS
18869_4550_x7203_y4574	ET_SS	ET_SS	ET_SS
18869_4571_x10055_y8359	RT	RT	unknown
18869_4587_x23021_y6827	ET_SS	ET_SS	ET_SS
18869_4625_x5853_y5391	ET_SS	ET_SS	ET_SS
18869_4662_x10221_y8547	RT	RT	RT
18869_4693_x19236_y9148	RT	RT	RT
18869_4727_x9851_y8415	RT	RT	RT
18869_4764_x5211_y5995	ET_SS	ET_SS	ET_SS
18869_4786_x18238_y10268	RT	RT	RT
18869_4787_x8961_y9647	RT	RT	RT
18869_4841_x18666_y8144	RT	RT	RT
18869_4848_x18620_y8132	RT	RT	unknown
18869_4890_x8926_y9583	RT	RT	RT
18869_4912_x19648_y8510	RT	RT	RT
18869_4953_x22613_y6076	ET_SS	ET_SS	ET_SS
18869_5024_x5544_y5480	ET_SS	ET_SS	ET_SS
18869_5033_x23046_y6158	ET_SS	ET_SS	ET_SS
18869_5108_x7688_y4065	ET_SS	ET_SS	ET_SS
18869_5126_x8617_y7685	RT	RT	RT
18869_5150_x8933_y7652	RT	RT	RT
18869_5213_x7186_y4274	ET_SS	ET_SS	ET_SS
18869_5237_x7485_y4162	ET_SS	ET_SS	ET_SS
18869_5343_x5414_y5337	ET_SS	ET_SS	ET_SS
18869_5393_x8284_y3671	ET_SS	ET_SS	unknown
18869_5553_x7275_y3994	ET_SS	ET_SS	ET_SS
18869_5754_x7159_y3959	ET_SS	ET_SS	ET_SS
18869_5980_x7654_y3517	ET_SS	ET_SS	ET_SS
191801_4180_x7440_y5386	IT_SS	IT_SS	IT_SS
191801_4724_x4226_y10240	IT_MO	IT_MO	IT_MO
191812_2734_x6259_y10487	IT_MO	IT_MO	IT_MO
191812_2978_x7903_y22705	IT_MO	IT_MO	IT_MO
191812_3140_x5204_y12992	IT_MO	IT_MO	IT_MO
191812_3163_x6264_y21524	IT_MO	IT_MO	IT_MO
191812_3176_x5144_y19229	IT_MO	IT_MO	IT_MO
191812_3438_x6058_y10197	IT_MO	IT_MO	IT_MO
191812_3494_x7001_y8336	IT_SS	IT_SS	IT_SS
191812_3675_x8625_y6930	IT_SS	IT_SS	IT_SS
191812_3727_x4996_y18685	IT_MO	IT_MO	IT_MO
191812_3758_x8791_y24162	IT_SS	IT_SS	unknown
191812_3762_x9097_y24261	IT_SS	IT_SS	IT_SS
191812_3801_x5383_y20989	IT_MO	IT_MO	IT_MO
191812_3915_x8011_y24180	IT_SS	IT_SS	IT_SS
191812_3922_x8455_y6768	IT_SS	IT_SS	IT_SS
191812_4003_x5886_y22658	IT_SS	IT_SS	IT_SS
191812_4067_x7961_y6860	IT_SS	IT_SS	unknown
191812_4322_x7645_y6848	IT_SS	IT_SS	unknown
191812_4445_x5426_y10324	IT_SS	IT_SS	IT_SS
191812_4446_x6677_y24393	IT_SS	IT_SS	IT_SS
191812_4664_x8027_y25176	IT_SS	IT_SS	IT_SS
191812_4775_x5212_y22490	IT_SS	IT_SS	IT_SS
191812_5158_x9017_y25877	IT_SS	IT_SS	IT_SS
191812_5219_x4127_y21100	IT_SS	IT_SS	IT_SS
191812_5221_x9028_y25900	IT_SS	IT_SS	IT_SS
191812_5411_x6011_y24641	IT_SS	IT_SS	IT_SS
191812_5586_x4875_y23378	IT_SS	IT_SS	unknown
191812_5676_x8072_y26215	IT_SS	IT_SS	IT_SS
191812_5922_x4572_y8645	IT_SS	IT_SS	IT_SS
191812_6084_x5026_y7787	IT_SS	IT_SS	unknown
191812_6351_x5009_y7424	IT_SS	IT_SS	IT_SS

## Sheet: Janelia prediction (n=1002)
Cell_ID	Soma_region	HAN_prediction	After_outlier_correction	Manual_correction	Prediction	Note: correct prediction 597; incorrect prediction 405
AA0001	SSp-m	ET_SS	ET_SS	ET_SS	correct
AA0002	MOp	CP_GPe	unknown	IT_MO	incorrect
AA0003	MOp	IT_MO	IT_MO	IT_MO	correct
AA0004	MOp	IT_SS	IT_SS	IT_SS	correct
AA0005	MOp	IT_MO	IT_MO	IT_MO	correct
AA0006	MOp	IT_MO	IT_MO	IT_MO	correct
AA0007	SSp-ul	IT_SS	IT_SS	IT_SS	correct
AA0008	SSp-ul	IT_SS	IT_SS	IT_SS	correct
AA0009	MOp	IT_SS	IT_SS	IT_SS	correct
AA0010	MOs	IT_MO	IT_MO	IT_MO	correct
AA0011	MOs	ET_SS	ET_SS	ET_MO	incorrect
AA0012	MOs	ET_MO	ET_MO	ET_MO	correct
AA0013	MOs	IT_MO	IT_MO	ET_MO	incorrect
AA0014	MOs	IT_MO	IT_MO	ET_MO	incorrect
AA0015	AV	ET_SS	ET_SS	AV	incorrect
AA0016	AV	ET_SS	ET_SS	AV	incorrect
AA0017	BST	RT	unknown	BST	correct
AA0018	fi	ET_SS	ET_SS	fi	incorrect
AA0019	AV	ET_SS	ET_SS	AV	incorrect
AA0020	SUB	MG	unknown	SUB	correct
AA0021	POST	MG	unknown	POST	correct
AA0022	dhc	CP_SNr	unknown	dhc	correct
AA0023	AM	VPM	unknown	AM	correct
AA0024	POST	MG	unknown	POST	correct
AA0025	fp	ET_SS	ET_SS	fp	incorrect
AA0026	POST	MG	unknown	POST	correct
AA0027	VISp	IT_VIS	IT_VIS	IT_VIS	correct
AA0028	VISp	IT_VIS	unknown	IT_VIS	incorrect
AA0029	fi	MG	unknown	fi	correct
AA0030	POST	MG	unknown	POST	correct
AA0031	SUB	RT	RT	SUB	incorrect
AA0032	POST	MG	unknown	POST	correct
AA0033	POST	MG	unknown	POST	correct
AA0034	MOp	IT_SS	IT_SS	IT_MO	incorrect
AA0035	MOp	IT_MO	IT_MO	IT_MO	correct
AA0036	MOs	IT_MO	IT_MO	IT_MO	correct
AA0037	MOs	ET_MO	ET_MO	IT_MO	incorrect
AA0038	MOs	ET_SS	ET_SS	ET_SS	correct
AA0039	MOs	ET_MO	unknown	ET_MO	incorrect
AA0040	MOp	ET_MO	unknown	IT_MO	incorrect
AA0041	MOp	RT	unknown	ET_MO	incorrect
AA0042	MOp	IT_SS	IT_SS	IT_MO	incorrect
AA0043	MOp	ET_SS	ET_SS	ET_SS	correct
AA0044	MOs	ET_MO	unknown	IT_MO	incorrect
AA0045	MOp	CP_SNr	unknown	IT_MO	incorrect
AA0046	MOp	VPL	VPL	ET_MO	incorrect
AA0047	PCN	VPM	unknown	VPM	incorrect
AA0048	VAL	RT	unknown	VAL	correct
AA0049	PO	IT_SS	unknown	PO	correct
AA0050	PCN	IT_MO	IT_MO	PCN	incorrect
AA0051	CL	IT_VIS	IT_VIS	CL	incorrect
AA0052	SUB	RT	unknown	SUB	correct
AA0053	SUB	ET_SS	ET_SS	SUB	incorrect
AA0054	MD	IT_MO	IT_MO	MD	incorrect
AA0055	MD	CP_GPe	unknown	MD	correct
AA0056	fr	ET_SS	ET_SS	fr	incorrect
AA0057	alv	CP_GPe	unknown	alv	correct
AA0058	CA1	RT	unknown	CA1	correct
AA0059	MOs	CP_GPe	unknown	IT_MO	incorrect
AA0060	MOp	IT_MO	IT_MO	IT_MO	correct
AA0061	ORBl	CP_GPe	unknown	ORBl	correct
AA0062	MOs	IT_MO	IT_MO	IT_MO	correct
AA0063	cing	ET_MO	unknown	ET_MO	incorrect
AA0064	MOs	CP_GPe	unknown	IT_MO	incorrect
AA0065	MOs	IT_MO	IT_MO	IT_MO	correct
AA0066	ACAd	ET_SS	ET_SS	ACAd	incorrect
AA0067	ACAd	ET_SS	ET_SS	ACAd	incorrect
AA0068	AV	VPM	unknown	AV	correct
AA0069	AM	VPL	unknown	AM	correct
AA0070	AV	RT	unknown	AV	correct
AA0071	SUB	RT	unknown	SUB	correct
AA0072	POST	MG	unknown	POST	correct
AA0073	AD	ET_SS	ET_SS	AD	incorrect
AA0074	CM	CP_GPe	unknown	CM	correct
AA0075	IAD	VPM	unknown	IAD	correct
AA0076	AV	ET_SS	ET_SS	AV	incorrect
AA0077	sm	CP_SNr	unknown	sm	correct
AA0078	SUB	RT	unknown	SUB	correct
AA0079	SUB	RT	unknown	SUB	correct
AA0080	PVi	RT	unknown	PVi	correct
AA0081	DMH	RT	unknown	DMH	correct
AA0082	HY	RT	unknown	HY	correct
AA0083	mtt	CP_GPe	unknown	mtt	correct
AA0084	HY	RT	unknown	HY	correct
AA0085	VISp	IT_VIS	unknown	VISp	correct
AA0086	DMH	MG	unknown	DMH	correct
AA0087	HY	RT	RT	HY	incorrect
AA0088	RE	ET_SS	unknown	RE	correct
AA0089	PR	LGd	unknown	PR	correct
AA0090	VMH	RT	unknown	VMH	correct
AA0091	DG	MG	unknown	DG	correct
AA0092	SBPV	VPM	unknown	SBPV	correct
AA0093	AHN	RT	unknown	AHN	correct
AA0094	PR	CP_GPe	unknown	PR	correct
AA0095	MD	LGd	unknown	MD	correct
AA0096	MOs	IT_SS	IT_SS	IT_MO	incorrect
AA0097	MOs	ET_SS	unknown	IT_MO	incorrect
AA0098	ACAd	LGd	unknown	ACAd	correct
AA0099	MOs	IT_SS	IT_SS	IT_MO	incorrect
AA0100	MOs	IT_SS	IT_SS	IT_MO	incorrect
AA0101	MOs	ET_SS	unknown	ET_MO	incorrect
AA0102	MOp	IT_SS	IT_SS	IT_SS	correct
AA0103	MOs	ET_MO	unknown	ET_MO	incorrect
AA0104	ACAd	ET_SS	unknown	ACAd	correct
AA0105	MOs	ET_MO	unknown	ET_MO	incorrect
AA0106	MOs	IT_MO	IT_MO	IT_MO	correct
AA0107	MOp	IT_MO	IT_MO	IT_MO	correct
AA0108	MOs	IT_MO	IT_MO	IT_MO	correct
AA0109	MOs	IT_MO	IT_MO	IT_MO	correct
AA0110	MOs	IT_MO	IT_MO	IT_MO	correct
AA0111	ACAd	IT_VIS	unknown	ACAd	correct
AA0112	MOs	IT_MO	IT_MO	IT_MO	correct
AA0113	ACAd	IT_MO	IT_MO	ACAd	incorrect
AA0114	MOs	ET_MO	ET_MO	ET_MO	correct
AA0115	MOs	ET_SS	ET_SS	ET_MO	incorrect
AA0116	MOs	IT_MO	IT_MO	IT_MO	correct
AA0117	MOs	IT_MO	IT_MO	IT_MO	correct
AA0118	MOs	IT_MO	IT_MO	ET_MO	incorrect
AA0119	ORBl	CP_SNr	unknown	ORBl	correct
AA0120	ORBl	CP_SNr	unknown	ORBl	correct
AA0121	ORBl	CP_GPe	unknown	ORBl	correct
AA0122	MOs	CP_GPe	unknown	ET_MO	incorrect
AA0123	CA1	RT	RT	CA1	incorrect
AA0124	ProS	RT	RT	ProS	incorrect
AA0125	POST	RT	RT	POST	incorrect
AA0126	SUB	RT	RT	SUB	incorrect
AA0127	VISp	IT_VIS	unknown	VISp	correct
AA0128	ZI	RT	unknown	ZI	correct
AA0129	VPMpc	VPM	unknown	VPM	incorrect
AA0130	MOs	IT_MO	IT_MO	IT_MO	correct
AA0131	MOp	IT_MO	unknown	ET_MO	incorrect
AA0132	MOp	ET_MO	ET_MO	ET_MO	correct
AA0133	MOp	IT_MO	unknown	ET_MO	incorrect
AA0134	MOp	ET_MO	ET_MO	ET_MO	correct
AA0135	MOp	IT_MO	IT_MO	ET_MO	incorrect
AA0136	VM	RT	unknown	VM	correct
AA0137	VM	VPM	unknown	VM	correct
AA0138	RE	MG	unknown	RE	correct
AA0139	SUB	RT	RT	SUB	incorrect
AA0140	MOs	IT_MO	IT_MO	IT_MO	correct
AA0141	AHN	VPM	unknown	AHN	correct
AA0142	PVi	VPM	unknown	PVi	correct
AA0143	DG	MG	unknown	DG	correct
AA0144	DG	ET_SS	ET_SS	DG	incorrect
AA0145	DG	MG	unknown	DG	correct
AA0146	DG	ET_SS	ET_SS	DG	incorrect
AA0147	DG	MG	unknown	DG	correct
AA0148	DG	MG	unknown	DG	correct
AA0149	DG	MG	unknown	DG	correct
AA0150	DG	MG	unknown	DG	correct
AA0151	DG	MG	unknown	DG	correct
AA0152	AHN	ET_SS	ET_SS	AHN	incorrect
AA0153	PVH	ET_SS	ET_SS	PVH	incorrect
AA0154	DG	MG	unknown	DG	correct
AA0155	DG	MG	unknown	DG	correct
AA0156	DG	ET_SS	ET_SS	DG	incorrect
AA0157	POST	MG	unknown	POST	correct
AA0158	POST	RT	RT	POST	incorrect
AA0159	SUB	MG	unknown	SUB	correct
AA0160	VISp	IT_VIS	unknown	VISp	correct
AA0161	SUB	RT	RT	SUB	incorrect
AA0162	DG	ET_SS	ET_SS	DG	incorrect
AA0163	HY	VPM	unknown	HY	correct
AA0164	VM	RT	unknown	VM	correct
AA0165	DG	MG	unknown	DG	correct
AA0166	DG	MG	unknown	DG	correct
AA0167	PeF	RT	unknown	PeF	correct
AA0168	PRE	MG	unknown	PRE	correct
AA0169	MOp	ET_MO	ET_MO	ET_MO	correct
AA0170	PRE	MG	unknown	PRE	correct
AA0171	PRE	VPM	unknown	PRE	correct
AA0172	MB	RT	unknown	MB	correct
AA0173	PRE	MG	unknown	PRE	correct
AA0174	ZI	VPM	unknown	ZI	correct
AA0175	ZI	RT	unknown	ZI	correct
AA0176	VM	IT_SS	IT_SS	VM	incorrect
AA0177	ZI	MG	unknown	ZI	correct
AA0178	PAL	RT	unknown	PAL	correct
AA0179	MOs	ET_MO	ET_MO	ET_MO	correct
AA0180	MOs	ET_MO	ET_MO	ET_MO	correct
AA0181	MOs	ET_MO	ET_MO	ET_MO	correct
AA0182	MOs	ET_SS	ET_SS	ET_MO	incorrect
AA0183	MOs	ET_SS	ET_SS	ET_MO	incorrect
AA0184	MOs	IT_SS	IT_SS	IT_SS	correct
AA0185	MOs	ET_SS	unknown	ET_MO	incorrect
AA0186	MOs	ET_SS	ET_SS	ET_MO	incorrect
AA0187	MOp	ET_MO	unknown	ET_MO	incorrect
AA0188	MOs	ET_SS	unknown	ET_MO	incorrect
AA0189	DG	ET_SS	ET_SS	DG	incorrect
AA0190	MOs	IT_MO	IT_MO	IT_MO	correct
AA0191	DG	ET_SS	ET_SS	DG	incorrect
AA0192	DG	ET_SS	ET_SS	DG	incorrect
AA0193	DG	MG	unknown	DG	correct
AA0194	SUB	ET_SS	ET_SS	SUB	incorrect
AA0195	SUB	RT	unknown	SUB	correct
AA0196	DG	MG	unknown	DG	correct
AA0197	DG	MG	unknown	DG	correct
AA0198	DG	MG	unknown	DG	correct
AA0199	ProS	VPM	unknown	ProS	correct
AA0200	CL	VPM	unknown	CL	correct
AA0201	VPMpc	ET_SS	ET_SS	VPM	incorrect
AA0202	DG	MG	unknown	DG	correct
AA0203	PRE	ET_SS	ET_SS	PRE	incorrect
AA0204	MB	RT	unknown	MB	correct
AA0205	MB	RT	unknown	MB	correct
AA0206	MB	RT	unknown	MB	correct
AA0207	LHA	RT	unknown	LHA	correct
AA0208	CA1	ET_SS	ET_SS	CA1	incorrect
AA0209	mtt	VPM	unknown	mtt	correct
AA0210	MB	RT	RT	MB	incorrect
AA0211	MB	ET_SS	ET_SS	MB	incorrect
AA0212	HY	RT	unknown	HY	correct
AA0213	PH	RT	unknown	PH	correct
AA0214	PH	ET_SS	ET_SS	PH	incorrect
AA0215	nst	ET_SS	ET_SS	nst	incorrect
AA0216	HY	RT	RT	HY	incorrect
AA0217	HY	ET_SS	ET_SS	HY	incorrect
AA0218	HY	ET_SS	ET_SS	HY	incorrect
AA0219	HY	RT	unknown	HY	correct
AA0220	PH	RT	unknown	PH	correct
AA0221	VM	RT	unknown	VM	correct
AA0222	PH	RT	RT	PH	incorrect
AA0223	pm	RT	unknown	pm	correct
AA0224	MOp	IT_MO	IT_MO	IT_MO	correct
AA0225	MOp	ET_MO	unknown	IT_MO	incorrect
AA0226	VM	VPM	VPM	VM	incorrect
AA0227	dhc	ET_SS	ET_SS	dhc	incorrect
AA0228	or	LGd	unknown	or	correct
AA0229	cing	IT_MO	IT_MO	IT_MO	correct
AA0230	MOs	IT_MO	IT_MO	IT_MO	correct
AA0231	ACAd	ET_SS	unknown	ACAd	correct
AA0232	MOs	IT_MO	IT_MO	IT_MO	correct
AA0233	MOs	CP_GPe	unknown	IT_MO	incorrect
AA0234	ACAd	IT_VIS	IT_VIS	ACAd	incorrect
AA0235	MOs	ET_MO	unknown	IT_MO	incorrect
AA0236	MOs	IT_MO	IT_MO	IT_MO	correct
AA0237	MOs	IT_MO	IT_MO	IT_MO	correct
AA0238	ACAd	LGd	LGd	ACAd	incorrect
AA0239	MOs	ET_SS	ET_SS	ET_MO	incorrect
AA0240	MOs	IT_MO	IT_MO	IT_MO	correct
AA0241	MOs	IT_MO	IT_MO	IT_MO	correct
AA0242	MOs	ET_MO	ET_MO	ET_MO	correct
AA0243	MOs	IT_MO	IT_MO	IT_MO	correct
AA0244	PRE	RT	RT	PRE	incorrect
AA0245	MOs	RT	unknown	ET_MO	incorrect
AA0246	SUB	VPM	unknown	SUB	correct
AA0247	ProS	RT	unknown	ProS	correct
AA0248	ProS	CP_SNr	unknown	ProS	correct
AA0249	PRE	RT	RT	PRE	incorrect
AA0250	MOs	ET_SS	ET_SS	ET_MO	incorrect
AA0251	SUB	RT	unknown	SUB	correct
AA0252	SUB	RT	RT	SUB	incorrect
AA0253	dhc	ET_SS	unknown	dhc	correct
AA0254	PRE	MG	unknown	PRE	correct
AA0255	PRE	MG	unknown	PRE	correct
AA0256	PRE	MG	unknown	PRE	correct
AA0257	ProS	RT	unknown	ProS	correct
AA0258	PRE	MG	unknown	PRE	correct
AA0259	PRE	ET_SS	ET_SS	PRE	incorrect
AA0260	dhc	LGd	unknown	dhc	correct
AA0261	MOs	ET_SS	ET_SS	ET_MO	incorrect
AA0262	fp	LGd	LGd	fp	incorrect
AA0263	dhc	LGd	unknown	dhc	correct
AA0264	dhc	CP_SNr	unknown	dhc	correct
AA0265	MOs	CP_GPe	unknown	IT_MO	incorrect
AA0266	VAL	RT	RT	VAL	incorrect
AA0267	MOs	CP_GPe	unknown	IT_MO	incorrect
AA0268	dhc	LGd	LGd	dhc	incorrect
AA0269	MOs	IT_MO	IT_MO	IT_MO	correct
AA0270	fp	LGd	LGd	fp	incorrect
AA0271	MOs	IT_MO	IT_MO	IT_MO	correct
AA0272	MOp	IT_SS	IT_SS	IT_SS	correct
AA0273	fa	CP_SNr	unknown	fa	correct
AA0274	MOs	IT_MO	IT_MO	IT_MO	correct
AA0275	or	LGd	unknown	or	correct
AA0276	MOs	IT_MO	IT_MO	IT_MO	correct
AA0277	ccg	CP_GPe	unknown	ccg	correct
AA0278	MOs	ET_SS	unknown	ET_MO	incorrect
AA0279	MOs	IT_MO	IT_MO	IT_MO	correct
AA0280	MOs	IT_MO	IT_MO	IT_MO	correct
AA0281	MOs	IT_MO	IT_MO	IT_MO	correct
AA0282	VISp	VPL	unknown	VISp	correct
AA0283	dhc	ET_SS	unknown	dhc	correct
AA0284	MOs	ET_MO	ET_MO	ET_MO	correct
AA0285	MOs	IT_MO	IT_MO	IT_MO	correct
AA0286	MOs	IT_MO	IT_MO	IT_MO	correct
AA0287	MOs	IT_MO	IT_MO	IT_MO	correct
AA0288	MOs	IT_MO	IT_MO	IT_MO	correct
AA0289	MOs	CP_GPe	unknown	IT_MO	incorrect
AA0290	fp	CP_SNr	unknown	fp	correct
AA0291	MOs	IT_MO	IT_MO	IT_MO	correct
AA0292	DG	LGd	unknown	DG	correct
AA0293	CL	ET_SS	unknown	CL	correct
AA0294	CL	RT	unknown	CL	correct
AA0295	CL	CP_GPe	unknown	CL	correct
AA0296	unknown	LGd	LGd	unknown	incorrect
AA0297	VAL	IT_MO	IT_MO	VAL	incorrect
AA0298	PCN	IT_MO	IT_MO	PCN	incorrect
AA0299	VAL	IT_MO	IT_MO	VAL	incorrect
AA0300	MOs	IT_MO	IT_MO	IT_MO	correct
AA0301	PCN	IT_MO	IT_MO	PCN	incorrect
AA0302	VAL	IT_MO	IT_MO	VAL	incorrect
AA0303	HPF	ET_SS	ET_SS	HPF	incorrect
AA0304	CA3	MG	unknown	CA3	correct
AA0305	DG	MG	unknown	DG	correct
AA0306	CA1	RT	unknown	CA1	correct
AA0307	CA3	MG	unknown	CA3	correct
AA0308	CA1	MG	unknown	CA1	correct
AA0309	DG	ET_SS	ET_SS	DG	incorrect
AA0310	VPM	VPL	VPL	VPM	incorrect
AA0311	VPM	VPM	unknown	VPM	incorrect
AA0312	VPM	VPM	VPM	VPM	correct
AA0313	VPM	VPL	VPL	VPM	incorrect
AA0314	VPM	VPM	VPM	VPM	correct
AA0315	VPM	VPM	VPM	VPM	correct
AA0316	VAL	IT_MO	IT_MO	VAL	incorrect
AA0317	VPM	IT_MO	IT_MO	VPM	incorrect
AA0318	VPM	VPM	VPM	VPM	correct
AA0319	ORBl	IT_SS	unknown	ORBl	correct
AA0320	ORBl	IT_SS	IT_SS	ORBl	incorrect
AA0321	VAL	VPL	unknown	VAL	correct
AA0322	VPL	VPL	VPL	VPL	correct
AA0323	ORBl	CP_SNr	unknown	ORBl	correct
AA0324	MOs	CP_GPe	unknown	IT_MO	incorrect
AA0325	ORBl	CP_SNr	unknown	ORBl	correct
AA0326	VAL	IT_MO	IT_MO	VAL	incorrect
AA0327	MOs	CP_GPe	unknown	IT_MO	incorrect
AA0328	MOs	CP_GPe	unknown	IT_MO	incorrect
AA0329	MOs	IT_MO	IT_MO	IT_MO	correct
AA0330	ZI	IT_SS	IT_SS	ZI	incorrect
AA0331	VAL	IT_MO	IT_MO	VAL	incorrect
AA0332	MOs	IT_MO	IT_MO	IT_MO	correct
AA0333	FRP	CP_GPe	unknown	FRP	correct
AA0334	CL	IT_MO	IT_MO	CL	incorrect
AA0335	PCN	IT_SS	IT_SS	PCN	incorrect
AA0336	LD	ET_SS	ET_SS	LD	incorrect
AA0337	VAL	IT_MO	IT_MO	VAL	incorrect
AA0338	PO	VPM	unknown	PO	correct
AA0339	PO	IT_SS	IT_SS	PO	incorrect
AA0340	PO	IT_MO	IT_MO	PO	incorrect
AA0341	LP	VPL	unknown	LP	correct
AA0342	VAL	IT_MO	IT_MO	VAL	incorrect
AA0343	PO	VPM	VPM	PO	incorrect
AA0344	VAL	IT_SS	unknown	VAL	correct
AA0345	VAL	IT_SS	IT_SS	VAL	incorrect
AA0346	VAL	IT_MO	IT_MO	VAL	incorrect
AA0347	VAL	IT_MO	IT_MO	VAL	incorrect
AA0348	VAL	IT_MO	IT_MO	VAL	incorrect
AA0349	PO	IT_SS	IT_SS	PO	incorrect
AA0350	VAL	IT_MO	IT_MO	VAL	incorrect
AA0351	VAL	ET_MO	unknown	VAL	correct
AA0352	PO	IT_SS	IT_SS	PO	incorrect
AA0353	MD	IT_MO	IT_MO	MD	incorrect
AA0354	CL	IT_MO	unknown	CL	correct
AA0355	VAL	IT_MO	IT_MO	VAL	incorrect
AA0356	CL	IT_SS	IT_SS	CL	incorrect
AA0357	LD	ET_SS	ET_SS	LD	incorrect
AA0358	VAL	IT_MO	IT_MO	VAL	incorrect
AA0359	LP	IT_VIS	IT_VIS	LP	incorrect
AA0360	DG	ET_SS	ET_SS	DG	incorrect
AA0361	DG	MG	unknown	DG	correct
AA0362	DG	MG	unknown	DG	correct
AA0363	MD	MG	unknown	MD	correct
AA0364	VAL	IT_SS	IT_SS	VAL	incorrect
AA0365	VAL	VPL	unknown	VAL	correct
AA0366	VAL	IT_MO	IT_MO	VAL	incorrect
AA0367	CL	IT_MO	IT_MO	CL	incorrect
AA0368	MD	IT_VIS	IT_VIS	MD	incorrect
AA0369	CL	MG	unknown	CL	correct
AA0370	MD	MG	unknown	MD	correct
AA0371	MD	IT_VIS	unknown	MD	correct
AA0372	PCN	IT_MO	IT_MO	PCN	incorrect
AA0373	CL	CP_GPe	unknown	CL	correct
AA0374	PRE	MG	unknown	PRE	correct
AA0375	SUB	RT	unknown	SUB	correct
AA0376	DG	MG	unknown	DG	correct
AA0377	PRE	MG	unknown	PRE	correct
AA0378	DG	MG	unknown	DG	correct
AA0379	PRE	MG	unknown	PRE	correct
AA0380	SUB	RT	RT	SUB	incorrect
AA0381	POST	MG	unknown	POST	correct
AA0382	PRE	MG	unknown	PRE	correct
AA0383	SUB	RT	RT	SUB	incorrect
AA0384	DG	MG	unknown	DG	correct
AA0385	DG	MG	unknown	DG	correct
AA0386	PRE	MG	unknown	PRE	correct
AA0387	PRE	MG	unknown	PRE	correct
AA0388	VAL	RT	unknown	VAL	correct
AA0389	ZI	ET_SS	ET_SS	ZI	incorrect
AA0390	FRP	ET_SS	unknown	FRP	correct
AA0391	VAL	IT_MO	IT_MO	VAL	incorrect
AA0392	PRE	MG	unknown	PRE	correct
AA0393	PL	MG	unknown	PL	correct
AA0394	MOs	ET_SS	unknown	ET_MO	incorrect
AA0395	MOs	IT_MO	IT_MO	IT_MO	correct
AA0396	FRP	IT_VIS	unknown	FRP	correct
AA0397	MOs	IT_SS	unknown	IT_MO	incorrect
AA0398	MOs	ET_SS	unknown	ET_MO	incorrect
AA0399	VPL	RT	RT	VPL	incorrect
AA0400	MOs	CP_GPe	unknown	IT_MO	incorrect
AA0401	MOs	IT_MO	IT_MO	IT_MO	correct
AA0402	MOs	IT_MO	IT_MO	IT_MO	correct
AA0403	ORBvl	CP_GPe	unknown	ORBvl	correct
AA0404	MOs	IT_MO	IT_MO	IT_MO	correct
AA0405	RT	RT	RT	RT	correct
AA0406	ORBvl	ET_SS	unknown	ORBvl	correct
AA0407	MOs	CP_GPe	unknown	IT_MO	incorrect
AA0408	MOs	IT_MO	IT_MO	IT_MO	correct
AA0409	MOs	IT_MO	IT_MO	IT_MO	correct
AA0410	MOs	IT_MO	IT_MO	IT_MO	correct
AA0411	MOs	CP_GPe	unknown	IT_MO	incorrect
AA0412	MOs	IT_MO	IT_MO	IT_MO	correct
AA0413	MOs	CP_GPe	unknown	IT_MO	incorrect
AA0414	PRE	MG	unknown	PRE	correct
AA0415	MOs	ET_MO	ET_MO	ET_MO	correct
AA0416	MOs	IT_MO	IT_MO	IT_MO	correct
AA0417	PL	CP_GPe	unknown	PL	correct
AA0418	MOs	IT_MO	IT_MO	IT_MO	correct
AA0419	MOs	IT_MO	IT_MO	IT_MO	correct
AA0420	CA3	MG	unknown	CA3	correct
AA0421	MOs	CP_GPe	unknown	IT_MO	incorrect
AA0422	MOs	IT_MO	IT_MO	IT_MO	correct
AA0423	SUB	RT	RT	SUB	incorrect
AA0424	MOs	IT_MO	IT_MO	IT_MO	correct
AA0425	PL	MG	unknown	PL	correct
AA0426	MOs	IT_MO	IT_MO	IT_MO	correct
AA0427	ORBvl	IT_SS	unknown	ORBvl	correct
AA0428	LHA	RT	unknown	LHA	correct
AA0429	FN	RT	unknown	FN	correct
AA0430	MY	ET_SS	ET_SS	MY	incorrect
AA0431	MY	RT	unknown	MY	correct
AA0432	arb	RT	unknown	arb	correct
AA0433	PAG	RT	unknown	PAG	correct
AA0434	IRN	IT_MO	unknown	IRN	correct
AA0435	BST	CP_SNr	unknown	BST	correct
AA0436	LHA	CP_SNr	unknown	LHA	correct
AA0437	LHA	CP_SNr	CP_SNr	LHA	incorrect
AA0438	BST	CP_SNr	unknown	BST	correct
AA0439	MOs	CP_GPe	unknown	IT_MO	incorrect
AA0440	MOs	CP_GPe	unknown	IT_MO	incorrect
AA0441	MOs	IT_MO	IT_MO	IT_MO	correct
AA0442	MOs	CP_GPe	unknown	IT_MO	incorrect
AA0443	ZI	RT	unknown	ZI	correct
AA0444	SUB	RT	unknown	SUB	correct
AA0445	MOs	CP_GPe	unknown	IT_MO	incorrect
AA0446	MOs	CP_GPe	unknown	IT_MO	incorrect
AA0447	alv	ET_SS	ET_SS	alv	incorrect
AA0448	VM	IT_MO	IT_MO	VM	incorrect
AA0449	HY	RT	unknown	HY	correct
AA0450	MOs	CP_GPe	unknown	IT_MO	incorrect
AA0451	VAL	IT_MO	IT_MO	VAL	incorrect
AA0452	MOs	CP_GPe	unknown	IT_MO	incorrect
AA0453	LD	ET_SS	ET_SS	LD	incorrect
AA0454	PRE	MG	unknown	PRE	correct
AA0455	fa	CP_SNr	unknown	fa	correct
AA0456	PL	ET_SS	ET_SS	PL	incorrect
AA0457	PL	ET_SS	ET_SS	PL	incorrect
AA0458	PRE	MG	unknown	PRE	correct
AA0459	SUB	RT	RT	SUB	incorrect
AA0460	MOs	IT_MO	IT_MO	IT_MO	correct
AA0461	FRP	IT_MO	IT_MO	IT_MO	correct
AA0462	MOs	IT_MO	IT_MO	IT_MO	correct
AA0463	MOs	ET_MO	ET_MO	IT_MO	incorrect
AA0464	MOs	IT_MO	IT_MO	IT_MO	correct
AA0465	MOs	CP_GPe	unknown	IT_MO	incorrect
AA0466	MOs	CP_GPe	unknown	IT_MO	incorrect
AA0467	MOs	CP_GPe	unknown	IT_MO	incorrect
AA0468	PRE	ET_SS	ET_SS	PRE	incorrect
AA0469	MOs	CP_GPe	unknown	IT_MO	incorrect
AA0470	MOs	IT_MO	IT_MO	IT_MO	correct
AA0471	MOs	ET_MO	ET_MO	ET_MO	correct
AA0472	MOs	IT_MO	IT_MO	IT_MO	correct
AA0473	MOs	IT_MO	IT_MO	IT_MO	correct
AA0474	MOs	CP_GPe	unknown	IT_MO	incorrect
AA0475	MOs	ET_MO	ET_MO	IT_MO	incorrect
AA0476	SUB	RT	RT	SUB	incorrect
AA0477	SUB	RT	RT	SUB	incorrect
AA0478	PRE	ET_SS	ET_SS	PRE	incorrect
AA0479	SUB	VPM	unknown	SUB	correct
AA0480	PRE	MG	unknown	PRE	correct
AA0481	MOs	IT_MO	IT_MO	IT_MO	correct
AA0482	PRE	MG	unknown	PRE	correct
AA0483	PRE	MG	unknown	PRE	correct
AA0484	DG	MG	unknown	DG	correct
AA0485	VAL	VPM	unknown	VAL	correct
AA0486	ZI	ET_SS	ET_SS	ZI	incorrect
AA0487	DG	MG	unknown	DG	correct
AA0488	ZI	ET_SS	unknown	ZI	correct
AA0489	SUB	MG	unknown	SUB	correct
AA0490	SUB	ET_SS	ET_SS	SUB	incorrect
AA0491	SUB	ET_SS	ET_SS	SUB	incorrect
AA0492	VISp	IT_VIS	unknown	IT_VIS	incorrect
AA0493	SUB	MG	unknown	SUB	correct
AA0494	POST	RT	unknown	POST	correct
AA0495	SUB	RT	unknown	SUB	correct
AA0496	SUB	RT	unknown	SUB	correct
AA0497	unknown	VPM	unknown	unknown	correct
AA0498	SUB	MG	unknown	SUB	correct
AA0499	SUB	VPM	unknown	SUB	correct
AA0500	SUB	MG	unknown	SUB	correct
AA0501	IC	RT	RT	IC	incorrect
AA0502	VPL	RT	unknown	VPL	incorrect
AA0503	PARN	IT_MO	unknown	PARN	correct
AA0504	MY	IT_MO	unknown	MY	correct
AA0505	mlf	CP_SNr	unknown	mlf	correct
AA0506	MB	VPM	unknown	MB	correct
AA0507	DR	ET_SS	ET_SS	DR	incorrect
AA0508	PGRNl	IT_MO	unknown	PGRNl	correct
AA0509	ll	RT	unknown	ll	correct
AA0510	PRNr	ET_MO	ET_MO	PRNr	incorrect
AA0511	MB	VPM	unknown	MB	correct
AA0512	PRNc	ET_MO	ET_MO	PRNc	incorrect
AA0513	P	ET_SS	ET_SS	P	incorrect
AA0514	MRN	RT	RT	MRN	incorrect
AA0515	MY	MG	unknown	MY	correct
AA0516	SPIV	RT	unknown	SPIV	correct
AA0517	MDRN	IT_MO	unknown	MDRN	correct
AA0518	AV	LGd	unknown	AV	correct
AA0519	VAL	IT_SS	IT_SS	VAL	incorrect
AA0520	LD	ET_SS	ET_SS	LD	incorrect
AA0521	unknown	RT	unknown	unknown	correct
AA0522	dhc	ET_SS	ET_SS	dhc	incorrect
AA0523	SUB	ET_SS	ET_SS	SUB	incorrect
AA0524	PRE	MG	unknown	PRE	correct
AA0525	PRE	MG	unknown	PRE	correct
AA0526	PRE	MG	unknown	PRE	correct
AA0527	SUB	VPM	unknown	SUB	correct
AA0528	PRE	MG	unknown	PRE	correct
AA0529	PRE	MG	unknown	PRE	correct
AA0530	AV	MG	unknown	AV	correct
AA0531	PRE	MG	unknown	PRE	correct
AA0532	SUB	RT	RT	SUB	incorrect
AA0533	DG	ET_SS	ET_SS	DG	incorrect
AA0534	MOs	IT_MO	IT_MO	IT_MO	correct
AA0535	SUB	ET_SS	ET_SS	SUB	incorrect
AA0536	PAR	MG	unknown	PAR	correct
AA0537	AHN	RT	unknown	AHN	correct
AA0538	PRE	RT	RT	PRE	incorrect
AA0539	LD	MG	unknown	LD	correct
AA0540	LD	ET_SS	ET_SS	LD	incorrect
AA0541	MOs	IT_MO	IT_MO	IT_MO	correct
AA0542	TU	RT	unknown	TU	correct
AA0543	MOs	IT_MO	IT_MO	IT_MO	correct
AA0544	MOs	ET_SS	ET_SS	ET_MO	incorrect
AA0545	MOs	ET_SS	ET_SS	ET_MO	incorrect
AA0546	dhc	RT	RT	dhc	incorrect
AA0547	PRE	MG	unknown	PRE	correct
AA0548	MOs	ET_SS	unknown	ET_MO	incorrect
AA0549	MOs	IT_MO	IT_MO	IT_MO	correct
AA0550	MOs	ET_SS	ET_SS	ET_MO	incorrect
AA0551	SUB	ET_SS	ET_SS	SUB	incorrect
AA0552	PRE	VPM	unknown	PRE	correct
AA0553	MOs	ET_SS	ET_SS	ET_MO	incorrect
AA0554	MOs	ET_MO	ET_MO	ET_MO	correct
AA0555	PeF	RT	unknown	PeF	correct
AA0556	MOs	IT_MO	IT_MO	IT_MO	correct
AA0557	PeF	RT	unknown	PeF	correct
AA0558	LHA	RT	RT	LHA	incorrect
AA0559	dhc	CP_SNr	unknown	dhc	correct
AA0560	SUB	RT	unknown	SUB	correct
AA0561	DG	ET_SS	ET_SS	DG	incorrect
AA0562	SUB	RT	unknown	SUB	correct
AA0563	dhc	RT	RT	dhc	incorrect
AA0564	SUB	RT	unknown	SUB	correct
AA0565	dhc	ET_SS	ET_SS	dhc	incorrect
AA0566	dhc	RT	RT	dhc	incorrect
AA0567	dhc	MG	unknown	dhc	correct
AA0568	DG	ET_SS	ET_SS	DG	incorrect
AA0569	dhc	RT	RT	dhc	incorrect
AA0570	POST	MG	unknown	POST	correct
AA0571	DG	MG	unknown	DG	correct
AA0572	DG	ET_SS	ET_SS	DG	incorrect
AA0573	DG	MG	unknown	DG	correct
AA0574	dhc	CP_GPe	unknown	dhc	correct
AA0575	MOs	CP_GPe	unknown	IT_MO	incorrect
AA0576	MOs	ET_SS	ET_SS	ET_MO	incorrect
AA0577	MOs	ET_SS	ET_SS	ET_MO	incorrect
AA0578	MOs	IT_SS	IT_SS	IT_SS	correct
AA0579	VAL	RT	unknown	VAL	correct
AA0580	PO	IT_SS	IT_SS	PO	incorrect
AA0581	PO	IT_SS	IT_SS	PO	incorrect
AA0582	MOs	CP_GPe	unknown	IT_MO	incorrect
AA0583	MOs	ET_MO	ET_MO	ET_MO	correct
AA0584	MOp	ET_MO	ET_MO	ET_MO	correct
AA0585	MOp	CP_GPe	unknown	IT_MO	incorrect
AA0586	VAL	IT_MO	IT_MO	VAL	incorrect
AA0587	MOp	RT	unknown	IT_MO	incorrect
AA0588	MOp	IT_SS	IT_SS	IT_SS	correct
AA0589	MOp	CP_GPe	unknown	IT_MO	incorrect
AA0590	FRP	IT_VIS	unknown	FRP	correct
AA0591	VAL	IT_MO	IT_MO	VAL	incorrect
AA0592	MOp	CP_GPe	unknown	IT_MO	incorrect
AA0593	PCN	IT_SS	IT_SS	PCN	incorrect
AA0594	MOs	IT_MO	IT_MO	IT_MO	correct
AA0595	VAL	IT_SS	unknown	VAL	correct
AA0596	MOp	RT	unknown	ET_MO	incorrect
AA0597	MOp	IT_MO	IT_MO	IT_MO	correct
AA0598	SMT	IT_SS	IT_SS	SMT	incorrect
AA0599	MOs	ET_SS	unknown	ET_MO	incorrect
AA0600	MOs	IT_MO	IT_MO	IT_MO	correct
AA0601	CL	CP_GPe	unknown	CL	correct
AA0602	MOs	IT_MO	IT_MO	IT_MO	correct
AA0603	PL	CP_GPe	CP_GPe	PL	incorrect
AA0604	PO	LGd	unknown	PO	correct
AA0605	MOp	ET_SS	ET_SS	ET_MO	incorrect
AA0606	LHA	ET_SS	ET_SS	LHA	incorrect
AA0607	PeF	ET_SS	ET_SS	PeF	incorrect
AA0608	LHA	IT_MO	unknown	LHA	correct
AA0609	LHA	RT	unknown	LHA	correct
AA0610	ZI	RT	unknown	ZI	correct
AA0611	ProS	RT	unknown	ProS	correct
AA0612	VAL	VPL	unknown	VAL	correct
AA0613	ProS	RT	RT	ProS	incorrect
AA0614	HY	RT	unknown	HY	correct
AA0615	ZI	RT	unknown	ZI	correct
AA0616	LHA	RT	RT	LHA	incorrect
AA0617	MOp	ET_MO	ET_MO	ET_MO	correct
AA0618	MOp	IT_MO	IT_MO	IT_MO	correct
AA0619	VISp	IT_VIS	unknown	VISp	correct
AA0620	ProS	RT	unknown	ProS	correct
AA0621	CA1	ET_SS	ET_SS	CA1	incorrect
AA0622	MOp	CP_GPe	unknown	IT_MO	incorrect
AA0623	MOp	ET_SS	ET_SS	ET_MO	incorrect
AA0624	MOs	IT_MO	IT_MO	IT_MO	correct
AA0625	MOs	ET_SS	ET_SS	ET_MO	incorrect
AA0626	MOp	ET_SS	ET_SS	ET_MO	incorrect
AA0627	MOs	CP_GPe	unknown	IT_MO	incorrect
AA0628	MOp	ET_SS	unknown	ET_MO	incorrect
AA0629	VPMpc	IT_SS	IT_SS	VPM	incorrect
AA0630	MOp	ET_SS	ET_SS	ET_MO	incorrect
AA0631	CA1	RT	RT	CA1	incorrect
AA0632	MOs	IT_MO	IT_MO	IT_MO	correct
AA0633	MOs	ET_SS	ET_SS	ET_MO	incorrect
AA0634	MOp	ET_SS	unknown	ET_MO	incorrect
AA0635	MOp	ET_SS	unknown	ET_MO	incorrect
AA0636	PL	MG	unknown	PL	correct
AA0637	MOp	ET_SS	ET_SS	ET_MO	incorrect
AA0638	VISp	IT_VIS	IT_VIS	IT_VIS	correct
AA0639	MOs	IT_MO	IT_MO	IT_MO	correct
AA0640	MOp	ET_SS	ET_SS	ET_MO	incorrect
AA0641	MOs	ET_SS	ET_SS	ET_MO	incorrect
AA0642	MOp	ET_SS	ET_SS	ET_MO	incorrect
AA0643	CA1	ET_SS	unknown	CA1	correct
AA0644	MOs	IT_MO	IT_MO	ET_MO	incorrect
AA0645	FRP	CP_GPe	unknown	FRP	correct
AA0646	MOs	IT_MO	IT_MO	IT_MO	correct
AA0647	MOs	ET_SS	ET_SS	ET_MO	incorrect
AA0648	MOp	ET_SS	unknown	ET_MO	incorrect
AA0649	MOp	ET_SS	ET_SS	ET_MO	incorrect
AA0650	MOs	ET_SS	unknown	ET_MO	incorrect
AA0651	VAL	CP_GPe	unknown	VAL	correct
AA0652	MOp	ET_SS	ET_SS	ET_MO	incorrect
AA0653	MOs	IT_MO	IT_MO	IT_MO	correct
AA0654	MOp	ET_MO	ET_MO	ET_MO	correct
AA0655	MOs	IT_MO	IT_MO	IT_MO	correct
AA0656	MOs	IT_MO	IT_MO	IT_MO	correct
AA0657	fp	ET_SS	unknown	fp	correct
AA0658	MOp	IT_MO	IT_MO	IT_MO	correct
AA0659	MOs	IT_MO	IT_MO	IT_MO	correct
AA0660	MOs	IT_MO	IT_MO	IT_MO	correct
AA0661	CA1	RT	unknown	CA1	correct
AA0662	MOp	IT_MO	IT_MO	IT_MO	correct
AA0663	MOs	CP_GPe	unknown	IT_MO	incorrect
AA0664	MOs	ET_MO	unknown	IT_MO	incorrect
AA0665	MOp	IT_MO	IT_MO	IT_MO	correct
AA0666	MOs	IT_MO	IT_MO	IT_MO	correct
AA0667	MOp	ET_SS	ET_SS	ET_MO	incorrect
AA0668	MOs	ET_MO	ET_MO	ET_MO	correct
AA0669	MOs	IT_MO	IT_MO	IT_MO	correct
AA0670	MOs	CP_GPe	unknown	IT_MO	incorrect
AA0671	MOs	IT_MO	IT_MO	ET_MO	incorrect
AA0672	MOs	CP_GPe	unknown	IT_MO	incorrect
AA0673	MOp	IT_MO	IT_MO	IT_MO	correct
AA0674	MOs	ET_MO	ET_MO	IT_MO	incorrect
AA0675	VAL	IT_MO	IT_MO	VAL	incorrect
AA0676	or	IT_VIS	IT_VIS	IT_VIS	correct
AA0677	or	IT_VIS	unknown	or	correct
AA0678	VISli	IT_VIS	unknown	VISli	correct
AA0679	VISl	IT_VIS	IT_VIS	IT_VIS	correct
AA0680	VISl	IT_VIS	IT_VIS	IT_VIS	correct
AA0681	DG	MG	unknown	DG	correct
AA0682	PRE	MG	unknown	PRE	correct
AA0683	ProS	RT	RT	ProS	incorrect
AA0684	SUB	RT	RT	SUB	incorrect
AA0685	ProS	RT	unknown	ProS	correct
AA0686	PRE	MG	unknown	PRE	correct
AA0687	SUB	RT	RT	SUB	incorrect
AA0688	SUB	RT	RT	SUB	incorrect
AA0689	PRE	MG	unknown	PRE	correct
AA0690	PRE	MG	unknown	PRE	correct
AA0691	or	LGd	LGd	or	incorrect
AA0692	VAL	VPL	unknown	VAL	correct
AA0693	VAL	VPL	unknown	VAL	correct
AA0694	PO	VPM	unknown	PO	correct
AA0695	PRE	MG	unknown	PRE	correct
AA0696	DG	MG	unknown	DG	correct
AA0697	ProS	ET_SS	ET_SS	ProS	incorrect
AA0698	VISl	IT_VIS	unknown	VISl	correct
AA0699	VISl	IT_VIS	IT_VIS	IT_VIS	correct
AA0700	PRE	MG	unknown	PRE	correct
AA0701	SUB	MG	unknown	SUB	correct
AA0702	ProS	RT	RT	ProS	incorrect
AA0703	SUB	RT	unknown	SUB	correct
AA0704	SUB	RT	RT	SUB	incorrect
AA0705	DG	MG	unknown	DG	correct
AA0706	SUB	MG	unknown	SUB	correct
AA0707	PRE	MG	unknown	PRE	correct
AA0708	PRE	MG	unknown	PRE	correct
AA0709	PRE	RT	RT	PRE	incorrect
AA0710	PRE	MG	unknown	PRE	correct
AA0711	VISl	IT_VIS	unknown	VISl	correct
AA0712	VISl	IT_VIS	IT_VIS	VISl	incorrect
AA0713	PRE	MG	unknown	PRE	correct
AA0714	PRE	MG	unknown	PRE	correct
AA0715	PRE	MG	unknown	PRE	correct
AA0716	PRE	MG	unknown	PRE	correct
AA0717	POST	MG	unknown	POST	correct
AA0718	VAL	RT	unknown	VAL	correct
AA0719	VM	VPL	VPL	VM	incorrect
AA0720	PRE	MG	unknown	PRE	correct
AA0721	SUB	RT	RT	SUB	incorrect
AA0722	PRE	MG	unknown	PRE	correct
AA0723	PRE	MG	unknown	PRE	correct
AA0724	PRE	MG	unknown	PRE	correct
AA0725	PRE	MG	unknown	PRE	correct
AA0726	MOs	ET_MO	ET_MO	ET_MO	correct
AA0727	ACAd	ET_SS	ET_SS	ACAd	incorrect
AA0728	ProS	RT	unknown	ProS	correct
AA0729	fx	RT	unknown	fx	correct
AA0730	LHA	RT	unknown	LHA	correct
AA0731	ProS	VPM	unknown	ProS	correct
AA0732	MOs	ET_MO	unknown	ET_MO	incorrect
AA0733	MOs	ET_SS	ET_SS	ET_MO	incorrect
AA0734	MOs	CP_GPe	unknown	IT_MO	incorrect
AA0735	MOs	IT_MO	IT_MO	IT_MO	correct
AA0736	CA1	RT	RT	CA1	incorrect
AA0737	ACAd	ET_SS	unknown	ACAd	correct
AA0738	MOs	IT_MO	IT_MO	IT_MO	correct
AA0739	MOs	IT_MO	IT_MO	IT_MO	correct
AA0740	ACAd	ET_SS	ET_SS	ACAd	incorrect
AA0741	ORBl	IT_MO	IT_MO	IT_MO	correct
AA0742	MOs	CP_GPe	unknown	IT_MO	incorrect
AA0743	MOs	IT_MO	IT_MO	IT_MO	correct
AA0744	MOs	IT_SS	IT_SS	IT_MO	incorrect
AA0745	MOs	IT_MO	IT_MO	IT_MO	correct
AA0746	MOs	IT_MO	IT_MO	IT_MO	correct
AA0747	MOs	ET_MO	ET_MO	ET_MO	correct
AA0748	MOs	IT_MO	IT_MO	IT_MO	correct
AA0749	MOs	CP_GPe	unknown	IT_MO	incorrect
AA0750	VPM	IT_MO	IT_MO	VPM	incorrect
AA0751	MRN	RT	unknown	MRN	correct
AA0752	PIL	RT	unknown	PIL	correct
AA0753	TH	MG	MG	TH	incorrect
AA0754	VPM	IT_SS	IT_SS	VPM	incorrect
AA0755	VPM	VPM	VPM	VPM	correct
AA0756	POL	MG	unknown	POL	correct
AA0757	POL	MG	unknown	POL	correct
AA0758	PIL	CP_GPe	unknown	PIL	correct
AA0759	int	IT_MO	IT_MO	int	incorrect
AA0760	LHA	RT	unknown	LHA	correct
AA0761	LHA	ET_MO	ET_MO	LHA	incorrect
AA0762	PIL	ET_SS	ET_SS	PIL	incorrect
AA0763	PoT	VPM	unknown	PoT	correct
AA0764	ACAd	ET_SS	ET_SS	ACAd	incorrect
AA0765	ACAd	CP_SNr	unknown	ACAd	correct
AA0766	ACAd	ET_SS	unknown	ACAd	correct
AA0767	MOs	CP_GPe	unknown	IT_MO	incorrect
AA0768	ZI	RT	unknown	ZI	correct
AA0769	MOs	ET_SS	unknown	ET_MO	incorrect
AA0770	MOs	ET_SS	unknown	ET_MO	incorrect
AA0771	ACAd	MG	unknown	ACAd	correct
AA0772	MOs	ET_SS	ET_SS	ET_MO	incorrect
AA0773	MOs	IT_SS	IT_SS	IT_MO	incorrect
AA0774	MOs	IT_MO	IT_MO	IT_MO	correct
AA0775	ACAd	IT_MO	IT_MO	ACAd	incorrect
AA0776	cing	CP_GPe	unknown	cing	correct
AA0777	ACAd	IT_VIS	IT_VIS	ACAd	incorrect
AA0778	ACAv	IT_VIS	IT_VIS	ACAv	incorrect
AA0779	LHA	RT	unknown	LHA	correct
AA0780	MOs	ET_SS	ET_SS	ET_MO	incorrect
AA0781	MOs	ET_SS	unknown	ET_MO	incorrect
AA0782	MOs	ET_MO	ET_MO	ET_MO	correct
AA0783	MOs	ET_SS	ET_SS	ET_MO	incorrect
AA0784	MOs	ET_SS	ET_SS	ET_MO	incorrect
AA0785	MOp	ET_SS	unknown	ET_MO	incorrect
AA0786	MOs	IT_MO	IT_MO	IT_MO	correct
AA0787	MOs	ET_SS	unknown	ET_MO	incorrect
AA0788	MOs	ET_SS	ET_SS	ET_MO	incorrect
AA0789	MOs	IT_MO	IT_MO	IT_MO	correct
AA0790	MOs	IT_MO	IT_MO	IT_MO	correct
AA0791	MOs	RT	unknown	ET_MO	incorrect
AA0792	MOs	ET_SS	ET_SS	ET_MO	incorrect
AA0793	MOs	IT_MO	IT_MO	IT_MO	correct
AA0794	MOs	ET_MO	unknown	ET_MO	incorrect
AA0795	MOs	IT_MO	IT_MO	IT_MO	correct
AA0796	ACAv	ET_SS	ET_SS	ACAv	incorrect
AA0797	MOs	IT_MO	IT_MO	IT_MO	correct
AA0798	MOs	CP_GPe	unknown	IT_MO	incorrect
AA0799	ACAd	ET_SS	unknown	ACAd	correct
AA0800	ACAv	IT_SS	IT_SS	ACAv	incorrect
AA0801	ACAd	IT_VIS	unknown	ACAd	correct
AA0802	MOs	IT_MO	IT_MO	IT_MO	correct
AA0803	MOs	IT_MO	IT_MO	ET_MO	incorrect
AA0804	SUB	VPM	unknown	SUB	correct
AA0805	PRE	MG	unknown	PRE	correct
AA0806	fp	LGd	unknown	fp	correct
AA0807	ACAd	MG	unknown	ACAd	correct
AA0808	ZI	RT	unknown	ZI	correct
AA0809	VM	IT_MO	IT_MO	VM	incorrect
AA0810	SUB	RT	unknown	SUB	correct
AA0811	SUB	RT	RT	SUB	incorrect
AA0812	POST	MG	unknown	POST	correct
AA0813	PRE	MG	unknown	PRE	correct
AA0814	dhc	LGd	LGd	dhc	incorrect
AA0815	CA1	ET_SS	unknown	CA1	correct
AA0816	CA1	VPM	unknown	CA1	correct
AA0817	MOs	ET_SS	unknown	ET_MO	incorrect
AA0818	CA1	RT	unknown	CA1	correct
AA0819	CA1	RT	unknown	CA1	correct
AA0820	CA1	RT	unknown	CA1	correct
AA0821	SUB	ET_SS	ET_SS	SUB	incorrect
AA0822	SUB	MG	unknown	SUB	correct
AA0823	SUB	ET_SS	ET_SS	SUB	incorrect
AA0824	SUB	RT	RT	SUB	incorrect
AA0825	SUB	RT	unknown	SUB	correct
AA0826	SUB	VPM	unknown	SUB	correct
AA0827	SUB	ET_SS	ET_SS	SUB	incorrect
AA0828	SUB	RT	unknown	SUB	correct
AA0829	CA1	ET_SS	ET_SS	CA1	incorrect
AA0830	SUB	RT	RT	SUB	incorrect
AA0831	SUB	CP_SNr	unknown	SUB	correct
AA0832	MOs	ET_SS	unknown	ET_MO	incorrect
AA0833	MOs	ET_SS	unknown	ET_MO	incorrect
AA0834	SUB	RT	unknown	SUB	correct
AA0835	MOs	ET_SS	unknown	ET_MO	incorrect
AA0836	MOs	ET_SS	ET_SS	ET_MO	incorrect
AA0837	MOs	ET_SS	unknown	ET_MO	incorrect
AA0838	MOs	ET_SS	unknown	ET_MO	incorrect
AA0839	MOs	ET_MO	unknown	ET_MO	incorrect
AA0840	MOs	CP_GPe	unknown	IT_MO	incorrect
AA0841	MOs	IT_MO	IT_MO	IT_MO	correct
AA0842	MOs	CP_GPe	unknown	IT_MO	incorrect
AA0843	SUB	RT	unknown	SUB	correct
AA0844	ACAd	ET_SS	unknown	ACAd	correct
AA0845	ACAv	ET_SS	ET_SS	ACAv	incorrect
AA0846	MOs	ET_SS	unknown	ET_MO	incorrect
AA0847	SUB	RT	unknown	SUB	correct
AA0848	SUB	RT	RT	SUB	incorrect
AA0849	SUB	RT	unknown	SUB	correct
AA0850	SUB	RT	unknown	SUB	correct
AA0851	CA1	VPM	unknown	CA1	correct
AA0852	ACAv	ET_SS	ET_SS	ACAv	incorrect
AA0853	MOs	IT_MO	IT_MO	IT_MO	correct
AA0854	MOs	ET_SS	unknown	ET_MO	incorrect
AA0855	SUB	RT	unknown	SUB	correct
AA0856	ACAd	ET_SS	unknown	ACAd	correct
AA0857	VISp	ET_SS	ET_SS	VISp	incorrect
AA0858	MOs	IT_SS	IT_SS	IT_MO	incorrect
AA0859	MOs	IT_MO	IT_MO	IT_MO	correct
AA0860	POST	MG	unknown	POST	correct
AA0861	POST	MG	unknown	POST	correct
AA0862	ccb	IT_MO	IT_MO	IT_MO	correct
AA0863	MOs	ET_SS	ET_SS	ET_MO	incorrect
AA0864	CA1	RT	RT	CA1	incorrect
AA0865	MOs	IT_MO	IT_MO	IT_MO	correct
AA0866	MOs	IT_MO	IT_MO	IT_MO	correct
AA0867	ACAd	IT_VIS	unknown	ACAd	correct
AA0868	MOs	IT_MO	IT_MO	IT_MO	correct
AA0869	DG	ET_SS	ET_SS	DG	incorrect
AA0870	PL	MG	unknown	PL	correct
AA0871	SUB	MG	unknown	SUB	correct
AA0872	ACAv	IT_SS	IT_SS	ACAv	incorrect
AA0873	MOs	IT_MO	IT_MO	IT_MO	correct
AA0874	ACAd	VPL	unknown	ACAd	correct
AA0875	PRE	RT	unknown	PRE	correct
AA0876	MOs	IT_MO	IT_MO	IT_MO	correct
AA0877	POST	IT_VIS	IT_VIS	POST	incorrect
AA0878	POST	MG	unknown	POST	correct
AA0879	POST	MG	unknown	POST	correct
AA0880	MOs	ET_MO	ET_MO	ET_MO	correct
AA0881	POST	RT	RT	POST	incorrect
AA0882	MOs	ET_SS	ET_SS	ET_MO	incorrect
AA0883	ACAd	CP_GPe	unknown	ACAd	correct
AA0884	MOs	IT_MO	IT_MO	IT_MO	correct
AA0885	SUB	RT	RT	SUB	incorrect
AA0886	SUB	MG	unknown	SUB	correct
AA0887	MOs	IT_MO	IT_MO	IT_MO	correct
AA0888	MOs	IT_MO	IT_MO	IT_MO	correct
AA0889	MOs	IT_MO	IT_MO	IT_MO	correct
AA0890	ProS	MG	unknown	ProS	correct
AA0891	SUB	MG	unknown	SUB	correct
AA0892	MOs	ET_SS	unknown	ET_MO	incorrect
AA0893	ACAd	ET_SS	ET_SS	ACAd	incorrect
AA0894	SUB	RT	RT	SUB	incorrect
AA0895	or	LGd	LGd	or	incorrect
AA0896	or	LGd	unknown	or	correct
AA0897	MOs	IT_MO	IT_MO	IT_MO	correct
AA0898	MOp	ET_MO	ET_MO	ET_MO	correct
AA0899	MOs	ET_SS	unknown	ET_MO	incorrect
AA0900	MOs	CP_GPe	unknown	IT_MO	incorrect
AA0901	MOs	IT_MO	IT_MO	IT_MO	correct
AA0902	cing	CP_GPe	unknown	cing	correct
AA0903	ACAd	MG	unknown	ACAd	correct
AA0904	ZI	VPL	unknown	ZI	correct
AA0905	MOs	CP_GPe	unknown	IT_MO	incorrect
AA0906	MOs	IT_MO	IT_MO	IT_MO	correct
AA0907	MOs	IT_MO	IT_MO	IT_MO	correct
AA0908	MOs	ET_MO	ET_MO	IT_MO	incorrect
AA0909	CA1	LGd	unknown	CA1	correct
AA0910	CA1	VPM	unknown	CA1	correct
AA0911	FRP	IT_MO	IT_MO	IT_MO	correct
AA0912	POST	RT	unknown	POST	correct
AA0913	MOs	IT_MO	IT_MO	IT_MO	correct
AA0914	MOs	IT_MO	IT_MO	IT_MO	correct
AA0915	MOs	ET_MO	ET_MO	IT_MO	incorrect
AA0916	MOs	IT_MO	IT_MO	VPL	incorrect
AA0917	LHA	CP_SNr	unknown	LHA	correct
AA0918	AV	ET_SS	ET_SS	AV	incorrect
AA0919	AUDd	MG	unknown	AUDd	correct
AA0920	VPM	VPM	VPM	VPM	correct
AA0921	VAL	IT_SS	IT_SS	VAL	incorrect
AA0922	IRN	ET_SS	ET_SS	IRN	incorrect
AA0923	MOp	ET_MO	ET_MO	ET_MO	correct
AA0924	PIR	CP_GPe	unknown	PIR	correct
AA0925	VAL	IT_SS	IT_SS	VAL	incorrect
AA0926	MOp	ET_SS	ET_SS	ET_MO	incorrect
AA0927	MOp	ET_SS	ET_SS	ET_MO	incorrect
AA0928	BMA	VPM	unknown	BMA	correct
AA0929	ORBvl	IT_VIS	unknown	ORBvl	correct
AA0930	Mmd	VPM	unknown	Mmd	correct
AA0931	MB	CP_SNr	unknown	MB	correct
AA0932	MB	RT	unknown	MB	correct
AA0933	Mmd	VPM	unknown	Mmd	correct
AA0934	Mmd	VPM	unknown	Mmd	correct
AA0935	Mmme	ET_SS	ET_SS	Mmme	incorrect
AA0936	Mmme	VPM	unknown	Mmme	correct
AA0937	Mmd	VPM	unknown	Mmd	correct
AA0938	PSTN	ET_SS	ET_SS	PSTN	incorrect
AA0939	Mml	RT	RT	Mml	incorrect
AA0940	Mmd	RT	RT	Mmd	incorrect
AA0941	AUDp	ET_SS	ET_SS	AUDp	incorrect
AA0942	SGN	RT	unknown	SGN	correct
AA0943	mfb	ET_SS	ET_SS	mfb	incorrect
AA0944	SSp-m	ET_SS	ET_SS	ET_SS	correct
AA0945	SSp-bfd	RT	unknown	SSp-bfd	correct
AA0946	V	ET_MO	ET_MO	V	incorrect
AA0947	IRN	IT_MO	unknown	IRN	correct
AA0948	MY	ET_MO	unknown	MY	correct
AA0949	VISp	IT_VIS	unknown	VISp	correct
AA0950	SPVI	VPM	unknown	SPVI	correct
AA0951	MDRN	VPM	unknown	MDRN	correct
AA0952	unknown	ET_SS	ET_SS	unknown	incorrect
AA0953	LRN	RT	unknown	LRN	correct
AA0954	IG	ET_SS	ET_SS	IG	incorrect
AA0955	IG	ET_SS	ET_SS	IG	incorrect
AA0956	MOp	ET_MO	ET_MO	ET_MO	correct
AA0957	COAp	VPM	unknown	COAp	correct
AA0958	LSr	CP_GPe	unknown	LSr	correct
AA0959	CA1	RT	RT	CA1	incorrect
AA0960	CA3	ET_SS	unknown	CA3	correct
AA0961	CENT	RT	unknown	CENT	correct
AA0962	FL	VPM	unknown	FL	correct
AA0963	FL	ET_SS	ET_SS	FL	incorrect
AA0964	unknown	RT	unknown	unknown	correct
AA0965	COPY	CP_GPe	unknown	COPY	correct
AA0966	PYR	ET_SS	ET_SS	PYR	incorrect
AA0967	COPY	CP_GPe	unknown	COPY	correct
AA0968	unknown	VPM	unknown	unknown	correct
AA0969	CUL4 5	CP_GPe	unknown	CUL4 5	correct
AA0970	SIM	VPM	unknown	SIM	correct
AA0971	CENT	VPM	unknown	CENT	correct
AA0972	CENT	ET_SS	ET_SS	CENT	incorrect
AA0973	AN	ET_SS	ET_SS	AN	incorrect
AA0974	AN	RT	unknown	AN	correct
AA0975	PYR	VPM	unknown	PYR	correct
AA0976	COPY	VPM	unknown	COPY	correct
AA0977	unknown	ET_SS	ET_SS	unknown	incorrect
AA0978	PFL	ET_SS	ET_SS	PFL	incorrect
AA0979	PFL	RT	unknown	PFL	correct
AA0980	AN	RT	unknown	AN	correct
AA0981	COPY	ET_SS	ET_SS	COPY	incorrect
AA0982	FOTU	RT	unknown	FOTU	correct
AA0983	CENT	VPM	unknown	CENT	correct
AA0984	AN	RT	unknown	AN	correct
AA0985	NOD	RT	unknown	NOD	correct
AA0986	CUL4 5	RT	unknown	CUL4 5	correct
AA0987	MB	RT	unknown	MB	correct
AA0988	CENT	CP_GPe	unknown	CENT	correct
AA0989	SUV	RT	unknown	SUV	correct
AA0990	PRM	RT	unknown	PRM	correct
AA0991	PRM	RT	unknown	PRM	correct
AA0992	tspc	ET_SS	ET_SS	tspc	incorrect
AA0993	AN	RT	unknown	AN	correct
AA0994	SSp-m	ET_SS	ET_SS	ET_SS	correct
AA0995	BMA	CP_SNr	unknown	BMA	correct
AA0996	MDRN	ET_MO	ET_MO	MDRN	incorrect
AA0997	CA3	RT	RT	CA3	incorrect
AA0998	DG	MG	unknown	DG	correct
AA0999	CA3	RT	unknown	CA3	correct
AA1000	SSs	ET_SS	unknown	ET_SS	incorrect
AA1001	MOB	VPM	unknown	MOB	correct
AA1002	ENTl	MG	unknown	ENTl	correct
