# Supplementary material for: DSM: Deep sequential model for complete neuronal morphology representation and feature extraction
Source: Patterns (N Y). 2023 Dec 13;5(1):100896. doi: 10.1016/j.patter.2023.100896 (PMC10801254; doi:10.1016/j.patter.2023.100896)
Supplement: Table S6. Outlier detector performance — An outlier detector is trained to filter unknown cells (not belonging to the 12 classes). The training is performed on the SEU dataset, and the testing is on the Janelia dataset. [file mmc7.xlsx]

## Sheet: Outlier_detection (Testing)
Celltype	HAN_prediction	After outlier removal	True label after outlier removal	Manual_correction		Note: test dataset comes from janelia(1002 cells)
VPM	59	8	6	16
VPL	15	5	1	4
IT_MO	182	172	128	197
ET_MO	51	36	25	116
IT_VIS	32	14	6	8
ET_SS	188	140	5	6
IT_SS	44	38	9	9
MG	136	0	0	0
CP_GPe	75	0	0	0
CP_SNr	23	0	0	0
LGd	21	0	0	0
RT	176	57	1	1
(sum)	1002	470	181	357

## Sheet: Outlier_detection (Training)
Celltype	num_cells	HAN_prediction	outlier_detection_correction	Note: training dataset comes from seu(1282 cells)
VPM	378	386	356
VPL	80	73	57
IT_MO	48	51	51
ET_MO	31	29	24
IT_VIS	48	47	39
ET_SS	159	162	159
IT_SS	97	95	82
MG	50	50	36
CP_GPe	180	180	166
CP_SNr	100	97	79
LGd	78	78	72
RT	33	34	25
(sum)	1282	1282	1146
