# Supplementary material for: DSM: Deep sequential model for complete neuronal morphology representation and feature extraction
Source: Patterns (N Y). 2023 Dec 13;5(1):100896. doi: 10.1016/j.patter.2023.100896 (PMC10801254; doi:10.1016/j.patter.2023.100896)
Supplement: Table S7. Dataset detail of unreported sub-types, including two sheets for ORBl and ILA — Each cell is assigned with a DSM-AE clustering label and a cross-validated label. [file mmc8.xlsx]

## Sheet: ORBl
	clustering_label	corss_validation_label			corss_validation_label
17100_004_reg	cluster_0	subtype0			subtype0	subtype1	subtype2
17100_039_reg	cluster_0	subtype0	clustering_label	cluster_0	79	0	0
17100_043_reg	cluster_0	subtype0		cluster_1	0	29	1
17100_061_reg	cluster_0	subtype0		cluster_2	0	0	11
17895_001_reg	cluster_0	subtype0
17895_004_reg	cluster_0	subtype0
17895_007_reg	cluster_0	subtype0
17895_008_reg	cluster_0	subtype0
17895_011_reg	cluster_0	subtype0
17895_012_reg	cluster_0	subtype0
17895_013_reg	cluster_0	subtype0
17895_014_reg	cluster_0	subtype0
17895_015_reg	cluster_0	subtype0
17895_016_reg	cluster_0	subtype0
17895_018_reg	cluster_0	subtype0
17896_051_reg	cluster_0	subtype0
17896_055_reg	cluster_0	subtype0
17896_056_reg	cluster_0	subtype0
17897_024_reg	cluster_0	subtype0
17897_034_reg	cluster_0	subtype0
17897_035_reg	cluster_0	subtype0
17897_050_reg	cluster_0	subtype0
17897_053_reg	cluster_0	subtype0
17898_010_reg	cluster_0	subtype0
17898_011_reg	cluster_0	subtype0
17898_012_reg	cluster_0	subtype0
17898_035_reg	cluster_0	subtype0
17898_047_reg	cluster_0	subtype0
192106_104_reg	cluster_0	subtype0
192106_171_reg	cluster_0	subtype0
192309_027_reg	cluster_0	subtype0
192309_029_reg	cluster_0	subtype0
192309_031_reg	cluster_0	subtype0
192309_072_reg	cluster_0	subtype0
192310_030_reg	cluster_0	subtype0
192310_058_reg	cluster_0	subtype0
192310_068_reg	cluster_0	subtype0
194780_050_reg	cluster_0	subtype0
194781_013_reg	cluster_0	subtype0
194781_014_reg	cluster_0	subtype0
194782_015_reg	cluster_0	subtype0
194782_034_reg	cluster_0	subtype0
194782_038_reg	cluster_0	subtype0
194782_041_reg	cluster_0	subtype0
194782_042_reg	cluster_0	subtype0
194782_045_reg	cluster_0	subtype0
194782_048_reg	cluster_0	subtype0
194782_049_reg	cluster_0	subtype0
194782_051_reg	cluster_0	subtype0
194782_053_reg	cluster_0	subtype0
194782_061_reg	cluster_0	subtype0
194782_065_reg	cluster_0	subtype0
194782_066_reg	cluster_0	subtype0
194782_116_reg	cluster_0	subtype0
194782_119_reg	cluster_0	subtype0
194783_054_reg	cluster_0	subtype0
194784_040_reg	cluster_0	subtype0
194784_041_reg	cluster_0	subtype0
194786_073_reg	cluster_0	subtype0
194786_075_reg	cluster_0	subtype0
194786_090_reg	cluster_0	subtype0
194809_003_reg	cluster_0	subtype0
194809_004_reg	cluster_0	subtype0
194809_012_reg	cluster_0	subtype0
194810_026_reg	cluster_0	subtype0
195817_067_reg	cluster_0	subtype0
195819_021_reg	cluster_0	subtype0
195819_026_reg	cluster_0	subtype0
195820_017_reg	cluster_0	subtype0
195820_018_reg	cluster_0	subtype0
195820_052_reg	cluster_0	subtype0
195820_060_reg	cluster_0	subtype0
195821_025_reg	cluster_0	subtype0
195821_028_reg	cluster_0	subtype0
195826_007_reg	cluster_0	subtype0
195826_010_reg	cluster_0	subtype0
195826_044_reg	cluster_0	subtype0
200293_097_reg	cluster_0	subtype0
200295_100_reg	cluster_0	subtype0
17100_011_reg	cluster_1	subtype1
17100_053_reg	cluster_1	subtype1
17100_091_reg	cluster_1	subtype1
17100_128_reg	cluster_1	subtype1
17100_129_reg	cluster_1	subtype1
17895_006_reg	cluster_1	subtype1
17895_009_reg	cluster_1	subtype1
17897_020_reg	cluster_1	subtype2
17898_049_reg	cluster_1	subtype1
192310_070_reg	cluster_1	subtype1
192310_086_reg	cluster_1	subtype1
194808_018_reg	cluster_1	subtype1
194810_045_reg	cluster_1	subtype1
195782_018_reg	cluster_1	subtype1
196549_021_reg	cluster_1	subtype1
196549_022_reg	cluster_1	subtype1
196549_024_reg	cluster_1	subtype1
196549_026_reg	cluster_1	subtype1
200294_005_reg	cluster_1	subtype1
200295_002_reg	cluster_1	subtype1
200295_006_reg	cluster_1	subtype1
200295_011_reg	cluster_1	subtype1
200295_012_reg	cluster_1	subtype1
200296_001_reg	cluster_1	subtype1
200296_003_reg	cluster_1	subtype1
200296_004_reg	cluster_1	subtype1
200296_005_reg	cluster_1	subtype1
200296_007_reg	cluster_1	subtype1
200296_012_reg	cluster_1	subtype1
200296_013_reg	cluster_1	subtype1
17895_005_reg	cluster_2	subtype2
17897_013_reg	cluster_2	subtype2
17897_061_reg	cluster_2	subtype2
17898_017_reg	cluster_2	subtype2
192310_056_reg	cluster_2	subtype2
192310_057_reg	cluster_2	subtype2
194782_003_reg	cluster_2	subtype2
194782_031_reg	cluster_2	subtype2
194782_052_reg	cluster_2	subtype2
194782_062_reg	cluster_2	subtype2
194784_045_reg	cluster_2	subtype2

## Sheet: ILA
	clustering_label	corss_validation_label			corss_validation_label
192311_101_reg	cluster_2	subtype0			subtype0	subtype1	subtype2
192311_109_reg	cluster_2	subtype0	clustering_label	cluster_2	14	0	14
193869_001_reg	cluster_3	subtype2		cluster_3	0	0	20
193869_012_reg	cluster_2	subtype2		cluster_1	0	13	2
195788_038_reg	cluster_3	subtype2
195788_039_reg	cluster_3	subtype2
195788_042_reg	cluster_2	subtype2
195788_043_reg	cluster_3	subtype2
195788_052_reg	cluster_3	subtype2
195788_054_reg	cluster_2	subtype2
195788_064_reg	cluster_3	subtype2
195788_066_reg	cluster_2	subtype0
195788_067_reg	cluster_2	subtype0
195788_068_reg	cluster_2	subtype0
195788_069_reg	cluster_3	subtype2
195788_094_reg	cluster_2	subtype2
195838_068_reg	cluster_3	subtype2
195838_078_reg	cluster_2	subtype2
195838_079_reg	cluster_2	subtype2
195839_137_reg	cluster_3	subtype2
195839_138_reg	cluster_3	subtype2
195839_141_reg	cluster_3	subtype2
195839_142_reg	cluster_2	subtype2
195841_022_reg	cluster_2	subtype2
195841_084_reg	cluster_2	subtype2
195938_022_reg	cluster_2	subtype2
195939_012_reg	cluster_1	subtype2
195944_053_reg	cluster_3	subtype2
196550_082_reg	cluster_3	subtype2
196550_083_reg	cluster_2	subtype2
196550_084_reg	cluster_3	subtype2
196550_085_reg	cluster_2	subtype0
200290_030_reg	cluster_1	subtype1
200290_037_reg	cluster_2	subtype2
200295_062_reg	cluster_1	subtype1
200295_063_reg	cluster_1	subtype2
200295_064_reg	cluster_3	subtype2
200296_026_reg	cluster_3	subtype2
200296_039_reg	cluster_2	subtype0
200296_041_reg	cluster_1	subtype1
200296_054_reg	cluster_2	subtype0
200297_106_reg	cluster_2	subtype0
200299_025_reg	cluster_1	subtype1
200299_030_reg	cluster_1	subtype1
200299_034_reg	cluster_1	subtype1
200320_005_reg	cluster_3	subtype2
200320_006_reg	cluster_3	subtype2
200320_041_reg	cluster_1	subtype1
200331_030_reg	cluster_1	subtype1
201731_032_reg	cluster_1	subtype1
201732_016_reg	cluster_1	subtype1
201732_020_reg	cluster_2	subtype0
201732_031_reg	cluster_2	subtype0
201761_050_reg	cluster_2	subtype0
201762_015_reg	cluster_3	subtype2
201762_025_reg	cluster_2	subtype2
201763_009_reg	cluster_1	subtype1
201763_013_reg	cluster_1	subtype1
201763_014_reg	cluster_1	subtype1
201763_031_reg	cluster_2	subtype0
201763_048_reg	cluster_3	subtype2
201767_014_reg	cluster_2	subtype2
201786_032_reg	cluster_2	subtype0
