# Supplementary material for: DSM: Deep sequential model for complete neuronal morphology representation and feature extraction
Source: Patterns (N Y). 2023 Dec 13;5(1):100896. doi: 10.1016/j.patter.2023.100896 (PMC10801254; doi:10.1016/j.patter.2023.100896)
Supplement: Table S9. The co-expression score matrix for whole mouse brain regions — Rows and columns indicate brain regions, and values are co-expression scores. [file mmc10.xlsx]

## Sheet: Supplementary_Table_9
	FRP	MOp	MOs	SSp-n	SSp-bfd	SSp-ll	SSp-m	SSp-ul	SSp-tr	SSp-un	SSs	GU	VISC	AUDd	AUDp	AUDpo	AUDv	VISal	VISam	VISl	VISp	VISpl	VISpm	ACAd	ACAv	PL	ILA	ORBl	ORBm	ORBvl	AId	AIp	AIv	RSPagl	RSPd	RSPv	TEa	PERI	ECT	MOB	AOB	AON	TT	DP	PIR	NLOT	COAa	COAp	PAA
FRP	1	0.2117	0.265863	0.130154	0.128109	0.178538	0.142938	0.138115	0.144808	0.154931	0.133219	0.144255	0.13848	0.133477	0.114267	0.0453817	0.122022	0.151369	0.161994	0.142712	0.137466	0.135335	0.146811	0.237024	0.152205	0.222222	0.211069	0.277757	0.353542	0.350617	0.192289	0.142819	0.147245	0.162079	0.190172	0.200919	0.154728	0.123608	0.159686	0.350705	0.388286	0.316472	0.232917	0.182814	0.134175	0.0791246	0.0499858	0.0502914	0.0711371
MOp	0.2117	1	0.476796	0.216334	0.261507	0.537676	0.320197	0.41592	0.396059	0.375024	0.197161	0.228181	0.188031	0.201009	0.16643	0.0637689	0.168074	0.234206	0.35023	0.216592	0.28423	0.228999	0.277755	0.289125	0.232152	0.253009	0.182275	0.265899	0.201664	0.21058	0.284743	0.170215	0.238012	0.302274	0.259097	0.145804	0.209089	0.152299	0.203353	0.100701	0.1614	0.121727	0.140608	0.166176	0.187077	0.0699923	0.0526796	0.071444	0.0763359
MOs	0.265863	0.476796	1	0.174311	0.211573	0.344721	0.23452	0.280046	0.286705	0.260794	0.16874	0.185208	0.161533	0.177817	0.15982	0.0694992	0.158109	0.204807	0.279294	0.189728	0.229347	0.19882	0.215933	0.370132	0.271011	0.29154	0.20819	0.225531	0.231018	0.22611	0.215313	0.155415	0.19192	0.310609	0.330222	0.189545	0.186375	0.151229	0.183433	0.126496	0.170642	0.134101	0.165406	0.188685	0.149283	0.0522864	0.0396193	0.0565007	0.0688083
SSp-n	0.130154	0.216334	0.174311	1	0.616611	0.219702	0.546451	0.251273	0.215866	0.452975	0.645748	0.672294	0.590892	0.484022	0.319844	0.051425	0.335251	0.499939	0.18996	0.504837	0.265325	0.401545	0.209509	0.301495	0.24365	0.314582	0.245664	0.361884	0.248578	0.259769	0.500768	0.517547	0.530359	0.16593	0.154366	0.104554	0.495448	0.264965	0.458306	0.0893224	0.22155	0.112363	0.187085	0.239095	0.413388	0.0937063	0.061326	0.0974675	0.11272
SSp-bfd	0.128109	0.261507	0.211573	0.616611	1	0.28111	0.569773	0.321162	0.310214	0.526282	0.53529	0.516808	0.465082	0.470356	0.303079	0.0579787	0.308857	0.570601	0.238573	0.509354	0.343284	0.458462	0.240665	0.312138	0.252117	0.298806	0.22655	0.319015	0.231765	0.236016	0.421563	0.412603	0.434206	0.199558	0.191859	0.123715	0.472643	0.248041	0.443414	0.0758325	0.191411	0.0981778	0.164474	0.213687	0.370235	0.0846111	0.0600865	0.100979	0.115801
SSp-ll	0.178538	0.537676	0.344721	0.219702	0.28111	1	0.2964	0.410516	0.48628	0.325899	0.208637	0.216429	0.19805	0.210769	0.171482	0.0571661	0.174555	0.25151	0.435206	0.22729	0.322929	0.236792	0.315855	0.267106	0.226558	0.232869	0.176945	0.245818	0.191712	0.197874	0.254955	0.176812	0.220265	0.298313	0.255832	0.156899	0.216247	0.153958	0.206795	0.0918858	0.154696	0.110093	0.135944	0.159984	0.184129	0.087933	0.059863	0.070073	0.0770176
SSp-m	0.142938	0.320197	0.23452	0.546451	0.569773	0.2964	1	0.425926	0.321736	0.714172	0.403993	0.516037	0.366234	0.33022	0.214158	0.054171	0.222916	0.424459	0.230406	0.392357	0.333045	0.399257	0.232543	0.290497	0.233907	0.287275	0.20791	0.308058	0.225755	0.222821	0.465914	0.334981	0.458738	0.185378	0.171922	0.111003	0.371253	0.185557	0.354556	0.0825866	0.176122	0.0997083	0.161742	0.199679	0.357967	0.0887388	0.0666903	0.105749	0.116207
SSp-ul	0.138115	0.41592	0.280046	0.251273	0.321162	0.410516	0.425926	1	0.517261	0.462503	0.202385	0.247215	0.187341	0.194334	0.151973	0.0602484	0.1546	0.247635	0.283644	0.218758	0.374513	0.268559	0.237074	0.22461	0.19039	0.198485	0.144628	0.199686	0.162563	0.156588	0.264507	0.16703	0.244109	0.210652	0.194924	0.125335	0.205468	0.139618	0.201529	0.072	0.120235	0.0837489	0.111351	0.133786	0.200937	0.0693393	0.0602706	0.0853202	0.0897875
SSp-tr	0.144808	0.396059	0.286705	0.215866	0.310214	0.48628	0.321736	0.517261	1	0.363372	0.189751	0.206984	0.176807	0.189172	0.150151	0.0571769	0.152952	0.260076	0.411751	0.219328	0.438658	0.275974	0.30431	0.234015	0.197198	0.190182	0.148293	0.191147	0.163437	0.161174	0.222294	0.159768	0.205173	0.29009	0.258321	0.150643	0.201197	0.138731	0.195594	0.0762044	0.126125	0.0923389	0.109346	0.131889	0.17804	0.07646	0.0641455	0.0802441	0.0866002
SSp-un	0.154931	0.375024	0.260794	0.452975	0.526282	0.325899	0.714172	0.462503	0.363372	1	0.358965	0.471011	0.325621	0.32071	0.217047	0.0586516	0.218657	0.430811	0.257119	0.382798	0.368675	0.410039	0.246118	0.29761	0.23496	0.284078	0.206884	0.307619	0.230094	0.224235	0.466426	0.299448	0.443615	0.203719	0.186352	0.11483	0.361163	0.191006	0.346722	0.0854284	0.177987	0.106332	0.161389	0.197549	0.340735	0.0924956	0.0716466	0.115814	0.122599
SSs	0.133219	0.197161	0.16874	0.645748	0.53529	0.208637	0.403993	0.202385	0.189751	0.358965	1	0.601079	0.772561	0.632807	0.454301	0.072338	0.489493	0.491396	0.186626	0.535377	0.232944	0.363273	0.199527	0.319349	0.258251	0.33563	0.267147	0.379527	0.266231	0.280659	0.463354	0.635893	0.502285	0.161161	0.153181	0.11131	0.559457	0.364147	0.515598	0.0942174	0.242748	0.115924	0.197776	0.261258	0.410248	0.0948365	0.0575735	0.093312	0.104039
GU	0.144255	0.228181	0.185208	0.672294	0.516808	0.216429	0.516037	0.247215	0.206984	0.471011	0.601079	1	0.594528	0.467269	0.31848	0.0556174	0.337449	0.471952	0.196443	0.498826	0.258659	0.401827	0.2118	0.331276	0.262339	0.367957	0.288978	0.415373	0.292029	0.29442	0.654822	0.57099	0.716106	0.168521	0.149358	0.097372	0.521206	0.275749	0.485117	0.103228	0.246404	0.135091	0.224929	0.282065	0.488152	0.116837	0.0771574	0.126852	0.136543
VISC	0.13848	0.188031	0.161533	0.590892	0.465082	0.19805	0.366234	0.187341	0.176807	0.325621	0.772561	0.594528	1	0.597146	0.446394	0.075407	0.489306	0.446939	0.181991	0.506719	0.222558	0.342442	0.192418	0.309992	0.251575	0.332491	0.267564	0.373747	0.265925	0.280697	0.452355	0.719965	0.495025	0.16055	0.149496	0.105112	0.536541	0.393498	0.497676	0.0996803	0.250114	0.122382	0.199069	0.261489	0.402862	0.0924822	0.0581439	0.0869943	0.0927201
AUDd	0.133477	0.201009	0.177817	0.484022	0.470356	0.210769	0.33022	0.194334	0.189172	0.32071	0.632807	0.467269	0.597146	1	0.579039	0.0918647	0.530804	0.510679	0.1997	0.567134	0.236211	0.350554	0.205478	0.319249	0.261314	0.330412	0.262251	0.34957	0.258771	0.267522	0.396541	0.536476	0.424032	0.17636	0.168479	0.116961	0.586847	0.417244	0.543521	0.0918033	0.231651	0.109307	0.189235	0.252394	0.352451	0.0838764	0.0541247	0.0853154	0.090316
AUDp	0.114267	0.16643	0.15982	0.319844	0.303079	0.171482	0.214158	0.151973	0.150151	0.217047	0.454301	0.31848	0.446394	0.579039	1	0.133205	0.753249	0.311849	0.165383	0.359848	0.183213	0.246444	0.168098	0.255332	0.21809	0.265403	0.217587	0.257237	0.205789	0.213791	0.271406	0.407385	0.286889	0.155311	0.149869	0.0986824	0.411584	0.562374	0.40433	0.0817393	0.191301	0.0922817	0.157359	0.210481	0.264107	0.0681818	0.0398856	0.059034	0.063431
AUDpo	0.0453817	0.0637689	0.0694992	0.051425	0.0579787	0.0571661	0.054171	0.0602484	0.0571769	0.0586516	0.072338	0.0556174	0.075407	0.0918647	0.133205	1	0.12242	0.0578226	0.0529749	0.0630915	0.0544218	0.0646219	0.0538024	0.0661497	0.0663854	0.0670471	0.0521864	0.052944	0.0461793	0.0447405	0.055033	0.0657411	0.0544662	0.0540993	0.0606595	0.0412706	0.0868425	0.159686	0.0874931	0.0303951	0.0412107	0.0280778	0.0367505	0.0536594	0.0503683	0.0178784	0.0175153	0.0190785	0.0203518
AUDv	0.122022	0.168074	0.158109	0.335251	0.308857	0.174555	0.222916	0.1546	0.152952	0.218657	0.489493	0.337449	0.489306	0.530804	0.753249	0.12242	1	0.309538	0.162194	0.362584	0.184712	0.252029	0.1698	0.259272	0.218531	0.267088	0.224793	0.267886	0.211902	0.22137	0.28652	0.444951	0.302508	0.15373	0.148852	0.0972768	0.41504	0.57835	0.402468	0.0874489	0.19995	0.0973175	0.163698	0.217732	0.280312	0.0725191	0.0414085	0.0631129	0.0681641
VISal	0.151369	0.234206	0.204807	0.499939	0.570601	0.25151	0.424459	0.247635	0.260076	0.430811	0.491396	0.471952	0.446939	0.510679	0.311849	0.0578226	0.309538	1	0.259891	0.689524	0.350197	0.515512	0.258548	0.326497	0.255494	0.315192	0.248286	0.338797	0.25713	0.257889	0.408754	0.425514	0.430263	0.217489	0.204023	0.133806	0.598414	0.257911	0.542273	0.0953246	0.226049	0.121451	0.187281	0.232824	0.363304	0.0951555	0.0672326	0.112699	0.119407
VISam	0.161994	0.35023	0.279294	0.18996	0.238573	0.435206	0.230406	0.283644	0.411751	0.257119	0.186626	0.196443	0.181991	0.1997	0.165383	0.0529749	0.162194	0.259891	1	0.240958	0.384519	0.269274	0.48122	0.259097	0.22003	0.220861	0.180487	0.222739	0.190908	0.189149	0.225727	0.178166	0.207523	0.452314	0.306151	0.166246	0.223516	0.151276	0.218173	0.0965806	0.159868	0.112511	0.139753	0.164465	0.17476	0.0900112	0.0657013	0.0775844	0.0786315
VISl	0.142712	0.216592	0.189728	0.504837	0.509354	0.22729	0.392357	0.218758	0.219328	0.382798	0.535377	0.498826	0.506719	0.567134	0.359848	0.0630915	0.362584	0.689524	0.240958	1	0.311254	0.517883	0.257121	0.336422	0.265649	0.345923	0.277154	0.365895	0.274322	0.275984	0.434553	0.485409	0.467735	0.207452	0.187774	0.121232	0.744678	0.305596	0.644764	0.095447	0.239158	0.119727	0.200392	0.26123	0.372443	0.092847	0.0606254	0.106516	0.109565
VISp	0.137466	0.28423	0.229347	0.265325	0.343284	0.322929	0.333045	0.374513	0.438658	0.368675	0.232944	0.258659	0.222558	0.236211	0.183213	0.0544218	0.184712	0.350197	0.384519	0.311254	1	0.448856	0.395305	0.251511	0.211018	0.222441	0.180952	0.219442	0.188182	0.183754	0.260674	0.210814	0.258163	0.286234	0.253134	0.152117	0.282663	0.172696	0.287096	0.0862841	0.150661	0.0988711	0.133392	0.161819	0.220619	0.0787628	0.0643067	0.106479	0.104005
VISpl	0.135335	0.228999	0.19882	0.401545	0.458462	0.236792	0.399257	0.268559	0.275974	0.410039	0.363273	0.401827	0.342442	0.350554	0.246444	0.0646219	0.252029	0.515512	0.269274	0.517883	0.448856	1	0.307428	0.299268	0.246961	0.295184	0.238948	0.296199	0.233108	0.228797	0.368938	0.3302	0.389041	0.229553	0.201922	0.122264	0.498281	0.226797	0.49357	0.0855317	0.195146	0.103107	0.171099	0.221579	0.311065	0.0852449	0.0652607	0.120744	0.122632
VISpm	0.146811	0.277755	0.215933	0.209509	0.240665	0.315855	0.232543	0.237074	0.30431	0.246118	0.199527	0.2118	0.192418	0.205478	0.168098	0.0538024	0.1698	0.258548	0.48122	0.257121	0.395305	0.307428	1	0.238268	0.206868	0.220042	0.18932	0.231755	0.189501	0.189593	0.230381	0.182914	0.220112	0.377699	0.291232	0.156068	0.243009	0.156511	0.246196	0.103718	0.166473	0.109007	0.135714	0.167676	0.17239	0.08735	0.0624198	0.0693688	0.0682668
ACAd	0.237024	0.289125	0.370132	0.301495	0.312138	0.267106	0.290497	0.22461	0.234015	0.29761	0.319349	0.331276	0.309992	0.319249	0.255332	0.0661497	0.259272	0.326497	0.259097	0.336422	0.251511	0.299268	0.238268	1	0.518875	0.598034	0.388258	0.359577	0.433415	0.343057	0.346174	0.295334	0.345346	0.250351	0.30737	0.239985	0.342	0.225269	0.328689	0.143368	0.24374	0.150561	0.294137	0.355486	0.230853	0.0757328	0.0503647	0.075324	0.0749103
ACAv	0.152205	0.232152	0.271011	0.24365	0.252117	0.226558	0.233907	0.19039	0.197198	0.23496	0.258251	0.262339	0.251575	0.261314	0.21809	0.0663854	0.218531	0.255494	0.22003	0.265649	0.211018	0.246961	0.206868	0.518875	1	0.465693	0.397945	0.284012	0.334551	0.270524	0.27027	0.233755	0.27475	0.209879	0.244128	0.216319	0.263864	0.188227	0.24913	0.0981665	0.168152	0.124729	0.278604	0.346214	0.186673	0.0643397	0.0443467	0.0681778	0.0639143
PL	0.222222	0.253009	0.29154	0.314582	0.298806	0.232869	0.287275	0.198485	0.190182	0.284078	0.33563	0.367957	0.332491	0.330412	0.265403	0.0670471	0.267088	0.315192	0.220861	0.345923	0.222441	0.295184	0.220042	0.598034	0.465693	1	0.501793	0.39944	0.53613	0.381264	0.385146	0.32556	0.393592	0.206826	0.218253	0.172864	0.361238	0.233263	0.338938	0.141343	0.253375	0.165991	0.351964	0.448562	0.248171	0.0828687	0.0498211	0.0809233	0.0733908
ILA	0.211069	0.182275	0.20819	0.245664	0.22655	0.176945	0.20791	0.144628	0.148293	0.206884	0.267147	0.288978	0.267564	0.262251	0.217587	0.0521864	0.224793	0.248286	0.180487	0.277154	0.180952	0.238948	0.18932	0.388258	0.397945	0.501793	1	0.420476	0.529094	0.471298	0.316282	0.264398	0.313293	0.17558	0.18225	0.158744	0.285313	0.198979	0.267262	0.136885	0.270796	0.286424	0.497117	0.632546	0.208256	0.0717746	0.045074	0.0703339	0.0625585
ORBl	0.277757	0.265899	0.225531	0.361884	0.319015	0.245818	0.308058	0.199686	0.191147	0.307619	0.379527	0.415373	0.373747	0.34957	0.257237	0.052944	0.267886	0.338797	0.222739	0.365895	0.219442	0.296199	0.231755	0.359577	0.284012	0.39944	0.420476	1	0.435464	0.570142	0.521511	0.361284	0.445964	0.195024	0.184078	0.145655	0.386185	0.225126	0.357449	0.169338	0.392564	0.339873	0.331907	0.350677	0.3108	0.119916	0.0696605	0.0802225	0.0814298
ORBm	0.353542	0.201664	0.231018	0.248578	0.231765	0.191712	0.225755	0.162563	0.163437	0.230094	0.266231	0.292029	0.265925	0.258771	0.205789	0.0461793	0.211902	0.25713	0.190908	0.274322	0.188182	0.233108	0.189501	0.433415	0.334551	0.53613	0.529094	0.435464	1	0.569902	0.32785	0.269865	0.307873	0.180952	0.204073	0.200511	0.291639	0.188535	0.278713	0.215724	0.370222	0.343629	0.450307	0.45179	0.215232	0.0846631	0.0499462	0.0680856	0.0736886
ORBvl	0.350617	0.21058	0.22611	0.259769	0.236016	0.197874	0.222821	0.156588	0.161174	0.224235	0.280659	0.29442	0.280697	0.267522	0.213791	0.0447405	0.22137	0.257889	0.189149	0.275984	0.183754	0.228797	0.189593	0.343057	0.270524	0.381264	0.471298	0.570142	0.569902	1	0.343785	0.279897	0.306356	0.188141	0.196758	0.182024	0.292818	0.196942	0.282377	0.247198	0.478776	0.498777	0.413063	0.38401	0.233937	0.0861693	0.0525265	0.0647278	0.0722293
AId	0.192289	0.284743	0.215313	0.500768	0.421563	0.254955	0.465914	0.264507	0.222294	0.466426	0.463354	0.654822	0.452355	0.396541	0.271406	0.055033	0.28652	0.408754	0.225727	0.434553	0.260674	0.368938	0.230381	0.346174	0.27027	0.385146	0.316282	0.521511	0.32785	0.343785	1	0.455981	0.720892	0.182506	0.159757	0.108105	0.453075	0.237636	0.426378	0.123142	0.27075	0.182605	0.254191	0.297292	0.466634	0.14298	0.0944697	0.133377	0.135561
AIp	0.142819	0.170215	0.155415	0.517547	0.412603	0.176812	0.334981	0.16703	0.159768	0.299448	0.635893	0.57099	0.719965	0.536476	0.407385	0.0657411	0.444951	0.425514	0.178166	0.485409	0.210814	0.3302	0.182914	0.295334	0.233755	0.32556	0.264398	0.361284	0.269865	0.279897	0.455981	1	0.520017	0.152995	0.137721	0.0924378	0.524795	0.383992	0.489375	0.110772	0.263661	0.137362	0.213923	0.268027	0.458805	0.110676	0.0718585	0.108948	0.117518
AIv	0.147245	0.238012	0.19192	0.530359	0.434206	0.220265	0.458738	0.244109	0.205173	0.443615	0.502285	0.716106	0.495025	0.424032	0.286889	0.0544662	0.302508	0.430263	0.207523	0.467735	0.258163	0.389041	0.220112	0.345346	0.27475	0.393592	0.313293	0.445964	0.307873	0.306356	0.720892	0.520017	1	0.173923	0.152588	0.0983369	0.49178	0.248159	0.455674	0.107961	0.251255	0.142679	0.24249	0.305318	0.501468	0.137857	0.0960294	0.14847	0.152336
RSPagl	0.162079	0.302274	0.310609	0.16593	0.199558	0.298313	0.185378	0.210652	0.29009	0.203719	0.161161	0.168521	0.16055	0.17636	0.155311	0.0540993	0.15373	0.217489	0.452314	0.207452	0.286234	0.229553	0.377699	0.250351	0.209879	0.206826	0.17558	0.195024	0.180952	0.188141	0.182506	0.152995	0.173923	1	0.450091	0.193664	0.194406	0.142047	0.194376	0.101579	0.155465	0.112621	0.131257	0.154047	0.13604	0.0604739	0.045851	0.0592091	0.0646766
RSPd	0.190172	0.259097	0.330222	0.154366	0.191859	0.255832	0.171922	0.194924	0.258321	0.186352	0.153181	0.149358	0.149496	0.168479	0.149869	0.0606595	0.148852	0.204023	0.306151	0.187774	0.253134	0.201922	0.291232	0.30737	0.244128	0.218253	0.18225	0.184078	0.204073	0.196758	0.159757	0.137721	0.152588	0.450091	1	0.36675	0.178691	0.137884	0.181706	0.12486	0.164516	0.124909	0.146116	0.161048	0.11646	0.0518234	0.0437092	0.0459262	0.056525
RSPv	0.200919	0.145804	0.189545	0.104554	0.123715	0.156899	0.111003	0.125335	0.150643	0.11483	0.11131	0.097372	0.105112	0.116961	0.0986824	0.0412706	0.0972768	0.133806	0.166246	0.121232	0.152117	0.122264	0.156068	0.239985	0.216319	0.172864	0.158744	0.145655	0.200511	0.182024	0.108105	0.0924378	0.0983369	0.193664	0.36675	1	0.116953	0.0880292	0.120095	0.147729	0.159783	0.145581	0.143962	0.138315	0.0731707	0.0510085	0.0385579	0.0308164	0.0407618
TEa	0.154728	0.209089	0.186375	0.495448	0.472643	0.216247	0.371253	0.205468	0.201197	0.361163	0.559457	0.521206	0.536541	0.586847	0.411584	0.0868425	0.41504	0.598414	0.223516	0.744678	0.282663	0.498281	0.243009	0.342	0.263864	0.361238	0.285313	0.386185	0.291639	0.292818	0.453075	0.524795	0.49178	0.194406	0.178691	0.116953	1	0.367898	0.785339	0.10647	0.270557	0.128615	0.211212	0.274525	0.390408	0.100349	0.0652048	0.110929	0.113665
PERI	0.123608	0.152299	0.151229	0.264965	0.248041	0.153958	0.185557	0.139618	0.138731	0.191006	0.364147	0.275749	0.393498	0.417244	0.562374	0.159686	0.57835	0.257911	0.151276	0.305596	0.172696	0.226797	0.156511	0.225269	0.188227	0.233263	0.198979	0.225126	0.188535	0.196942	0.237636	0.383992	0.248159	0.142047	0.137884	0.0880292	0.367898	1	0.36965	0.0898721	0.192311	0.0974263	0.14842	0.19919	0.250765	0.0659971	0.0392722	0.057539	0.0622442
ECT	0.159686	0.203353	0.183433	0.458306	0.443414	0.206795	0.354556	0.201529	0.195594	0.346722	0.515598	0.485117	0.497676	0.543521	0.40433	0.0874931	0.402468	0.542273	0.218173	0.644764	0.287096	0.49357	0.246196	0.328689	0.24913	0.338938	0.267262	0.357449	0.278713	0.282377	0.426378	0.489375	0.455674	0.194376	0.181706	0.120095	0.785339	0.36965	1	0.108784	0.267562	0.128365	0.199361	0.257071	0.372893	0.0949545	0.063758	0.11072	0.113162
MOB	0.350705	0.100701	0.126496	0.0893224	0.0758325	0.0918858	0.0825866	0.072	0.0762044	0.0854284	0.0942174	0.103228	0.0996803	0.0918033	0.0817393	0.0303951	0.0874489	0.0953246	0.0965806	0.095447	0.0862841	0.0855317	0.103718	0.143368	0.0981665	0.141343	0.136885	0.169338	0.215724	0.247198	0.123142	0.110772	0.107961	0.101579	0.12486	0.147729	0.10647	0.0898721	0.108784	1	0.35958	0.283005	0.196081	0.136719	0.115932	0.103354	0.069193	0.0634591	0.0780728
AOB	0.388286	0.1614	0.170642	0.22155	0.191411	0.154696	0.176122	0.120235	0.126125	0.177987	0.242748	0.246404	0.250114	0.231651	0.191301	0.0412107	0.19995	0.226049	0.159868	0.239158	0.150661	0.195146	0.166473	0.24374	0.168152	0.253375	0.270796	0.392564	0.370222	0.478776	0.27075	0.263661	0.251255	0.155465	0.164516	0.159783	0.270557	0.192311	0.267562	0.35958	1	0.394288	0.278428	0.23899	0.217721	0.10245	0.0595579	0.0711365	0.0845468
AON	0.316472	0.121727	0.134101	0.112363	0.0981778	0.110093	0.0997083	0.0837489	0.0923389	0.106332	0.115924	0.135091	0.122382	0.109307	0.0922817	0.0280778	0.0973175	0.121451	0.112511	0.119727	0.0988711	0.103107	0.109007	0.150561	0.124729	0.165991	0.286424	0.339873	0.343629	0.498777	0.182605	0.137362	0.142679	0.112621	0.124909	0.145581	0.128615	0.0974263	0.128365	0.283005	0.394288	1	0.353031	0.23963	0.166788	0.101468	0.0679475	0.0684987	0.0767991
TT	0.232917	0.140608	0.165406	0.187085	0.164474	0.135944	0.161742	0.111351	0.109346	0.161389	0.197776	0.224929	0.199069	0.189235	0.157359	0.0367505	0.163698	0.187281	0.139753	0.200392	0.133392	0.171099	0.135714	0.294137	0.278604	0.351964	0.497117	0.331907	0.450307	0.413063	0.254191	0.213923	0.24249	0.131257	0.146116	0.143962	0.211212	0.14842	0.199361	0.196081	0.278428	0.353031	1	0.577555	0.209156	0.0959596	0.0615674	0.0880557	0.0842266
DP	0.182814	0.166176	0.188685	0.239095	0.213687	0.159984	0.199679	0.133786	0.131889	0.197549	0.261258	0.282065	0.261489	0.252394	0.210481	0.0536594	0.217732	0.232824	0.164465	0.26123	0.161819	0.221579	0.167676	0.355486	0.346214	0.448562	0.632546	0.350677	0.45179	0.38401	0.297292	0.268027	0.305318	0.154047	0.161048	0.138315	0.274525	0.19919	0.257071	0.136719	0.23899	0.23963	0.577555	1	0.221855	0.0827707	0.0507547	0.0843057	0.0730911
PIR	0.134175	0.187077	0.149283	0.413388	0.370235	0.184129	0.357967	0.200937	0.17804	0.340735	0.410248	0.488152	0.402862	0.352451	0.264107	0.0503683	0.280312	0.363304	0.17476	0.372443	0.220619	0.311065	0.17239	0.230853	0.186673	0.248171	0.208256	0.3108	0.215232	0.233937	0.466634	0.458805	0.501468	0.13604	0.11646	0.0731707	0.390408	0.250765	0.372893	0.115932	0.217721	0.166788	0.209156	0.221855	1	0.164956	0.132291	0.198502	0.23793
NLOT	0.0791246	0.0699923	0.0522864	0.0937063	0.0846111	0.087933	0.0887388	0.0693393	0.07646	0.0924956	0.0948365	0.116837	0.0924822	0.0838764	0.0681818	0.0178784	0.0725191	0.0951555	0.0900112	0.092847	0.0787628	0.0852449	0.08735	0.0757328	0.0643397	0.0828687	0.0717746	0.119916	0.0846631	0.0861693	0.14298	0.110676	0.137857	0.0604739	0.0518234	0.0510085	0.100349	0.0659971	0.0949545	0.103354	0.10245	0.101468	0.0959596	0.0827707	0.164956	1	0.423102	0.211528	0.152657
COAa	0.0499858	0.0526796	0.0396193	0.061326	0.0600865	0.059863	0.0666903	0.0602706	0.0641455	0.0716466	0.0575735	0.0771574	0.0581439	0.0541247	0.0398856	0.0175153	0.0414085	0.0672326	0.0657013	0.0606254	0.0643067	0.0652607	0.0624198	0.0503647	0.0443467	0.0498211	0.045074	0.0696605	0.0499462	0.0525265	0.0944697	0.0718585	0.0960294	0.045851	0.0437092	0.0385579	0.0652048	0.0392722	0.063758	0.069193	0.0595579	0.0679475	0.0615674	0.0507547	0.132291	0.423102	1	0.290066	0.198756
COAp	0.0502914	0.071444	0.0565007	0.0974675	0.100979	0.070073	0.105749	0.0853202	0.0802441	0.115814	0.093312	0.126852	0.0869943	0.0853154	0.059034	0.0190785	0.0631129	0.112699	0.0775844	0.106516	0.106479	0.120744	0.0693688	0.075324	0.0681778	0.0809233	0.0703339	0.0802225	0.0680856	0.0647278	0.133377	0.108948	0.14847	0.0592091	0.0459262	0.0308164	0.110929	0.057539	0.11072	0.0634591	0.0711365	0.0684987	0.0880557	0.0843057	0.198502	0.211528	0.290066	1	0.415962
PAA	0.0711371	0.0763359	0.0688083	0.11272	0.115801	0.0770176	0.116207	0.0897875	0.0866002	0.122599	0.104039	0.136543	0.0927201	0.090316	0.063431	0.0203518	0.0681641	0.119407	0.0786315	0.109565	0.104005	0.122632	0.0682668	0.0749103	0.0639143	0.0733908	0.0625585	0.0814298	0.0736886	0.0722293	0.135561	0.117518	0.152336	0.0646766	0.056525	0.0407618	0.113665	0.0622442	0.113162	0.0780728	0.0845468	0.0767991	0.0842266	0.0730911	0.23793	0.152657	0.198756	0.415962	1
TR	0.0991325	0.102877	0.096327	0.270473	0.247717	0.10807	0.210831	0.10615	0.100237	0.202205	0.291746	0.305467	0.282917	0.268183	0.185315	0.0393162	0.188976	0.297487	0.113851	0.320847	0.142877	0.24407	0.108878	0.164453	0.130769	0.180098	0.144623	0.187215	0.15604	0.155339	0.26683	0.331209	0.302164	0.0970888	0.0807487	0.0586224	0.338656	0.172455	0.31932	0.10485	0.171633	0.120996	0.151319	0.160714	0.403058	0.145597	0.11641	0.237032	0.251696
CA1	0.0944892	0.197215	0.178298	0.180663	0.21499	0.198185	0.190983	0.17997	0.196192	0.20682	0.200074	0.188526	0.192499	0.229537	0.219853	0.0670767	0.211873	0.236835	0.193479	0.22888	0.195698	0.21115	0.154645	0.21126	0.178578	0.194906	0.157218	0.169579	0.147263	0.143346	0.186786	0.193736	0.194312	0.163735	0.147917	0.0979997	0.230018	0.198682	0.22947	0.0694842	0.126688	0.0858176	0.144072	0.167162	0.190906	0.0616732	0.0473004	0.112583	0.104263
CA2	0.115207	0.176041	0.165853	0.148963	0.177306	0.187947	0.165428	0.169379	0.188585	0.180054	0.15947	0.159457	0.149867	0.175322	0.153638	0.0589168	0.149134	0.185097	0.169178	0.17072	0.167168	0.163388	0.132867	0.210352	0.191964	0.192639	0.156981	0.160799	0.161956	0.148713	0.167176	0.149983	0.170974	0.139646	0.147911	0.142266	0.169182	0.134684	0.168042	0.0900738	0.130514	0.101129	0.150482	0.163963	0.147755	0.0670821	0.0507821	0.0965243	0.0849515
CA3	0.13208	0.200155	0.17924	0.250058	0.26643	0.207412	0.246316	0.194565	0.207502	0.261733	0.262322	0.27746	0.246895	0.264503	0.215584	0.0598113	0.219784	0.27763	0.194362	0.27627	0.222786	0.255961	0.166066	0.26301	0.214266	0.267036	0.2082	0.255603	0.207259	0.20812	0.288268	0.254103	0.3083	0.158247	0.144825	0.106831	0.282319	0.195427	0.276039	0.0952657	0.18978	0.11228	0.190541	0.22205	0.255382	0.110099	0.0818937	0.158376	0.134559
DG	0.13392	0.187933	0.175708	0.258235	0.262385	0.203905	0.237417	0.179149	0.196191	0.241708	0.276855	0.284747	0.273944	0.282596	0.240393	0.0658672	0.250744	0.281171	0.207886	0.298196	0.231585	0.271678	0.211841	0.295039	0.251464	0.303418	0.248174	0.281938	0.231736	0.233839	0.287729	0.275499	0.314402	0.180267	0.174108	0.119204	0.305532	0.229181	0.293546	0.117722	0.226671	0.110781	0.208637	0.249849	0.237066	0.109471	0.0768114	0.135678	0.106406
FC	0.243318	0.0797677	0.0987654	0.117498	0.105508	0.0885501	0.0923245	0.069736	0.0805015	0.093913	0.130783	0.132316	0.135014	0.130372	0.102929	0.0178829	0.103765	0.13428	0.0974359	0.129971	0.089298	0.0983345	0.0909363	0.180305	0.136381	0.167725	0.177725	0.187618	0.267273	0.255261	0.140029	0.146722	0.134269	0.0981867	0.136112	0.227332	0.145144	0.093718	0.143905	0.222233	0.284904	0.242021	0.219068	0.174295	0.117794	0.0966127	0.0618277	0.0707984	0.0747296
IG	0.106892	0.0699392	0.0837662	0.0650147	0.0647172	0.0710841	0.064109	0.0645161	0.0637441	0.0640678	0.0681599	0.0707071	0.0704571	0.0722244	0.0695566	0.0274424	0.0706522	0.0711869	0.0752975	0.0705415	0.0685828	0.0686477	0.0749186	0.129711	0.217629	0.141337	0.201325	0.105552	0.167382	0.141865	0.0760025	0.0715048	0.07237	0.0782872	0.0934033	0.131704	0.0726718	0.0678026	0.0721746	0.0808608	0.100851	0.135151	0.185105	0.180471	0.0599538	0.0365553	0.0286032	0.0348629	0.038663
ENTl	0.135067	0.139541	0.133425	0.325014	0.295122	0.141487	0.235686	0.127176	0.121818	0.233883	0.398269	0.362769	0.407371	0.43949	0.360072	0.0790632	0.356927	0.370358	0.145074	0.437791	0.176881	0.295913	0.152858	0.222992	0.169106	0.238385	0.194439	0.251483	0.212623	0.218191	0.31936	0.438001	0.342035	0.135057	0.122335	0.0893455	0.512222	0.350926	0.530688	0.119175	0.233552	0.131379	0.174905	0.203358	0.367335	0.118716	0.0828799	0.145485	0.153987
ENTm	0.0748622	0.0779622	0.0660271	0.17025	0.169454	0.0817704	0.152475	0.0913601	0.0895192	0.157684	0.167177	0.186849	0.155435	0.162698	0.114593	0.0260355	0.114342	0.196796	0.0837466	0.209436	0.14624	0.228581	0.0993892	0.0969017	0.0854492	0.101884	0.0906395	0.109091	0.0939508	0.0955644	0.168972	0.165525	0.183498	0.0801607	0.0772502	0.0696618	0.22154	0.0991682	0.244253	0.0812815	0.105703	0.0807044	0.0885478	0.0963054	0.202737	0.0944882	0.0861125	0.185512	0.196132
PAR	0.102137	0.0638046	0.0560478	0.0995716	0.0996262	0.0724025	0.106591	0.0874947	0.0879601	0.11177	0.0866178	0.11199	0.0830002	0.0827114	0.0640086	0.0186104	0.0674007	0.10537	0.0833807	0.1063	0.140996	0.143379	0.106498	0.0752235	0.0733201	0.0802414	0.0862431	0.0933582	0.0941555	0.0991848	0.117361	0.0922035	0.117619	0.0758322	0.0842221	0.0960582	0.113507	0.0658537	0.132956	0.10858	0.110375	0.0994599	0.0904448	0.0823384	0.113122	0.109708	0.103193	0.150102	0.127034
POST	0.0919187	0.0807123	0.0644872	0.0697899	0.0793948	0.100907	0.0724254	0.0855083	0.0988287	0.0751249	0.0683114	0.0710704	0.0678499	0.0722303	0.0598232	0.0179283	0.0572507	0.0749124	0.127486	0.077805	0.11939	0.0904802	0.168255	0.0777856	0.0819549	0.0746749	0.0860679	0.0876979	0.0874529	0.0870948	0.0813434	0.0631885	0.0759619	0.0961093	0.10856	0.132751	0.0771922	0.0567749	0.0814463	0.088411	0.0884855	0.0847337	0.0718433	0.0736463	0.0566826	0.0747847	0.0534188	0.0429989	0.0335624
PRE	0.0803868	0.0534952	0.0458434	0.0632026	0.0661132	0.0658932	0.068106	0.0761484	0.0770148	0.072456	0.0555216	0.0678727	0.0560527	0.0547199	0.0449758	0.0210652	0.0470092	0.0657421	0.0775528	0.0665564	0.10915	0.0884377	0.102822	0.0610109	0.060272	0.0569742	0.0662906	0.0697042	0.0724812	0.0766031	0.0757134	0.0594966	0.0731797	0.0701082	0.0843449	0.100181	0.067005	0.0496046	0.0759463	0.0837714	0.0831532	0.0822578	0.0687563	0.0609467	0.0668871	0.0819551	0.0828125	0.0895009	0.0697738
SUB	0.0666424	0.136045	0.116719	0.234454	0.246186	0.139646	0.216234	0.144866	0.147973	0.223756	0.246148	0.255371	0.235242	0.257618	0.216559	0.0446237	0.212159	0.275905	0.155844	0.295485	0.209385	0.28381	0.152438	0.181997	0.165625	0.197185	0.164502	0.180442	0.138449	0.136433	0.238655	0.248334	0.264565	0.132188	0.10774	0.0726726	0.297128	0.189463	0.297016	0.057629	0.123207	0.07561	0.144583	0.175273	0.260108	0.0934203	0.0833711	0.197892	0.160248
CLA	0.0918244	0.208321	0.153934	0.477596	0.412378	0.208254	0.397721	0.224719	0.188321	0.370824	0.511854	0.545254	0.510383	0.427755	0.342462	0.0462489	0.369559	0.383809	0.191562	0.418782	0.238359	0.339138	0.210231	0.3008	0.264441	0.338458	0.287348	0.400892	0.244736	0.25159	0.505404	0.50303	0.560714	0.1567	0.132193	0.0813198	0.433117	0.28374	0.390402	0.0728513	0.200678	0.102538	0.209331	0.276828	0.41834	0.119936	0.0794178	0.114642	0.107175
EPd	0.0900449	0.18991	0.142356	0.420589	0.368056	0.190275	0.342687	0.192075	0.172962	0.31997	0.444572	0.472132	0.442944	0.383958	0.315103	0.0479588	0.339463	0.355651	0.183839	0.381456	0.218421	0.311814	0.195317	0.262476	0.234584	0.298841	0.260145	0.364634	0.216919	0.235861	0.445477	0.474709	0.490999	0.146323	0.115189	0.0679117	0.393273	0.29212	0.360665	0.0736594	0.188934	0.117952	0.208408	0.26338	0.491719	0.133961	0.0908449	0.129071	0.123436
EPv	0.0788948	0.119302	0.0957297	0.337617	0.31616	0.122414	0.284259	0.145181	0.129998	0.269131	0.334971	0.380916	0.324858	0.302889	0.197714	0.0375648	0.207778	0.326031	0.126167	0.33258	0.176592	0.282417	0.131706	0.181483	0.150266	0.201742	0.162711	0.216279	0.15459	0.150739	0.339038	0.365087	0.388988	0.0993232	0.07961	0.0496522	0.33733	0.177234	0.321073	0.0645281	0.145079	0.0926808	0.149606	0.17996	0.481041	0.13298	0.117601	0.206276	0.227979
LA	0.100159	0.129647	0.110139	0.384381	0.352232	0.136937	0.277075	0.136739	0.133826	0.254813	0.440221	0.411812	0.441243	0.422928	0.303106	0.0430598	0.318015	0.395741	0.148919	0.429645	0.187797	0.308869	0.160784	0.225303	0.181704	0.2548	0.2028	0.258542	0.202058	0.197995	0.343184	0.479957	0.393867	0.122833	0.104007	0.0691038	0.439606	0.285617	0.406478	0.0817916	0.202415	0.100999	0.170335	0.211781	0.401676	0.108322	0.0782012	0.143784	0.147274
BLA	0.0964532	0.148332	0.12869	0.409946	0.373993	0.155423	0.324078	0.162393	0.155153	0.311391	0.409994	0.470829	0.388222	0.368146	0.246598	0.0530598	0.260701	0.397262	0.162431	0.421445	0.221189	0.366015	0.173196	0.2657	0.222468	0.299943	0.242707	0.299152	0.219044	0.210531	0.419789	0.423993	0.491849	0.13409	0.111195	0.0700764	0.43517	0.231079	0.405514	0.0722377	0.186625	0.100977	0.199175	0.254932	0.450115	0.132976	0.0991186	0.2111	0.219662
BMA	0.0840495	0.125112	0.09774	0.302209	0.271193	0.130505	0.259045	0.145411	0.138117	0.251336	0.288149	0.365997	0.283051	0.261853	0.182243	0.0364782	0.195253	0.289058	0.145439	0.311129	0.201981	0.295978	0.16213	0.207638	0.18208	0.244489	0.210129	0.256931	0.18411	0.178906	0.360528	0.31398	0.414303	0.116904	0.0860578	0.0558659	0.319028	0.18019	0.301484	0.0774697	0.168833	0.102017	0.187978	0.223171	0.387016	0.192327	0.165745	0.300762	0.238452
PA	0.0860723	0.125996	0.0979734	0.262576	0.233933	0.140625	0.222741	0.140131	0.14447	0.218558	0.263232	0.321271	0.262395	0.245505	0.179338	0.0383627	0.189954	0.263542	0.163861	0.286195	0.195242	0.267073	0.183261	0.208917	0.187081	0.242599	0.212342	0.256807	0.183702	0.178814	0.330191	0.291988	0.365625	0.125718	0.0968298	0.0645242	0.301002	0.175355	0.281681	0.0895402	0.176622	0.110547	0.188867	0.225806	0.331851	0.239383	0.19406	0.314122	0.188846
CP	0.029155	0.0838084	0.0612189	0.0839382	0.0889289	0.0870396	0.090604	0.0925	0.0916742	0.0903321	0.0859386	0.0852779	0.0849487	0.0758385	0.0831819	0.0287111	0.0918707	0.074214	0.0802939	0.0770115	0.0879653	0.0860966	0.07864	0.0701507	0.0733905	0.0732399	0.0707411	0.0772563	0.0553654	0.0606325	0.0834284	0.0851735	0.0886076	0.0647918	0.053716	0.0320469	0.0711817	0.0767058	0.0665602	0.028006	0.0445579	0.0341867	0.0636839	0.0699455	0.0882817	0.0339935	0.0348977	0.0485961	0.038961
ACB	0.05	0.092535	0.0859454	0.0968373	0.0864156	0.0862154	0.0829635	0.0680328	0.0766569	0.078458	0.0995957	0.104631	0.106286	0.0905209	0.093076	0.0401786	0.106859	0.0837296	0.0899904	0.0983197	0.0888785	0.102879	0.100434	0.0937689	0.0982587	0.106061	0.11429	0.112894	0.0781556	0.0965823	0.107884	0.113712	0.114734	0.086128	0.0682849	0.0381012	0.0968145	0.104072	0.0889234	0.0552683	0.0823299	0.0725094	0.101797	0.113327	0.110255	0.0598916	0.0450419	0.0521987	0.0394341
FS	0.0289036	0.0530601	0.0312164	0.0550828	0.0565439	0.0606796	0.0658249	0.0705407	0.0657738	0.0653445	0.0523796	0.0594858	0.0545328	0.0453093	0.0431881	0.020625	0.05	0.047817	0.0520052	0.0482963	0.0555834	0.0527314	0.0496037	0.0394717	0.0373391	0.0435118	0.0403644	0.0586346	0.0373439	0.0403226	0.0692929	0.0628718	0.0712317	0.0336317	0.0256101	0.0186979	0.0473552	0.047192	0.0455739	0.0311909	0.0425197	0.0365382	0.0415794	0.0419382	0.0827623	0.0974212	0.0905563	0.0667164	0.04914
OT	0.062206	0.0640669	0.0575309	0.0393138	0.0366501	0.0561311	0.0438024	0.0456253	0.0475448	0.045951	0.0396937	0.0470756	0.0426861	0.033509	0.0348232	0.0170815	0.0425829	0.040904	0.0553738	0.0388107	0.0473519	0.0402149	0.0483203	0.0462319	0.0370879	0.0426362	0.0458241	0.0629689	0.047555	0.0610919	0.0644217	0.0514864	0.0586873	0.0492368	0.0442517	0.0360417	0.0377604	0.0387973	0.035833	0.0941089	0.0610108	0.093162	0.0706101	0.0499293	0.0899951	0.16567	0.162246	0.10914	0.0962396
LSc	0.0310317	0.0227797	0.027762	0.0167538	0.0132914	0.0210843	0.0158176	0.018862	0.0199336	0.0161792	0.0187678	0.0182542	0.019964	0.0208729	0.0217956	0.0199857	0.0232782	0.0194911	0.022234	0.0200028	0.01905	0.0188679	0.01907	0.0309408	0.0427928	0.0306411	0.0341495	0.0241404	0.0315952	0.0300163	0.0204309	0.0239369	0.0213139	0.021813	0.0248542	0.0280952	0.0206341	0.0266492	0.0178454	0.034476	0.0316814	0.0334342	0.0409114	0.0398207	0.0198562	0.0175714	0.0188431	0.0246723	0.0171658
LSr	0.0187926	0.0121692	0.0173134	0.00963057	0.00905141	0.0150419	0.0093997	0.0117214	0.0138086	0.0101468	0.0133798	0.0125176	0.0153649	0.0142237	0.0157873	0.0202532	0.0181709	0.012983	0.0147673	0.0145954	0.0155329	0.0146477	0.0151682	0.0214136	0.0272537	0.0242365	0.0314424	0.0176471	0.0250666	0.0225489	0.0140965	0.0200247	0.0167358	0.0152878	0.0167642	0.0183897	0.0153094	0.0225976	0.0135826	0.0231849	0.0228347	0.0243385	0.042465	0.0395278	0.0161148	0.0161345	0.0159266	0.0217938	0.0158416
LSv	0.0127042	0.00481493	0.011236	0.0115251	0.00957889	0.0083047	0.00701531	0.00630392	0.00795165	0.00600472	0.0123714	0.0116442	0.0149063	0.0140466	0.0144868	0.0124378	0.0163054	0.0132683	0.0110681	0.0147165	0.0108956	0.0142124	0.0140033	0.0185897	0.0229008	0.0192585	0.0245753	0.0122824	0.0166707	0.0169064	0.0099094	0.0197125	0.0147464	0.0113062	0.0118796	0.0125647	0.0163302	0.0232346	0.0146505	0.0175545	0.0203468	0.0124073	0.025072	0.0280671	0.00983491	0.0174321	0.0207329	0.0153336	0.00861057
SF	0.0265359	0.0176036	0.0240291	0.0112496	0.0114484	0.0170132	0.0105477	0.013919	0.0166766	0.0114754	0.014692	0.01387	0.0164971	0.0179528	0.0196117	0.0173491	0.019802	0.0153279	0.0151002	0.0152044	0.0127564	0.0139386	0.0165204	0.0240459	0.0261653	0.0221602	0.0221624	0.0191365	0.0237089	0.0241275	0.0155519	0.0190728	0.0161613	0.0187308	0.0235944	0.0271226	0.0170994	0.0239948	0.0161669	0.0332161	0.0294263	0.0280315	0.0279184	0.0270773	0.0138677	0.01895	0.0181034	0.0200606	0.0143781
SH	0.054	0.0336735	0.0394869	0.0415448	0.0349984	0.035461	0.0331754	0.026864	0.0308019	0.0338626	0.0453654	0.0466253	0.0496662	0.0466155	0.0415507	0.0178947	0.0457892	0.0431022	0.0410012	0.0488829	0.0369605	0.0446349	0.0421003	0.0658926	0.0826481	0.080618	0.128034	0.0659099	0.0913193	0.0798874	0.0493447	0.0532972	0.0518364	0.0423321	0.0440974	0.0468852	0.0484244	0.0441324	0.0451613	0.0495988	0.0596304	0.0759766	0.142182	0.143432	0.0478275	0.033931	0.0261059	0.0367093	0.0290898
AAA	0.0463982	0.0605583	0.034319	0.0930167	0.0831258	0.0770416	0.0916726	0.068656	0.0674659	0.0881192	0.0854026	0.109632	0.085063	0.0756857	0.0548083	0.0249012	0.0581035	0.0836826	0.0718703	0.0866193	0.0661174	0.0756775	0.0737757	0.0605187	0.0524977	0.0687794	0.0574456	0.103637	0.0557402	0.0612713	0.129765	0.0968665	0.130305	0.0439825	0.0347913	0.0290971	0.088988	0.058866	0.082777	0.0556195	0.0704225	0.0637854	0.0630102	0.0649697	0.144648	0.34977	0.233298	0.137162	0.0911854
BA	0.0969053	0.053568	0.0397717	0.0680356	0.0605402	0.0705904	0.0573945	0.0457256	0.05721	0.0590937	0.0725161	0.0882048	0.0731372	0.0682707	0.050855	0.0141176	0.0550683	0.0731914	0.0792806	0.075119	0.0586273	0.0666184	0.0840505	0.0597605	0.0535573	0.0647964	0.068769	0.104401	0.0853782	0.0906502	0.107286	0.0907451	0.10116	0.0553367	0.0515357	0.0661171	0.08064	0.0493519	0.0771265	0.12174	0.107076	0.114312	0.0903583	0.0701848	0.12068	0.422547	0.249712	0.17042	0.125322
CEA	0.0235794	0.0433267	0.0271765	0.0948861	0.0977149	0.053494	0.0984863	0.0764967	0.0722859	0.0946079	0.0854017	0.109246	0.0862186	0.0756338	0.0647788	0.0227048	0.0713387	0.0879663	0.0602495	0.0918155	0.0947789	0.10437	0.068925	0.0643923	0.0594736	0.0734834	0.0645064	0.0752936	0.0523466	0.0490613	0.105649	0.097158	0.123666	0.0447394	0.0314909	0.0205719	0.0915098	0.0754831	0.0876602	0.0275453	0.0518737	0.028695	0.0594014	0.0717726	0.121475	0.109018	0.116209	0.132807	0.0966091
IA	0.0545087	0.0824702	0.0623819	0.209528	0.199692	0.0870226	0.198514	0.119358	0.111134	0.190567	0.19208	0.242704	0.186421	0.165197	0.123201	0.0270189	0.137014	0.19079	0.10079	0.198002	0.154837	0.209693	0.113989	0.130251	0.118203	0.15072	0.134916	0.160334	0.113579	0.108715	0.233188	0.206577	0.267966	0.0769379	0.0576788	0.0371466	0.198577	0.130405	0.189628	0.0529147	0.108822	0.0640993	0.120603	0.140745	0.270374	0.134345	0.126272	0.20842	0.189196
MEA	0.0497989	0.0433166	0.0260207	0.0640869	0.0567857	0.059264	0.0587124	0.0449543	0.0545746	0.0584472	0.0648986	0.0852801	0.0661116	0.0590358	0.0450569	0.0145427	0.0500883	0.0691208	0.0718954	0.0684257	0.0597287	0.0670999	0.0746801	0.0486195	0.0453733	0.0605152	0.0581556	0.0797953	0.0561834	0.0583985	0.101196	0.0845242	0.103124	0.0405085	0.0319608	0.030506	0.0731203	0.0520519	0.0698201	0.073466	0.0725173	0.070061	0.0710093	0.0650418	0.11838	0.380216	0.280968	0.223975	0.127145
GPe	0.0168986	0.0152022	0.00914724	0.0147292	0.0158211	0.0191027	0.0165236	0.0215561	0.0242405	0.0177913	0.0154769	0.0147762	0.0144742	0.0146531	0.0161692	0.00328677	0.0167098	0.0135774	0.0158465	0.0122337	0.020934	0.0144126	0.0151182	0.0122631	0.0116678	0.0108229	0.0109032	0.016525	0.0149665	0.0169064	0.0168187	0.017345	0.0168485	0.0134168	0.014558	0.0201042	0.0107417	0.0128523	0.011388	0.0163241	0.0184074	0.0206303	0.0145875	0.0119896	0.0204082	0.0253378	0.0236944	0.0174419	0.0258758
GPi	0.0145242	0.00768521	0.00508677	0.0060241	0.00674198	0.00962941	0.0060241	0.0108844	0.0123779	0.00717859	0.00767406	0.00605037	0.00739056	0.0103666	0.0106472	0.004329	0.00878945	0.00703687	0.00870298	0.00606061	0.00889488	0.00474965	0.00693097	0.00832933	0.00599769	0.00543478	0.00819538	0.0109152	0.0116601	0.0126554	0.008268	0.00722563	0.00689465	0.00754603	0.010989	0.0201562	0.00538393	0.00704545	0.0059108	0.0140444	0.0150466	0.0179974	0.0116534	0.00751748	0.00743758	0.0205903	0.0218688	0.010148	0.0132904
SI	0.0187957	0.0255936	0.0176225	0.0142766	0.0138257	0.025731	0.0130817	0.0175202	0.0187218	0.0138708	0.015505	0.0155192	0.0156561	0.0131638	0.0128444	0.00582848	0.0157402	0.0126756	0.0230402	0.0119648	0.0155371	0.011247	0.0202384	0.0143931	0.0126321	0.0132694	0.0147324	0.0247854	0.0130461	0.0187225	0.0228383	0.0203074	0.0208333	0.0162065	0.0132626	0.0123548	0.0116667	0.0167991	0.012223	0.0227735	0.0200662	0.0268588	0.018556	0.0167979	0.0309075	0.050765	0.0410688	0.0265375	0.0215139
MA	0.0675503	0.0766409	0.0554001	0.0915404	0.078726	0.0849661	0.0679835	0.0462485	0.0585356	0.066	0.0966367	0.105275	0.0932914	0.0843547	0.0632911	0.0209563	0.0680134	0.0896822	0.0765576	0.0886566	0.0526132	0.067284	0.0669185	0.0729089	0.0576465	0.0734908	0.064634	0.130467	0.0674437	0.094083	0.120919	0.103177	0.121612	0.0649915	0.0549088	0.0461437	0.0914765	0.0613468	0.0886541	0.0960409	0.105001	0.110952	0.0766333	0.0742172	0.135627	0.240706	0.157629	0.132367	0.105626
MS	0.00829665	0.00509554	0.00652985	0.00533032	0.00483541	0.00481638	0.00463269	0.00352113	0.00369748	0.00423257	0.0055233	0.0057241	0.00621118	0.0062481	0.00554017	0.00678952	0.00489396	0.00450871	0.00579542	0.00616921	0.00583333	0.00711382	0.00775194	0.010311	0.0124194	0.00982318	0.0117469	0.00776511	0.010847	0.0079929	0.00622467	0.00818649	0.00757788	0.00688791	0.00578672	0.00718133	0.00691184	0.00818905	0.00655917	0.0110256	0.0106146	0.00776474	0.0129467	0.0127469	0.00614495	0.0117063	0.0109775	0.00576752	0.00503778
NDB	0.0485494	0.0154028	0.025364	0.0230973	0.0195099	0.019863	0.0148214	0.0124682	0.0178086	0.0140313	0.0233802	0.0309656	0.0250728	0.0245131	0.0182831	0.0116713	0.0200404	0.0276198	0.0242708	0.0234736	0.0169129	0.0199497	0.0215811	0.0378056	0.0352941	0.0359171	0.0419214	0.0355614	0.0490982	0.0475067	0.0314016	0.031707	0.0348736	0.026944	0.035312	0.0386196	0.0262059	0.0212207	0.0227546	0.0881177	0.0471529	0.075264	0.0779541	0.0517322	0.0482154	0.130966	0.111797	0.0811843	0.0750687
TRS	0.0184791	0.0106101	0.013572	0.00838119	0.00834962	0.011768	0.00646372	0.00806972	0.0111697	0.00631446	0.0104152	0.00954093	0.0121644	0.0123675	0.0142219	0.00923788	0.0132476	0.0103526	0.0113452	0.0107847	0.00985477	0.00965624	0.0101469	0.0175217	0.0192004	0.0160909	0.0151418	0.010602	0.0172168	0.0160782	0.00907948	0.0134427	0.0103023	0.0110113	0.0139571	0.019665	0.0116426	0.0152892	0.0109846	0.0268054	0.0221957	0.0188649	0.0197609	0.019128	0.00898411	0.0103459	0.0123853	0.0127592	0.0106101
BST	0.0106996	0.00784314	0.00973739	0.0115215	0.00866426	0.00858861	0.00808339	0.0066335	0.00922979	0.00751395	0.011665	0.0132041	0.0150461	0.0108712	0.0107172	0.00990917	0.0132778	0.0126467	0.00994475	0.015298	0.0103531	0.0152084	0.014274	0.0164668	0.0193548	0.0195795	0.0242294	0.0151841	0.0169105	0.017461	0.0123422	0.0219449	0.0188131	0.0122024	0.0113397	0.0105677	0.0156732	0.0183549	0.0139654	0.0132557	0.0197296	0.0150194	0.0221209	0.0253432	0.0141044	0.0242833	0.0251572	0.0225188	0.0149547
BAC	0.0121931	0.00400246	0.00723327	0.00780255	0.00419325	0.00437573	0.00474445	0.00441876	0.00585747	0.00479198	0.00825637	0.0083404	0.0107204	0.00948081	0.00920502	0.00616197	0.00962889	0.00906716	0.00590717	0.0100203	0.00648298	0.00656455	0.00556328	0.0148723	0.0187617	0.0153771	0.0162359	0.00960269	0.015353	0.013126	0.008	0.0126391	0.0104022	0.00636364	0.00913733	0.0145949	0.00967617	0.0126176	0.00986753	0.0155451	0.014257	0.0115748	0.0178937	0.0175314	0.00961196	0.0171999	0.0174651	0.0093617	0.00725514
VAL	0.0582062	0.0807623	0.0814732	0.0902004	0.0861348	0.0766217	0.0791594	0.0574004	0.0587693	0.0744905	0.0932831	0.0790953	0.0890385	0.0914529	0.0765697	0.0267753	0.0833748	0.0814904	0.0641106	0.084498	0.0555107	0.0604298	0.0570012	0.0879474	0.0769939	0.0791007	0.0643902	0.0994788	0.067486	0.0886128	0.0779597	0.0768111	0.0781499	0.0816143	0.0745964	0.061158	0.0836334	0.0661261	0.0770523	0.050853	0.0798362	0.054446	0.0550381	0.066343	0.0601359	0.0410831	0.0234036	0.0292165	0.0272074
VM	0.0224665	0.00886728	0.0166244	0.0155528	0.0129825	0.0111778	0.0125411	0.00908521	0.0108401	0.0124507	0.0160479	0.0130066	0.0174733	0.0164699	0.0155626	0.0122126	0.0174731	0.0147037	0.0118515	0.0164696	0.0111449	0.0102428	0.00962539	0.0228196	0.0208149	0.0209212	0.0205709	0.0205834	0.0233849	0.0242766	0.014549	0.0178595	0.0156019	0.01471	0.0187484	0.0230897	0.0155622	0.0158455	0.0157542	0.0194894	0.0257222	0.0222749	0.0227869	0.0208864	0.0103794	0.0147985	0.0118525	0.00725468	0.0109689
VPL	0.0452574	0.0626049	0.0396405	0.0794702	0.0762411	0.0856874	0.0723091	0.0620654	0.0665999	0.0673805	0.0789847	0.0651783	0.0736156	0.0755052	0.062212	0.025732	0.0661853	0.0652803	0.0694163	0.0668418	0.0524618	0.0481238	0.0593446	0.053771	0.0504954	0.052319	0.0404616	0.0783431	0.0459117	0.0565306	0.0730594	0.0594219	0.0663471	0.0454016	0.0416755	0.0534738	0.0642451	0.0498308	0.062208	0.0394848	0.0576147	0.0385915	0.0352225	0.0425147	0.0501996	0.0636762	0.0358411	0.0254851	0.0240089
VPLpc	0.0458849	0.0625758	0.0501294	0.0697975	0.0613291	0.0638844	0.0559108	0.0429997	0.045432	0.0552181	0.0710151	0.0605243	0.0657039	0.065759	0.0614286	0.0235188	0.0647171	0.0563496	0.0593278	0.0594332	0.0396911	0.0448014	0.0536271	0.0547476	0.0489537	0.0514863	0.0410448	0.0769492	0.0461589	0.06084	0.0561943	0.0575414	0.0573657	0.0639674	0.0479364	0.045879	0.0599526	0.0540952	0.0595708	0.0448146	0.0666286	0.044191	0.0389629	0.0442586	0.0420374	0.0408476	0.0219994	0.0246479	0.0257937
VPM	0.0572221	0.100741	0.0713996	0.138197	0.12934	0.124974	0.113567	0.0815289	0.0913232	0.109174	0.139706	0.122479	0.129057	0.130162	0.100911	0.0338699	0.107705	0.117593	0.111649	0.125237	0.0808852	0.0923845	0.101308	0.105759	0.095728	0.102564	0.0823056	0.139978	0.0828446	0.0982231	0.124359	0.108584	0.121444	0.0887831	0.0751369	0.0656674	0.121111	0.0885729	0.113596	0.0527519	0.0890838	0.0530058	0.0622902	0.0831454	0.0889843	0.067117	0.0351197	0.0387858	0.0383626
VPMpc	0.0379257	0.0262743	0.0347781	0.0313517	0.0277267	0.0268777	0.0257204	0.0186757	0.0238421	0.0259512	0.0341194	0.0278842	0.0347325	0.0357797	0.0354033	0.0182232	0.0382154	0.0285266	0.0282582	0.0348584	0.0229347	0.0247889	0.0237924	0.0405832	0.0387258	0.0367151	0.0360691	0.0407999	0.0376319	0.0435244	0.0296831	0.0325905	0.0308072	0.0314694	0.0396975	0.0442063	0.0340576	0.0322383	0.03257	0.0341014	0.0422849	0.0333384	0.0361672	0.0373316	0.0196933	0.0172268	0.0143613	0.012756	0.0168176
SPFm	0.0153968	0.0103903	0.012383	0.0195779	0.0142287	0.0144928	0.0109268	0.0104359	0.0112094	0.0128913	0.0212593	0.0231475	0.0240531	0.0253238	0.0254321	0.0185822	0.026965	0.0208518	0.0168919	0.0268976	0.0162581	0.0217721	0.0201342	0.0319813	0.0381459	0.0389815	0.036189	0.0266401	0.0332348	0.0244217	0.0243869	0.0258185	0.028055	0.0166759	0.0179104	0.0253462	0.0284742	0.028355	0.0262881	0.0157088	0.0241342	0.0164699	0.0293638	0.0377004	0.0128097	0.0223464	0.0127877	0.0115758	0.0106914
SPFp	0.012586	0.00999063	0.00545785	0.00638672	0.00458127	0.0133452	0.00564359	0.00722146	0.0102175	0.00437924	0.0064489	0.00537558	0.00571021	0.00678017	0.00629195	0.00359389	0.00602773	0.00522595	0.0157368	0.0063907	0.00844917	0.0045899	0.0138418	0.00498312	0.00441963	0.00417939	0.00675787	0.0106062	0.00928158	0.010704	0.00644238	0.00492543	0.00456684	0.0119779	0.00892857	0.0118717	0.00541377	0.00388927	0.00553755	0.0120902	0.0128669	0.0129508	0.00643087	0.00544911	0.00552093	0.0117363	0.00750751	0.00471092	0.00733198
SPA	0.015281	0.00745156	0.00874381	0.0109752	0.00878451	0.00849377	0.00589474	0.00654879	0.0056391	0.0076661	0.014545	0.0146915	0.0162544	0.0163764	0.0174969	0.0177419	0.020198	0.014108	0.0114974	0.0162333	0.0126416	0.0162873	0.0102814	0.0209065	0.0245638	0.0240308	0.0240747	0.0174141	0.0246602	0.0168306	0.014995	0.0166961	0.016614	0.0120624	0.0136054	0.022162	0.0178068	0.0197975	0.0174263	0.0135566	0.016105	0.0142743	0.0197523	0.0239176	0.0102931	0.0165235	0.0160075	0.0126016	0.011983
PP	0.0756835	0.0548038	0.0489418	0.0432381	0.0448167	0.063704	0.0465116	0.0593795	0.0720742	0.0518144	0.0485283	0.049601	0.0470022	0.0490702	0.0496215	0.0178998	0.0481066	0.0562392	0.0795848	0.0520297	0.0699126	0.0557548	0.0720222	0.0577399	0.0484165	0.052855	0.0525582	0.0657196	0.0655738	0.067573	0.05781	0.053092	0.0586446	0.052199	0.0585466	0.0644783	0.0559872	0.0483726	0.0567182	0.0755099	0.0791717	0.0678156	0.0572328	0.0492236	0.0572792	0.08727	0.0756538	0.0767482	0.0583942
MG	0.0321817	0.0246305	0.02	0.0260581	0.0277921	0.0328861	0.0275779	0.0327426	0.0407688	0.0270052	0.0238381	0.0260003	0.0232999	0.0246509	0.0217559	0.00556586	0.0241367	0.0254582	0.0381074	0.0245179	0.0405439	0.0295319	0.0358948	0.02782	0.0241884	0.0262798	0.0262097	0.0322656	0.0308728	0.0300447	0.0275317	0.024925	0.0272415	0.0275527	0.0311436	0.0391254	0.0251696	0.0212722	0.0246039	0.0341686	0.0354103	0.0319395	0.0270442	0.0234965	0.0270315	0.0417929	0.035729	0.0362976	0.0275672
LGd	0.108934	0.162467	0.132824	0.190124	0.195135	0.179367	0.190973	0.169983	0.176029	0.195698	0.198794	0.193456	0.187607	0.200143	0.166881	0.0506685	0.169181	0.193443	0.163832	0.199417	0.16998	0.170011	0.146084	0.197409	0.160998	0.191297	0.141239	0.205686	0.149476	0.1555	0.213735	0.179445	0.215913	0.115636	0.119691	0.102994	0.200861	0.145772	0.192431	0.0784721	0.145219	0.0807657	0.117527	0.146717	0.168808	0.10481	0.0780185	0.103422	0.0827612
LP	0.100927	0.138532	0.123435	0.137313	0.139763	0.152651	0.135079	0.109821	0.124698	0.134803	0.147302	0.137438	0.142533	0.149713	0.132157	0.0484569	0.134479	0.14311	0.14577	0.14997	0.122585	0.130878	0.138728	0.167155	0.146595	0.166024	0.130537	0.166595	0.129303	0.136227	0.139108	0.13852	0.146862	0.124154	0.11216	0.095918	0.150022	0.117657	0.145831	0.0751153	0.135311	0.0733062	0.105958	0.126179	0.116826	0.0751776	0.0473879	0.0687761	0.060561
PO	0.0377864	0.0612297	0.0552664	0.0670103	0.060416	0.0657702	0.0584773	0.0425532	0.0497773	0.0553541	0.0640723	0.0594972	0.0595649	0.0605091	0.0491683	0.0182987	0.053853	0.0567797	0.0624409	0.0613538	0.0433805	0.0471351	0.055931	0.0549934	0.0490626	0.0528705	0.0449088	0.0712071	0.046159	0.05659	0.0586985	0.0527185	0.0566937	0.0683308	0.0513167	0.042123	0.0579693	0.04387	0.0536432	0.0399646	0.0539506	0.0410819	0.0384383	0.0432195	0.0437262	0.0344551	0.0182633	0.0220703	0.0203167
POL	0.0125649	0.0112184	0.00574539	0.00878875	0.00530844	0.0142054	0.00759549	0.00547383	0.00918937	0.00656886	0.00940747	0.00864512	0.00915463	0.0095037	0.00987188	0.00714924	0.00965989	0.00707257	0.0200573	0.00784314	0.0103486	0.00859828	0.0201247	0.00869845	0.00885781	0.00886811	0.00740985	0.012788	0.0101217	0.0115843	0.010333	0.00919319	0.00832293	0.0122511	0.00890448	0.0141414	0.00826233	0.00686813	0.00716023	0.0145551	0.014178	0.0135932	0.00727088	0.00632244	0.0085592	0.0158895	0.0104895	0.00683761	0.00730223
SGN	0.0219062	0.0155928	0.0114515	0.0189092	0.0176786	0.0248167	0.017198	0.0141844	0.0221115	0.0184439	0.0180317	0.0176462	0.0177996	0.0181523	0.0162107	0.00451807	0.017332	0.0173141	0.0314896	0.0176588	0.021382	0.0184251	0.0289267	0.0164991	0.0143145	0.0152348	0.0129725	0.0221008	0.0166884	0.0197955	0.0181231	0.0176289	0.0167279	0.0221187	0.0191116	0.0242542	0.0169986	0.0140938	0.0167197	0.0228129	0.022856	0.0230326	0.0139826	0.0115863	0.0177053	0.0284221	0.0178001	0.013444	0.0128012
AV	0.109019	0.0381011	0.0600041	0.0271801	0.0258488	0.0379622	0.0231642	0.030114	0.0379347	0.0277379	0.0336192	0.0270301	0.0334223	0.0311444	0.0328886	0.0129296	0.0335641	0.0334646	0.0433944	0.027833	0.0363467	0.0268097	0.0406799	0.0536433	0.0364033	0.0370986	0.0536895	0.0632005	0.0790889	0.086365	0.0310833	0.0367158	0.0269144	0.056569	0.0719217	0.104916	0.0301802	0.0346084	0.0293142	0.0783505	0.0955484	0.0938903	0.0626106	0.0455172	0.0258303	0.033434	0.0297793	0.0218659	0.0328963
AM	0.0204479	0.0151295	0.0243902	0.0192756	0.0177431	0.0166159	0.0168539	0.0143403	0.0171621	0.0155234	0.0196159	0.0179781	0.0199832	0.02	0.0191648	0.0163084	0.0211568	0.0178277	0.0160256	0.0194437	0.0169753	0.0139981	0.0153236	0.0274795	0.025572	0.0241021	0.025137	0.0203142	0.024341	0.0242655	0.0194542	0.0187693	0.0187119	0.0186567	0.0212821	0.0279923	0.0197518	0.0204441	0.0179823	0.0196348	0.0222662	0.0199778	0.0242815	0.0241728	0.0156653	0.0146543	0.0107	0.010101	0.0126253
AD	0.149518	0.0488541	0.0836502	0.0385461	0.0362319	0.050397	0.0315016	0.0380122	0.0488385	0.0368677	0.0457683	0.0366914	0.0463162	0.04691	0.049768	0.0257383	0.0504995	0.0473104	0.0503293	0.0416757	0.0452979	0.0342374	0.0433478	0.0834345	0.057835	0.0621873	0.0762722	0.0746646	0.113778	0.121031	0.0418949	0.0489159	0.0367586	0.065	0.100258	0.130207	0.0444977	0.0545427	0.0458071	0.118824	0.13138	0.131747	0.0943732	0.0719397	0.0324063	0.0420543	0.0365287	0.0276639	0.0389978
IAM	0.0207919	0.0253834	0.026978	0.055142	0.0459358	0.0328161	0.0416584	0.0252583	0.0268624	0.0362592	0.0538938	0.058454	0.055464	0.0539568	0.0417385	0.0120759	0.0441693	0.0496858	0.0368447	0.057099	0.0335554	0.0452955	0.0390376	0.0563812	0.0659648	0.0647504	0.0608108	0.0495234	0.0509383	0.040773	0.0545629	0.0547999	0.061954	0.0300811	0.029675	0.0328816	0.0536628	0.0405377	0.0469903	0.021409	0.0341534	0.0227886	0.049196	0.059617	0.0424333	0.0290815	0.0199693	0.0239808	0.0213045
IAD	0.0328307	0.023029	0.0334941	0.0335246	0.0304534	0.0293888	0.0288328	0.0254137	0.0244318	0.0278613	0.0327759	0.0330947	0.0346427	0.0352587	0.0332882	0.0228254	0.0339173	0.0310134	0.0247996	0.0344828	0.0231604	0.0250046	0.0222772	0.0460425	0.0453959	0.043505	0.0434714	0.0327433	0.0420856	0.0355503	0.0335836	0.0339583	0.0337972	0.0281426	0.0331478	0.0367077	0.0342219	0.0339836	0.0309837	0.025641	0.0321797	0.0245464	0.0365873	0.0424575	0.0248468	0.0208762	0.0142971	0.0144062	0.0154987
LD	0.143352	0.172589	0.168163	0.103444	0.116493	0.179137	0.111232	0.11453	0.135765	0.12095	0.115076	0.100502	0.110146	0.123812	0.109129	0.0475508	0.114936	0.121403	0.145814	0.115706	0.101695	0.0922988	0.101546	0.143898	0.114941	0.12625	0.092747	0.140754	0.114823	0.13176	0.116556	0.109054	0.107858	0.129282	0.116076	0.108364	0.11639	0.107594	0.113776	0.0934211	0.138115	0.0946642	0.0855718	0.0938948	0.0942387	0.0602713	0.0413998	0.0516573	0.0580414
IMD	0.0172951	0.0191257	0.0178953	0.0416794	0.0358752	0.0273109	0.0334543	0.0211751	0.0241657	0.0291616	0.0412483	0.043944	0.0434542	0.0415034	0.031975	0.0125628	0.0349887	0.0394504	0.0305732	0.0466657	0.0274308	0.0361694	0.0297529	0.0449125	0.0534034	0.05163	0.0441176	0.038961	0.0408451	0.0311899	0.0418109	0.043108	0.0476963	0.0257104	0.0259898	0.0283299	0.0427404	0.032565	0.038995	0.0200864	0.0277076	0.0176883	0.0368582	0.0457681	0.0319274	0.0220764	0.020757	0.0237838	0.0185312
MD	0.0304131	0.0350968	0.0444104	0.0515449	0.0442183	0.0409633	0.0427993	0.0308848	0.0344735	0.0393411	0.0514142	0.0485501	0.0514923	0.0526464	0.0485327	0.0265727	0.0545222	0.0432055	0.0384061	0.0504431	0.0337182	0.0382416	0.0348506	0.0653327	0.0677007	0.0605557	0.0556663	0.0502121	0.0507638	0.0468915	0.0476446	0.0492248	0.0508763	0.0379908	0.0481619	0.045703	0.0486672	0.047677	0.0436714	0.0301009	0.0403605	0.02763	0.0445929	0.0550593	0.0333065	0.0243161	0.0163994	0.017601	0.0191343
SMT	0.0258661	0.0218281	0.0273899	0.0296207	0.0251497	0.0237226	0.024502	0.0210808	0.0223048	0.0259662	0.0291795	0.0286293	0.0298528	0.031259	0.0294802	0.0156055	0.0321796	0.0282964	0.0234434	0.0317614	0.0223409	0.0223124	0.0216849	0.0430356	0.0420894	0.0409798	0.0379548	0.0315435	0.0380975	0.0340071	0.0300546	0.0290842	0.0311919	0.0256065	0.0336503	0.0360174	0.0314013	0.0326797	0.0277778	0.0273379	0.0328813	0.0273384	0.0377692	0.0378144	0.0224215	0.0213713	0.0161095	0.0134847	0.0153165
PR	0.0282122	0.026537	0.0294269	0.0394933	0.0323771	0.0271289	0.029098	0.0204024	0.0204806	0.0285547	0.0419376	0.0440209	0.0448145	0.0431206	0.0403195	0.0147476	0.0443178	0.0371009	0.0272506	0.0456734	0.0277386	0.0312669	0.0302224	0.0582302	0.0641928	0.0608709	0.0572275	0.0454808	0.0510109	0.0408682	0.0451893	0.0481109	0.0493517	0.0258598	0.0316456	0.0347268	0.0460551	0.0474022	0.0425122	0.0265276	0.0370513	0.0274445	0.0546526	0.0596817	0.0331971	0.0332664	0.0224676	0.0192503	0.0158269
PVT	0.0244424	0.0201044	0.0257202	0.0351736	0.0296135	0.0266131	0.0277024	0.0198244	0.0252401	0.0233508	0.0367094	0.0396953	0.040027	0.0391409	0.033831	0.0164773	0.0351805	0.0339785	0.0307617	0.0418037	0.0287059	0.0327602	0.0282336	0.0471869	0.0549683	0.0531202	0.0492108	0.0353224	0.0451814	0.0338627	0.0375859	0.0448325	0.0434153	0.0266563	0.0258741	0.0281319	0.0404028	0.0385878	0.0358601	0.0265276	0.0357521	0.0228426	0.043348	0.0525276	0.0283203	0.0288407	0.023247	0.0213198	0.0214355
PT	0.0231793	0.0188267	0.0227882	0.0274924	0.0227428	0.0213876	0.0223108	0.0184195	0.0179949	0.0204655	0.028671	0.0297861	0.0321521	0.0320494	0.0313474	0.0144382	0.0293513	0.0257942	0.0232499	0.0320967	0.0204131	0.0223577	0.0214893	0.039575	0.0444493	0.0429808	0.0391633	0.026103	0.0387542	0.0299669	0.0289736	0.0337375	0.0305526	0.0248514	0.0242248	0.0297143	0.0315724	0.0325375	0.0298159	0.0242984	0.0306013	0.0215695	0.0370013	0.0413597	0.0241667	0.0238806	0.0157703	0.018618	0.0181569
RE	0.00855391	0.00877193	0.00972262	0.0157394	0.0137011	0.0125453	0.0106316	0.00608	0.0104744	0.00861164	0.0173363	0.0189257	0.0193766	0.0190603	0.0168357	0.0113895	0.0195236	0.0174725	0.014278	0.021593	0.0111054	0.0125386	0.0135891	0.0247187	0.0328093	0.0296367	0.0286319	0.0194405	0.0237215	0.0147218	0.0182713	0.0230041	0.0235552	0.011236	0.0089537	0.0149074	0.0210191	0.0242546	0.0175345	0.00999412	0.0168972	0.0129911	0.0242686	0.031098	0.0148918	0.0230894	0.0187471	0.017077	0.0128109
RH	0.0141901	0.0139482	0.0136338	0.030303	0.0248765	0.0201635	0.0224696	0.0149626	0.0180072	0.020137	0.0294884	0.0303534	0.0304725	0.0286176	0.0213232	0.0076762	0.0247839	0.027994	0.0224156	0.0328826	0.0205271	0.0260287	0.0219207	0.0326479	0.0386852	0.0356018	0.0322425	0.0273585	0.0306836	0.0238532	0.028232	0.029246	0.0329521	0.0197072	0.0237254	0.026534	0.0299075	0.0234426	0.0254651	0.015622	0.0207025	0.0167214	0.0297062	0.0340287	0.0259361	0.0178069	0.0134257	0.0155775	0.0133912
CM	0.016255	0.0133107	0.0144164	0.0284742	0.0233661	0.0195228	0.0200902	0.0130031	0.0176172	0.0175439	0.0280169	0.0270196	0.0286828	0.0294549	0.0243076	0.0124827	0.0270685	0.0263943	0.0217848	0.0311968	0.0199294	0.0216606	0.0205035	0.0330514	0.0376224	0.0364895	0.032821	0.0253759	0.0322122	0.0241431	0.025452	0.0286326	0.0300813	0.0187623	0.0233727	0.0261916	0.0297167	0.0253576	0.0264927	0.0167469	0.0219716	0.0163628	0.0279457	0.0325272	0.0206203	0.0183515	0.0120275	0.0143342	0.0133141
PCN	0.0468975	0.0546746	0.0695427	0.0757792	0.0704248	0.0545703	0.0643636	0.0453401	0.045876	0.0604345	0.0752688	0.0678292	0.0754619	0.0765563	0.0658757	0.0349712	0.0724987	0.065486	0.0518078	0.0723684	0.0479131	0.0551619	0.0463346	0.0876146	0.0822587	0.0762358	0.0700832	0.0750979	0.0635185	0.0705446	0.066434	0.0667497	0.0689525	0.0590994	0.0681916	0.0600284	0.0716322	0.0615064	0.0660598	0.0414201	0.0579697	0.0434292	0.0561367	0.0699861	0.0495186	0.0279772	0.0185827	0.0252946	0.0258262
CL	0.0661745	0.0919616	0.102431	0.107648	0.102556	0.0877598	0.0927571	0.0680473	0.0700199	0.0871277	0.11176	0.098848	0.109446	0.111023	0.0940313	0.0344704	0.10241	0.0950811	0.0803009	0.104434	0.0699041	0.0780209	0.0727455	0.117992	0.11168	0.108942	0.0939411	0.115643	0.087311	0.105455	0.0966455	0.0977344	0.101575	0.0981116	0.0946592	0.0726901	0.102987	0.084435	0.0972239	0.0570888	0.0893366	0.0580791	0.0721635	0.0919171	0.0737574	0.0419441	0.0255227	0.0303334	0.0316533
PF	0.0232377	0.0245098	0.0294669	0.0335956	0.0294672	0.0294962	0.025641	0.020372	0.0233618	0.0242339	0.0384045	0.0323191	0.0385407	0.0413116	0.0408522	0.0294302	0.043954	0.0295746	0.0292855	0.0364192	0.0237346	0.029243	0.0277154	0.0459806	0.0491555	0.0463392	0.0435672	0.0360381	0.0377799	0.0347185	0.0319541	0.0348363	0.0359234	0.0321361	0.0388089	0.0370625	0.036341	0.0415342	0.0339818	0.0218732	0.0283193	0.0205448	0.0312201	0.0418612	0.0183108	0.0176574	0.0123555	0.0123326	0.014885
RT	0.022731	0.0182729	0.0140522	0.0150949	0.015856	0.0210556	0.0148473	0.0217391	0.0195531	0.016709	0.0170447	0.0113182	0.0146648	0.0163452	0.0174371	0.00981873	0.015543	0.0124307	0.0172693	0.0123195	0.015281	0.010579	0.0122243	0.0133083	0.0133988	0.0104688	0.0110241	0.0162986	0.015481	0.0169142	0.0134191	0.0110933	0.0102661	0.0126765	0.0175213	0.0299781	0.0102028	0.0129699	0.0102807	0.0217865	0.0207197	0.0210627	0.0123112	0.00900289	0.0091175	0.0230519	0.0187044	0.0106341	0.0120256
IGL	0.05	0.0590388	0.0466272	0.0657365	0.0706972	0.0637347	0.0727103	0.0797431	0.08085	0.0747593	0.0600051	0.060837	0.0591216	0.0626279	0.0520314	0.0277393	0.0523326	0.0640134	0.0584224	0.0622686	0.0744467	0.056435	0.0484591	0.055213	0.0462963	0.0519313	0.0402307	0.0634174	0.0508869	0.0506653	0.0671563	0.0553197	0.0680541	0.0426439	0.0481249	0.0561983	0.0606169	0.0496752	0.0582921	0.0399105	0.0542095	0.0432479	0.0387334	0.0405488	0.0574785	0.057083	0.0554992	0.0644465	0.0467973
LGv	0.0715723	0.063242	0.0585344	0.0606893	0.0700558	0.0684478	0.0714918	0.0815312	0.0880213	0.0751476	0.0578035	0.0613489	0.0537648	0.0596234	0.0501435	0.0237903	0.0523817	0.0677216	0.0610329	0.0590996	0.0815034	0.0583607	0.0483264	0.0627337	0.0491683	0.0530001	0.0478709	0.0651678	0.0622492	0.0629898	0.0659604	0.0546133	0.0688254	0.0489215	0.0609681	0.0750644	0.0584185	0.0412186	0.0572314	0.0584027	0.0705773	0.0656105	0.0554282	0.0473676	0.0646182	0.0604141	0.0631383	0.081826	0.0718217
SubG	0.0545373	0.0487865	0.0410795	0.044653	0.0502173	0.0523832	0.050722	0.0631692	0.0648004	0.055691	0.0468551	0.0466162	0.0430745	0.0468898	0.0415478	0.0271041	0.0413081	0.0494049	0.0507893	0.0470186	0.0558771	0.041831	0.0408989	0.0452787	0.0355418	0.0378702	0.0347272	0.0480213	0.0439024	0.0458227	0.0508982	0.0427648	0.0523514	0.0340882	0.0464912	0.0578253	0.0460137	0.0396248	0.0445484	0.0480028	0.0537339	0.0501672	0.0414184	0.0363163	0.0487614	0.0614316	0.0640669	0.0667296	0.0470518
MH	0.170282	0.0716981	0.0915622	0.110468	0.101055	0.0787412	0.0816034	0.0644881	0.070684	0.0817942	0.130562	0.11681	0.134526	0.133259	0.117419	0.0369955	0.119545	0.12141	0.0825875	0.127742	0.0859928	0.104152	0.0871392	0.183278	0.164471	0.179068	0.168496	0.151248	0.208227	0.177612	0.114102	0.139733	0.127483	0.0800839	0.112141	0.159522	0.1405	0.116441	0.133505	0.147124	0.202769	0.133882	0.166948	0.163001	0.0866846	0.0626263	0.0408526	0.0510078	0.0500228
LH	0.0974331	0.0638256	0.0867744	0.0756185	0.0719414	0.0679369	0.0573617	0.0517456	0.0565156	0.0604482	0.0985134	0.0793224	0.10036	0.107426	0.114148	0.0548701	0.120898	0.0821063	0.0668419	0.0985694	0.0673499	0.0800301	0.0737613	0.151648	0.156951	0.143891	0.134049	0.104843	0.127751	0.11428	0.0791519	0.0985279	0.091596	0.0689383	0.102728	0.108342	0.103924	0.11797	0.101945	0.088516	0.116007	0.0656494	0.111738	0.127351	0.0559327	0.0426277	0.028536	0.0356152	0.0341343
SO	0.113234	0.0385005	0.0529935	0.0252784	0.027027	0.0409965	0.0253065	0.0244473	0.0424995	0.0289118	0.0282313	0.0339003	0.0311598	0.0285577	0.0260816	0.0104167	0.0248143	0.0372831	0.0514109	0.0297758	0.0367211	0.0323543	0.0538565	0.0438462	0.0274743	0.0322212	0.0500197	0.0580785	0.0763503	0.0882498	0.039627	0.0379903	0.037184	0.0651191	0.0772623	0.0828283	0.0317291	0.0253144	0.0344637	0.130816	0.101639	0.124756	0.0719464	0.0469115	0.0557579	0.147584	0.123165	0.0948566	0.100378
PVH	0.00894283	0.00456751	0.00783875	0.0176116	0.0140696	0.00899673	0.00923645	0.00721003	0.00812763	0.00869745	0.0178669	0.0215619	0.0218907	0.0203603	0.0184369	0.0189091	0.0202468	0.0195727	0.0116095	0.0210929	0.0109109	0.0174096	0.0168023	0.0234889	0.0295302	0.029639	0.0313004	0.0192828	0.0221986	0.0161412	0.018663	0.0259548	0.0258398	0.0101609	0.0110859	0.0134656	0.0226439	0.0252359	0.018582	0.0131911	0.018382	0.0120576	0.0244985	0.0325021	0.0141953	0.028142	0.0236185	0.0193798	0.0132304
PVa	0.0153751	0.00700242	0.00711838	0.0231475	0.0178541	0.0121322	0.0136148	0.00911229	0.00847697	0.011323	0.0215397	0.0299053	0.023732	0.0211738	0.0120252	0.00371517	0.0115639	0.0254768	0.0122347	0.0256658	0.013012	0.0197017	0.0168944	0.0199275	0.0220432	0.0264558	0.0249574	0.0218416	0.0252945	0.0198417	0.0243372	0.0296471	0.0320394	0.00876261	0.0114695	0.0175993	0.025565	0.0119983	0.0208039	0.0369594	0.0248959	0.0302143	0.0301821	0.0263852	0.0330926	0.0582255	0.0566751	0.052826	0.0409091
PVi	0.0118196	0.00788472	0.00717894	0.0235685	0.0156943	0.0111804	0.0126959	0.00740521	0.00941781	0.0101837	0.0232714	0.030876	0.0246728	0.0228768	0.0150231	0.0056962	0.0140663	0.0240981	0.0136089	0.0277739	0.0116392	0.0238007	0.0208648	0.0234399	0.0281176	0.031629	0.0305403	0.0226302	0.0270553	0.019693	0.0264058	0.0312665	0.0353556	0.0120903	0.00815935	0.0131222	0.0280885	0.0175879	0.0227361	0.0238411	0.024376	0.0238608	0.0313303	0.0345865	0.029793	0.0470769	0.0419287	0.0456401	0.0297203
ARH	0.0673317	0.0195386	0.0238193	0.0318364	0.0253763	0.0256048	0.0227162	0.016803	0.0244483	0.0233889	0.0305112	0.040422	0.0324606	0.0276855	0.0189036	0.00541126	0.0200122	0.0395037	0.0303987	0.0346529	0.0252005	0.0305919	0.0297631	0.0489936	0.0412102	0.043633	0.044167	0.0433745	0.0644409	0.0541225	0.044794	0.0413538	0.0448163	0.0249794	0.039869	0.0621257	0.0380357	0.0203807	0.0357955	0.0989358	0.0657835	0.0775673	0.0705552	0.0470388	0.0517539	0.130745	0.110006	0.108474	0.0948732
ADP	0.0126462	0.00923335	0.00985761	0.0244015	0.019683	0.0131016	0.0183113	0.0104071	0.0132665	0.0149406	0.0260905	0.0332965	0.029424	0.0270821	0.019925	0.0163823	0.0235966	0.0279595	0.0181724	0.0334041	0.0177456	0.0265856	0.0253689	0.0312938	0.0373811	0.0403961	0.0401284	0.0282997	0.029914	0.0206682	0.0297718	0.035422	0.0372434	0.0155082	0.0143458	0.0148354	0.0342995	0.030303	0.0293653	0.0152934	0.0246151	0.0150294	0.0343755	0.0442235	0.0205189	0.0367232	0.0297927	0.0210368	0.0124555
AVP	0.0720824	0.0237576	0.0400522	0.0331293	0.0299614	0.0262936	0.0250589	0.0206881	0.0269964	0.0240393	0.0348503	0.0410643	0.0384521	0.0352104	0.030792	0.0129615	0.0337168	0.0412492	0.033189	0.0382331	0.0260386	0.0291508	0.0344051	0.0587428	0.0480508	0.0542943	0.0546113	0.042783	0.0708841	0.0594514	0.0426028	0.0458378	0.0449317	0.0348053	0.0508097	0.0594846	0.0396229	0.0315641	0.0401728	0.095874	0.0657676	0.0777151	0.0895588	0.0636848	0.0522576	0.121808	0.100032	0.078448	0.0745494
AVPV	0.0316465	0.0130332	0.017757	0.0380266	0.0296811	0.0164196	0.0238224	0.0125	0.01333	0.0210488	0.0370978	0.0494654	0.038936	0.0367884	0.0229543	0.0164939	0.0256106	0.0449407	0.0243249	0.0448407	0.0206718	0.0368727	0.0288953	0.046949	0.0473026	0.0530347	0.0482475	0.0392546	0.0471688	0.0353264	0.0465569	0.0485182	0.0533063	0.0207205	0.0249302	0.028956	0.0481385	0.0278356	0.0398284	0.0561738	0.044835	0.0453229	0.061209	0.0537802	0.051754	0.106436	0.0872507	0.0814436	0.0648681
DMH	0.0187082	0.0104478	0.0151924	0.0382991	0.0270226	0.0160402	0.0215154	0.012945	0.0132778	0.0174779	0.0428553	0.0480845	0.048342	0.0456761	0.039165	0.0236967	0.0438361	0.040096	0.0217087	0.0500948	0.021435	0.0386319	0.0346767	0.0510765	0.0608247	0.0669683	0.0628352	0.0419636	0.0465249	0.034497	0.0446749	0.0563599	0.0569935	0.0205496	0.0196956	0.023507	0.052972	0.048452	0.0457649	0.0268923	0.0412568	0.0232218	0.0566214	0.0678519	0.0353487	0.0520717	0.0364964	0.0396461	0.0264386
MEPO	0.0155798	0.00513406	0.0106532	0.0127516	0.00838721	0.00953419	0.00943396	0.00719875	0.00690483	0.00931484	0.01165	0.0184522	0.0127037	0.0123439	0.00772583	0.0107836	0.00761035	0.0159179	0.0110614	0.0166197	0.00757767	0.0121696	0.0138562	0.0226704	0.024233	0.0214096	0.0222116	0.0150965	0.0214623	0.015259	0.0155404	0.018274	0.019036	0.0104314	0.0123457	0.0134497	0.0171005	0.0134345	0.0144281	0.0269102	0.0195751	0.0179415	0.0249836	0.0259519	0.0167894	0.0447761	0.0435177	0.0321191	0.026003
MPO	0.0144657	0.00676041	0.0122406	0.022741	0.0163432	0.0124449	0.0130564	0.00975177	0.0108108	0.0103524	0.0225393	0.0315089	0.0269939	0.0234085	0.0177127	0.0171103	0.0187245	0.0256859	0.0130457	0.0299958	0.0113499	0.0186312	0.0187406	0.0326337	0.038013	0.0399938	0.0390674	0.0256618	0.0303488	0.0193364	0.0270492	0.0321518	0.0355567	0.0150255	0.012242	0.0121622	0.030974	0.0267425	0.0257305	0.0204964	0.0242389	0.0219191	0.0409253	0.0435367	0.022163	0.0555727	0.0446951	0.0327988	0.0220918
PD	0.0321454	0.0259508	0.0311533	0.0850581	0.0639988	0.0349468	0.0544493	0.0261328	0.0329825	0.0463436	0.0877327	0.099727	0.0959405	0.0853939	0.073686	0.0330682	0.082397	0.0808108	0.043432	0.0969793	0.0477079	0.0783651	0.0614525	0.0923851	0.102061	0.116368	0.112619	0.0827402	0.081045	0.063012	0.0890073	0.104114	0.107111	0.0414705	0.0384301	0.0303905	0.102265	0.0879621	0.0898278	0.0360731	0.0668472	0.0349093	0.101751	0.124165	0.0667785	0.0791331	0.05125	0.0508812	0.0293405
PS	0.0264419	0.0204678	0.0269845	0.0413086	0.0345062	0.0249809	0.0282741	0.0216888	0.023431	0.0283281	0.0399519	0.0476902	0.0450881	0.0384835	0.03348	0.0256257	0.0384971	0.0388251	0.0221457	0.04625	0.0228137	0.0369689	0.027948	0.0500842	0.0530595	0.0572531	0.0588421	0.0399121	0.0442015	0.0358621	0.0390636	0.0504824	0.0492394	0.0222863	0.0214521	0.0217199	0.0474885	0.0463215	0.0422116	0.0264815	0.0347835	0.0283505	0.0550813	0.0675219	0.0354539	0.0486503	0.0393169	0.0314685	0.0212413
PVp	0.0395754	0.0139965	0.0182087	0.0184391	0.0162824	0.0172786	0.0148837	0.0135099	0.0175393	0.0142509	0.0185869	0.0220418	0.0202308	0.0195652	0.0164587	0.00779626	0.0171	0.0222161	0.0217341	0.0201369	0.0168653	0.0189664	0.0231965	0.0290951	0.0247209	0.0271723	0.0252996	0.023	0.0369911	0.0332298	0.0234619	0.0251036	0.0247274	0.0193117	0.0273138	0.0362739	0.021685	0.0157926	0.0218789	0.0553215	0.0395879	0.0475834	0.0396252	0.0261961	0.0297723	0.0796893	0.0754932	0.0684654	0.0611916
PVpo	0.0101388	0.00822594	0.00885906	0.0319767	0.0240277	0.012064	0.016016	0.00867744	0.00862813	0.0130943	0.0325159	0.0386626	0.0348307	0.0323142	0.0206467	0.0136541	0.0230943	0.0351371	0.016811	0.0390471	0.0144502	0.0316503	0.0264833	0.0323874	0.0404372	0.0430376	0.0438247	0.0296279	0.030753	0.0223618	0.0311896	0.0406254	0.0422249	0.0171475	0.0123786	0.0127505	0.0392132	0.0289732	0.0313849	0.0185501	0.0276502	0.0186154	0.0371753	0.0442298	0.0285521	0.0439492	0.0367399	0.033358	0.0192308
SBPV	0.0117458	0.00605536	0.00620068	0.0128205	0.00932606	0.00879362	0.00742115	0.0056872	0.00575758	0.00665419	0.0118432	0.0181189	0.0147365	0.0131464	0.00617407	0.00586941	0.00650469	0.0158493	0.0103586	0.015983	0.00867347	0.012445	0.0145195	0.0148183	0.0169039	0.0205651	0.0200417	0.0151586	0.0193785	0.0140041	0.0151916	0.0191792	0.0202336	0.00795229	0.00809922	0.0125981	0.0156368	0.00891111	0.0120941	0.0214398	0.0169325	0.0201395	0.0225923	0.0217205	0.0177678	0.0354356	0.0332726	0.0333863	0.0194393
SCH	0.0181592	0.00696118	0.0105208	0.0142581	0.0112776	0.0115444	0.00919405	0.00758239	0.00814149	0.00768624	0.0143497	0.0207275	0.0162416	0.0136408	0.00833333	0.00489297	0.00893508	0.0196248	0.0139303	0.0184426	0.010763	0.0155251	0.0168026	0.0187885	0.0187171	0.0200301	0.0190476	0.0177021	0.022521	0.0199031	0.019428	0.0202203	0.0223244	0.0137968	0.0155131	0.0195726	0.0188448	0.0113192	0.0159317	0.0451329	0.0244468	0.0339244	0.0287667	0.0217569	0.026272	0.0803125	0.079048	0.0633099	0.0482349
VLPO	0.0900719	0.0324184	0.0519706	0.0277741	0.028103	0.031406	0.0260884	0.0231121	0.0366787	0.0268052	0.0292694	0.0344456	0.0320913	0.0294154	0.0290537	0.015273	0.0282619	0.0353574	0.0423746	0.0302846	0.0312807	0.0292691	0.0395057	0.0498384	0.0320535	0.0371505	0.043941	0.0471519	0.066129	0.0724594	0.0381494	0.0408761	0.0387112	0.0490132	0.0661408	0.067539	0.0305571	0.0304083	0.0329885	0.111092	0.0772369	0.10237	0.0701629	0.0477565	0.05365	0.111857	0.103695	0.081803	0.0907362
AHN	0.0115433	0.00671517	0.00849781	0.0211397	0.0158151	0.010155	0.0119506	0.00703579	0.0100177	0.0104103	0.0227828	0.0269453	0.0286032	0.0254731	0.0199605	0.0136986	0.0226624	0.024336	0.013468	0.0296526	0.0119552	0.0198413	0.0206612	0.026377	0.032194	0.0332969	0.0345324	0.0214853	0.0261952	0.0176339	0.0215559	0.0326902	0.03	0.0163934	0.013624	0.0120454	0.0302916	0.02791	0.0242687	0.0159034	0.0211288	0.0139492	0.0303723	0.0359332	0.0181294	0.0368272	0.0339426	0.0273038	0.013219
LM	0.0688442	0.0230523	0.0313161	0.0279848	0.0245961	0.023452	0.0207749	0.0167686	0.0234669	0.0231435	0.0293355	0.0377246	0.0272239	0.0237297	0.018753	0.0113422	0.0175139	0.0331717	0.0290089	0.0269845	0.0239533	0.0251944	0.0339494	0.0281727	0.0244073	0.0269737	0.0339897	0.0427897	0.0506771	0.0600396	0.0429925	0.0363171	0.0420754	0.0349755	0.0436242	0.0517958	0.0288039	0.016584	0.0311534	0.104369	0.0666544	0.0971356	0.0561497	0.0357194	0.0603474	0.137319	0.125788	0.109406	0.109551
MM	0.0512709	0.014165	0.0200858	0.0220558	0.0181209	0.0144896	0.0151304	0.0115027	0.0137735	0.0150745	0.0205746	0.0282073	0.0204107	0.0203131	0.0136801	0.00432713	0.0135444	0.0273282	0.0192967	0.0223759	0.0128046	0.0194476	0.0221796	0.0288395	0.022782	0.0280077	0.0300042	0.032741	0.0438147	0.04329	0.0329946	0.026537	0.0300633	0.0183341	0.029424	0.0485007	0.0231818	0.0117604	0.0239138	0.0857193	0.0472565	0.0723312	0.0545642	0.0320465	0.0423007	0.129473	0.116626	0.0983911	0.0872265
SUM	0.0558065	0.0152968	0.0225836	0.0203666	0.0171706	0.0169156	0.016345	0.014951	0.0178486	0.0157646	0.0215486	0.0262768	0.0241875	0.0206879	0.0172647	0.00997398	0.0170074	0.0241776	0.0223272	0.0233815	0.0178201	0.020755	0.0258547	0.0358035	0.0305628	0.0356845	0.0338983	0.036729	0.0476555	0.0478933	0.0315394	0.0278679	0.0267879	0.024551	0.0358491	0.0635956	0.0268915	0.0198507	0.0275371	0.0867491	0.0522979	0.0672924	0.056991	0.0377246	0.0340772	0.101862	0.0876897	0.0678271	0.0610423
TMd	0.0197368	0.00827482	0.00935039	0.0345884	0.0280466	0.0127711	0.0195673	0.00923662	0.0102308	0.0170358	0.0324044	0.0434955	0.0357096	0.0327755	0.0210276	0.00581395	0.0224144	0.0353307	0.0171241	0.0407392	0.0193138	0.0363248	0.0286856	0.0334802	0.0382425	0.0422347	0.0413897	0.0324215	0.0370245	0.0288641	0.0382572	0.0432384	0.0482085	0.019995	0.0162053	0.0206603	0.0432564	0.0233386	0.0365193	0.0348879	0.0369451	0.0320047	0.043229	0.0437991	0.0387597	0.0647379	0.0586233	0.0517126	0.0418798
TMv	0.0507001	0.0209856	0.0255754	0.0205546	0.0192159	0.0198915	0.0156028	0.0133468	0.0201079	0.0170038	0.0209773	0.028335	0.0200501	0.0203359	0.0169111	0.0109689	0.0153078	0.0251074	0.0235787	0.021125	0.019562	0.01997	0.0296769	0.022547	0.0199736	0.0222779	0.0275321	0.0323424	0.0387274	0.0463265	0.0308297	0.0276391	0.0318676	0.031485	0.0360825	0.0399592	0.0222963	0.0157466	0.024718	0.0807809	0.0524779	0.0760355	0.041716	0.0277485	0.0451163	0.112155	0.103301	0.0903042	0.0917993
MPN	0.0252138	0.0129237	0.0180288	0.0436416	0.0325859	0.0185577	0.026058	0.0158395	0.0168453	0.02228	0.0447684	0.0536957	0.0501055	0.0461051	0.0349385	0.019019	0.0389201	0.0473182	0.0242952	0.0544135	0.0250777	0.0412804	0.0363218	0.0525466	0.0560597	0.0639941	0.0578052	0.0405995	0.0478124	0.0320533	0.0488191	0.0573183	0.0597382	0.0258033	0.0231125	0.024974	0.0567204	0.0416094	0.047989	0.0395741	0.0439613	0.031986	0.0638364	0.063431	0.0438862	0.0760201	0.0584838	0.0549273	0.0392157
PMd	0.025574	0.0138062	0.0206961	0.0410628	0.0255359	0.0171782	0.0237061	0.0115148	0.0133829	0.0196257	0.044436	0.0491613	0.0495578	0.0475802	0.0415027	0.0161367	0.0450529	0.040011	0.0244121	0.0511499	0.0256188	0.0408935	0.0352334	0.0455525	0.0493027	0.0579078	0.0564361	0.0463746	0.0484213	0.0419523	0.0496546	0.0566919	0.0570444	0.0266223	0.0250162	0.029472	0.0547454	0.0500582	0.0511357	0.0386692	0.0455916	0.0381954	0.0584573	0.0583804	0.0431655	0.0721063	0.0548802	0.0518102	0.0364552
PMv	0.0422105	0.0205984	0.0257069	0.0439044	0.0308331	0.0210944	0.0267407	0.0140553	0.017721	0.0231341	0.0465763	0.055747	0.0507032	0.0492858	0.0399735	0.0141011	0.0433172	0.0437728	0.0286768	0.0502563	0.0245642	0.0359873	0.0343348	0.0507414	0.0491031	0.058993	0.0574777	0.0489518	0.0565572	0.0502865	0.0600998	0.0630576	0.0656658	0.0304799	0.0364687	0.0335849	0.053397	0.0390071	0.0500471	0.0645965	0.0602277	0.0635252	0.0744388	0.0618633	0.0668465	0.121212	0.100758	0.0952381	0.081711
PVHd	0.0246342	0.0177811	0.0226992	0.0469759	0.0359488	0.0214097	0.028238	0.0167749	0.0180392	0.0259519	0.0509186	0.0558808	0.0587603	0.0537318	0.0492262	0.0301747	0.0541908	0.046733	0.0252868	0.0568043	0.0265186	0.0410156	0.0358734	0.0598713	0.0660729	0.0716341	0.0690399	0.0495501	0.0502168	0.0395504	0.0491256	0.0640458	0.0630915	0.0271482	0.0251912	0.0263214	0.0621615	0.0640424	0.0552225	0.0241477	0.0395615	0.0226178	0.0552873	0.0736066	0.0345103	0.0508664	0.0360919	0.0295071	0.0203956
VMH	0.0402622	0.0196641	0.0276254	0.062599	0.0452836	0.024216	0.0389441	0.0185306	0.0223262	0.0336381	0.0632821	0.0816426	0.0681901	0.0597484	0.0452221	0.0188814	0.0484623	0.0628769	0.0347996	0.0714109	0.0322397	0.0541297	0.043036	0.0699946	0.0702808	0.0870748	0.0806607	0.0644246	0.0717237	0.0577278	0.0786917	0.0807468	0.089303	0.0336479	0.0385272	0.0360425	0.0775745	0.0514492	0.0682479	0.0667305	0.0662156	0.061788	0.0934167	0.0885356	0.0794741	0.127624	0.10276	0.101562	0.0757846
PH	0.0085415	0.00289939	0.00653966	0.012723	0.00830535	0.00524572	0.00517384	0.00382044	0.00396825	0.00501358	0.0143875	0.0156553	0.0173548	0.0176835	0.0180418	0.0174507	0.0200858	0.014245	0.00720576	0.0182206	0.00848111	0.0144704	0.0119427	0.0225801	0.0269048	0.0284488	0.0236017	0.017492	0.0222354	0.0142687	0.0141199	0.0196686	0.0201772	0.0100459	0.0104806	0.0134164	0.0200864	0.0214839	0.0179188	0.0119561	0.0162802	0.00945925	0.0174773	0.0262431	0.00772532	0.022359	0.0168182	0.0130075	0.00671892
LHA	0.00839644	0.00635401	0.00769003	0.00724638	0.00650172	0.00804598	0.00489258	0.00232327	0.00509554	0.0058052	0.00804215	0.0105293	0.00833687	0.00668847	0.00555327	0.00750626	0.00611802	0.0100533	0.00774979	0.00891061	0.00397246	0.00569074	0.00849548	0.00906777	0.0103116	0.0093964	0.00944472	0.0100095	0.00906056	0.0097151	0.00978446	0.0110129	0.0121179	0.0110481	0.0076497	0.00787208	0.00895026	0.00651685	0.00802568	0.0137042	0.0123469	0.0147273	0.0102058	0.0113122	0.0125309	0.0335157	0.0328915	0.0269701	0.0202945
LPO	0.0139119	0.00788596	0.010989	0.00471624	0.00523371	0.00834292	0.00510964	0.006002	0.00702651	0.00494411	0.00511757	0.00643447	0.00535588	0.00684117	0.00617792	0.00584307	0.0045347	0.00698876	0.00915395	0.00573312	0.0063762	0.00392003	0.00877915	0.0108418	0.0105505	0.0106892	0.0142413	0.0110979	0.0132934	0.013592	0.00650452	0.00868503	0.0080955	0.011058	0.0113937	0.0116135	0.00650759	0.00947226	0.00627839	0.016788	0.0159936	0.0210166	0.0166779	0.0143206	0.00844179	0.0331964	0.0324324	0.0205451	0.0191007
PSTN	0.0290859	0.0250461	0.0224111	0.0274742	0.0209685	0.0215863	0.0194793	0.0144435	0.0166803	0.0210444	0.0299842	0.0334266	0.029695	0.0299073	0.0284906	0.0108509	0.0289038	0.0290415	0.0273772	0.0287653	0.0199157	0.0239467	0.028613	0.0241768	0.0199015	0.0257173	0.0234635	0.0357552	0.025915	0.0327334	0.0328001	0.0334669	0.0351956	0.0378549	0.0264699	0.0228321	0.030728	0.0273079	0.0297558	0.0401786	0.043677	0.0394036	0.0267579	0.0250925	0.0348283	0.0676199	0.0570975	0.0424053	0.0357853
RCH	0.0353613	0.0121793	0.02362	0.0117511	0.0128395	0.0169154	0.00951656	0.00699301	0.0174292	0.0105708	0.0121196	0.0155373	0.0140623	0.0137874	0.0099723	0.00732394	0.00978126	0.019655	0.019319	0.0141446	0.0134477	0.0120632	0.0174349	0.0222977	0.0160896	0.0176523	0.0201655	0.0174138	0.0290135	0.0306144	0.0159631	0.0176463	0.0154949	0.0197994	0.0294806	0.0349635	0.0155857	0.0105873	0.0151345	0.0625	0.0293075	0.0515812	0.0395853	0.0220694	0.0271545	0.0911845	0.093279	0.0717584	0.0682977
STN	0.0162749	0.018056	0.0113869	0.0108117	0.0116801	0.02149	0.010355	0.00918334	0.016129	0.00959488	0.012856	0.0107272	0.0119584	0.0126019	0.0110384	0.00957702	0.00939886	0.0114943	0.0218292	0.0107112	0.0105042	0.00954607	0.0204806	0.0085093	0.00676285	0.0077214	0.0100097	0.0165594	0.0116348	0.0138344	0.0121263	0.0116106	0.0114707	0.0189405	0.0133298	0.0166422	0.0109387	0.00934579	0.0113213	0.0169932	0.0209706	0.0204839	0.00927306	0.00876741	0.01276	0.0277036	0.0217494	0.0146461	0.0139265
TU	0.0408928	0.0146699	0.0247033	0.0123422	0.0141091	0.0161858	0.0118548	0.0110468	0.0181632	0.0134463	0.0125094	0.019573	0.0133673	0.0125283	0.0102564	0.00643883	0.00920245	0.021093	0.023613	0.0159306	0.015625	0.0151877	0.0234038	0.0212311	0.0174995	0.0179079	0.0236117	0.0227648	0.0315415	0.0362065	0.0216022	0.0192498	0.0218777	0.027832	0.032	0.0344755	0.0160895	0.00836661	0.0175268	0.0688333	0.0372782	0.0637277	0.0417489	0.0251854	0.0371483	0.121937	0.116279	0.0939282	0.090792
ZI	0.00813421	0.00478469	0.00403978	0.00403682	0.00353291	0.0054315	0.00198282	0.00282087	0.00438153	0.00356665	0.00538549	0.00371641	0.0053445	0.00533374	0.00533276	0.00486855	0.00510517	0.00373192	0.00580552	0.00455012	0.00360911	0.00344688	0.00516351	0.00358015	0.0026054	0.00309295	0.004503	0.00654863	0.00594732	0.00643301	0.00346771	0.00401051	0.00251537	0.00848256	0.0057963	0.00978625	0.00390371	0.00443511	0.00368199	0.00663625	0.00797014	0.00860642	0.00497171	0.00427731	0.00306638	0.0102946	0.00731452	0.00488889	0.00420521
ME	0.071867	0.0191678	0.0235077	0.0218737	0.0210168	0.022973	0.0167756	0.0173149	0.0254528	0.0190901	0.0231641	0.0247728	0.0240662	0.0206563	0.0169986	0.00448029	0.0175904	0.0276176	0.0297357	0.0233799	0.0228959	0.0237699	0.0256745	0.0390141	0.0302858	0.0307606	0.0396723	0.0354965	0.0576837	0.0500306	0.0300619	0.0295369	0.028207	0.0281461	0.0391779	0.0691811	0.0249196	0.0162212	0.0243844	0.0786197	0.0546088	0.0651889	0.0555224	0.0394837	0.0334249	0.0839123	0.0783505	0.071958	0.0641822
SCs	0.28229	0.0749893	0.114252	0.0478734	0.0538063	0.0851753	0.0450872	0.0577205	0.0800176	0.0517711	0.0575327	0.0468406	0.05766	0.0579445	0.0531866	0.0198001	0.0561109	0.0758915	0.104677	0.0642132	0.0888404	0.0657143	0.108766	0.142997	0.0958503	0.0985093	0.12653	0.122266	0.20667	0.195131	0.0580374	0.0605177	0.0493322	0.124518	0.203481	0.333066	0.067261	0.0595776	0.0752176	0.215273	0.227424	0.209286	0.143655	0.104723	0.0431451	0.0669227	0.0450928	0.0289922	0.0430224
IC	0.096018	0.0484249	0.0579449	0.015748	0.0201626	0.0525131	0.0201203	0.0316052	0.0512401	0.0235966	0.0147677	0.0121732	0.0148925	0.0174244	0.0161789	0.0148857	0.0154089	0.0274664	0.0655215	0.0214314	0.0465983	0.027332	0.0903435	0.0471235	0.0312815	0.029244	0.032625	0.0348444	0.0538117	0.0500158	0.018357	0.013325	0.0127044	0.0849482	0.099465	0.110391	0.0205488	0.0148903	0.0223408	0.0811168	0.063093	0.0594225	0.0385267	0.0255118	0.012105	0.0379147	0.0252193	0.0112794	0.0168172
NB	0.0934815	0.0296629	0.0320938	0.0224539	0.0204722	0.043364	0.0210005	0.0313555	0.0432726	0.0231034	0.0245133	0.0246031	0.0261678	0.0264638	0.0248499	0.00859599	0.0251694	0.0313849	0.0581245	0.0280745	0.0453604	0.0305233	0.0633348	0.0389664	0.0303747	0.0308131	0.0423658	0.0451031	0.0617149	0.063468	0.0316502	0.0290044	0.0280731	0.0424433	0.0577204	0.0825076	0.0314614	0.0281463	0.033988	0.0907513	0.0797807	0.0791511	0.0496474	0.0331871	0.0309598	0.082216	0.071087	0.0382345	0.0420076
SAG	0.0644306	0.0210606	0.0259935	0.0156093	0.0130856	0.0339233	0.0153558	0.0219901	0.0291055	0.0162571	0.0165859	0.0159547	0.0192558	0.0171545	0.0158182	0.00793231	0.0136411	0.0220332	0.0445354	0.0179372	0.0336173	0.0201472	0.0513929	0.0275832	0.0216043	0.0234182	0.0289423	0.0324105	0.043508	0.0433141	0.0215574	0.0189152	0.0186052	0.0297529	0.0374282	0.0577984	0.0203136	0.0143025	0.021208	0.0568266	0.0517909	0.0563978	0.0388649	0.0276287	0.0183573	0.0493653	0.0404753	0.0251799	0.0238544
PBG	0.193989	0.0521793	0.0588784	0.0453188	0.0410292	0.0657935	0.0404247	0.0508336	0.0641919	0.0465899	0.050359	0.0500941	0.0540784	0.0490418	0.0470662	0.0147253	0.0486933	0.0578443	0.0826167	0.0513105	0.0725458	0.0525407	0.0899446	0.0749559	0.051089	0.0613023	0.0894659	0.0981244	0.140428	0.147168	0.0657895	0.062298	0.0557355	0.0695734	0.093977	0.14264	0.0596399	0.0510326	0.0657254	0.177152	0.173379	0.180222	0.113508	0.0768512	0.0589325	0.113208	0.0871623	0.0636827	0.0696633
MEV	0.0665909	0.0547766	0.0625696	0.0906587	0.0721663	0.0472937	0.0604007	0.0327076	0.0299266	0.0587345	0.106673	0.0899301	0.107829	0.110853	0.090345	0.041679	0.0917391	0.0833031	0.0439888	0.100295	0.0361384	0.0694165	0.0436902	0.0934461	0.0715424	0.105377	0.0790774	0.106304	0.0834171	0.0947468	0.088466	0.100181	0.0962913	0.0624185	0.0615917	0.0473624	0.11151	0.0839049	0.10498	0.058654	0.107631	0.0558288	0.0590771	0.0823012	0.0554391	0.0348972	0.023622	0.0265659	0.0237046
SNr	0.0417616	0.0195832	0.0151961	0.0139383	0.0120327	0.0209336	0.0120504	0.0113116	0.0183198	0.0127222	0.0136761	0.0192728	0.0119568	0.010226	0.00933238	0.00569358	0.0074266	0.0152998	0.0313457	0.0125343	0.0166217	0.011915	0.0344424	0.012155	0.00981547	0.0141956	0.0173122	0.0245829	0.0271326	0.0346078	0.025186	0.0170525	0.0210912	0.0297351	0.0279847	0.0322581	0.0143462	0.00909619	0.0159686	0.0719598	0.0451539	0.0603996	0.031369	0.0188327	0.0320523	0.125524	0.0995352	0.0752542	0.0724967
VTA	0.0303079	0.00918453	0.0145047	0.00782897	0.00565068	0.00767399	0.00540324	0.00789314	0.00816803	0.00687702	0.00973723	0.0101037	0.0108755	0.0121637	0.0126854	0.0114017	0.012758	0.00946694	0.0105128	0.00882029	0.00862919	0.00742804	0.00963978	0.0174606	0.0150895	0.0163834	0.0180138	0.0150359	0.02216	0.0236896	0.0102096	0.012168	0.00990099	0.0159868	0.0238569	0.0307079	0.0114843	0.014219	0.0130575	0.0391889	0.0271835	0.0313972	0.0275616	0.0198598	0.0102075	0.0326391	0.0273504	0.0186081	0.0174067
RR	0.0155544	0.00925069	0.00932892	0.00618851	0.00473244	0.00699505	0.00559742	0.00440081	0.00910569	0.00434311	0.0062744	0.00676342	0.00596506	0.00568692	0.00645161	0.00961538	0.0057815	0.00611808	0.00985083	0.0054842	0.00727567	0.00634921	0.0117155	0.006239	0.00484429	0.0056	0.00704572	0.00934691	0.0104517	0.0126624	0.00655084	0.00668121	0.00592776	0.0136861	0.0129067	0.0142965	0.00551636	0.00545207	0.00605001	0.0169595	0.0149523	0.0138617	0.00927487	0.0064674	0.00512821	0.0143492	0.0128395	0.00633179	0.00520416
MRN	0.00428449	0.000981033	0.00255265	0.00163425	0.00132051	0.00278293	0.00112259	0.00145402	0.0017325	0.0011343	0.00200257	0.00101068	0.00174953	0.00246457	0.00347222	0.00533049	0.00228121	0.00173092	0.00207777	0.00103734	0.002559	0.00102987	0.00205399	0.00214345	0.0026615	0.00164935	0.00219558	0.00268653	0.00354957	0.004135	0.000583771	0.00167621	0.000282366	0.00353698	0.0053733	0.00789058	0.000918756	0.00357228	0.00137722	0.00421496	0.0043615	0.00619973	0.00277923	0.00144456	0.000914578	0.00218103	0.00108873	0.000921659	0.00174292
SCm	0.0232714	0.0106772	0.0137395	0.00599086	0.00688156	0.0118703	0.00619393	0.00703282	0.00963701	0.00582147	0.00791667	0.0054576	0.00878063	0.00955795	0.00764621	0.0135708	0.00673134	0.00761267	0.0111483	0.00689754	0.00935079	0.00590319	0.014104	0.0142605	0.0129032	0.00989941	0.012273	0.0118364	0.0161116	0.0144975	0.00523264	0.00582656	0.00424309	0.0153522	0.0217391	0.0339241	0.00651591	0.00972191	0.00655606	0.0193011	0.0175368	0.0157468	0.0114151	0.00957688	0.00403438	0.00905433	0.00916988	0.00455864	0.00433071
PAG	0.0070922	0.00285171	0.00776156	0.00321906	0.00277932	0.00329736	0.00329815	0.00456781	0.00368633	0.00288632	0.00452169	0.00442478	0.00504323	0.00761963	0.0087476	0.0165049	0.00734544	0.00294528	0.00230415	0.00483446	0.00359414	0.00282828	0.00399429	0.00980072	0.0116694	0.00898399	0.00650108	0.00495528	0.0072789	0.00475348	0.00403924	0.00552868	0.00461151	0.00404732	0.00937931	0.0100077	0.00585556	0.0105312	0.00572753	0.00578393	0.00684242	0.00344941	0.00461538	0.0062333	0.00269736	0.0059775	0.00413437	0.00308506	0.00334029
APN	0.0334182	0.0385048	0.0390754	0.0290627	0.0289177	0.0388532	0.0274359	0.0251059	0.0288967	0.0256046	0.034114	0.0263122	0.0336042	0.0365747	0.035447	0.0213731	0.0375783	0.0309278	0.0442708	0.0328488	0.0286845	0.0299963	0.0398048	0.0382057	0.034423	0.0371115	0.0327044	0.0425507	0.0302076	0.0396671	0.026168	0.0322709	0.0276927	0.0544791	0.0412627	0.0369166	0.0305677	0.0325879	0.0292969	0.0281851	0.039771	0.0301009	0.0262694	0.0298284	0.0238095	0.0213855	0.0147723	0.0162984	0.0187565
MPT	0.130261	0.0331481	0.0547312	0.0348624	0.0300701	0.0377956	0.0272315	0.0320617	0.0363167	0.0282055	0.0461676	0.0356624	0.051537	0.0533905	0.0541073	0.0202555	0.0563256	0.0463186	0.0473481	0.0479815	0.0430988	0.039312	0.0519956	0.093498	0.0775503	0.0779887	0.0836502	0.0666802	0.119141	0.0974687	0.04161	0.0556605	0.0425155	0.0496727	0.0855773	0.137085	0.0509816	0.0642276	0.0511221	0.111007	0.110173	0.0955447	0.0911539	0.0794847	0.0321429	0.0484237	0.0347395	0.0273785	0.0355625
NOT	0.0883254	0.0897826	0.0995036	0.0868863	0.091237	0.0909282	0.0842212	0.0753941	0.0805444	0.0869194	0.0961939	0.0917916	0.100262	0.104583	0.103171	0.0428674	0.103611	0.0967827	0.0990099	0.103549	0.0866891	0.0980013	0.117194	0.127018	0.120588	0.12679	0.106496	0.116445	0.106738	0.110919	0.0921265	0.0958559	0.102073	0.115681	0.115229	0.0969088	0.104856	0.0907483	0.103362	0.0804246	0.111069	0.0660504	0.0921815	0.103296	0.0708207	0.0513507	0.0374932	0.0520408	0.0439587
NPC	0.0163666	0.0103673	0.016298	0.0110799	0.00945584	0.0112581	0.00859899	0.00811688	0.0102868	0.00889642	0.0186981	0.0108258	0.0183331	0.0194738	0.021565	0.0335731	0.022288	0.0112935	0.0138776	0.0123967	0.009375	0.0110615	0.0110097	0.0240561	0.0276698	0.0244019	0.0222873	0.01735	0.0222408	0.0178825	0.0120787	0.0156651	0.01184	0.0169938	0.0260116	0.0305569	0.0155335	0.0265407	0.0146452	0.0144784	0.0158541	0.0140418	0.0176168	0.0220142	0.0070922	0.00876623	0.00922084	0.00558214	0.00722433
OP	0.212944	0.0610103	0.0919768	0.0587499	0.0555807	0.0657663	0.0474543	0.0510632	0.0604851	0.0490294	0.0772088	0.0650715	0.0808021	0.0857231	0.0892474	0.0288322	0.0932674	0.076628	0.0758149	0.0781704	0.0682623	0.0668189	0.0792913	0.147289	0.1155	0.123233	0.139993	0.121629	0.191456	0.178678	0.0737705	0.0870579	0.0705882	0.082007	0.13762	0.199419	0.086709	0.0984919	0.090628	0.170309	0.192614	0.161029	0.153665	0.130779	0.0537479	0.0645922	0.0432924	0.0373785	0.0453492
PPT	0.0682695	0.0406908	0.0598533	0.0412774	0.0392494	0.0437457	0.0296625	0.0322825	0.0406004	0.0308299	0.0515503	0.0392009	0.0539222	0.0599838	0.0657848	0.03918	0.0672778	0.047166	0.0475556	0.0536388	0.0435529	0.0480216	0.0573971	0.0823117	0.0789215	0.0748368	0.0713023	0.0649047	0.0710916	0.0728539	0.0413013	0.0514024	0.0445188	0.0614139	0.0844415	0.0849948	0.0531015	0.0629906	0.0537332	0.0595486	0.0728262	0.0532129	0.0613433	0.0666253	0.0268396	0.0296706	0.0248387	0.0239207	0.025952
CUN	0.0197661	0.0137478	0.0146071	0.0123805	0.0100304	0.0139007	0.00948367	0.00915631	0.00971482	0.0100064	0.0131197	0.0101516	0.0119432	0.0136357	0.015577	0.0111111	0.0163354	0.0107154	0.0156164	0.0111301	0.012336	0.010512	0.0154513	0.0120006	0.00901917	0.0118502	0.011626	0.018481	0.0151136	0.019033	0.0102615	0.0114602	0.00980392	0.0267698	0.0199475	0.0208436	0.0110546	0.01383	0.0121156	0.0187925	0.0241193	0.0199614	0.0121041	0.0108359	0.0072904	0.0104712	0.00930233	0.00602894	0.00650593
RN	0.0493845	0.0303522	0.0435584	0.0372671	0.0300046	0.0252492	0.0250789	0.020705	0.0202767	0.0263717	0.0424898	0.032006	0.0409733	0.044318	0.0450356	0.0291648	0.0432813	0.030714	0.0221077	0.0319432	0.0188758	0.0235988	0.017161	0.0554299	0.0430026	0.0458497	0.0369741	0.0389737	0.0452563	0.0479992	0.0294779	0.0375894	0.033553	0.0292304	0.0517241	0.0564892	0.0361003	0.0477081	0.041381	0.0475136	0.0584154	0.0426012	0.0399477	0.0394362	0.0237349	0.0244807	0.0192794	0.0136752	0.0202104
III	0.0273038	0.0271482	0.0308899	0.0424699	0.0388065	0.0294047	0.0336952	0.0241416	0.0219695	0.0328178	0.042108	0.0396567	0.0420278	0.0424067	0.0330609	0.00652283	0.0338418	0.0396026	0.0202252	0.0415667	0.0225045	0.0286558	0.0179586	0.0509198	0.0430689	0.0506478	0.0350592	0.0407362	0.0396229	0.0347029	0.0377408	0.0406977	0.041411	0.0224829	0.032186	0.0375159	0.0412223	0.0282541	0.0400599	0.0275035	0.0391395	0.0252393	0.0343471	0.0380085	0.0236529	0.0230316	0.0164623	0.0147428	0.0147902
EW	0.0223071	0.019115	0.0195022	0.0349442	0.0279638	0.023104	0.0255913	0.0175936	0.0155525	0.0234192	0.0352755	0.0309388	0.0347978	0.0362892	0.0257616	0.00453001	0.0259011	0.0288778	0.0164291	0.0325303	0.0165656	0.0211735	0.016519	0.0394163	0.0351644	0.0421132	0.0279593	0.0328992	0.0322359	0.0273155	0.0276738	0.0350537	0.0319385	0.0154162	0.0216632	0.0316372	0.0313415	0.0220827	0.0310512	0.0217272	0.0322177	0.0221292	0.0293017	0.0315432	0.0190784	0.0196078	0.0152091	0.0165877	0.0139294
IV	0.0266707	0.0242143	0.0268287	0.0364921	0.0252059	0.0238857	0.0247902	0.017184	0.0162884	0.0230415	0.0370564	0.0348101	0.0345469	0.0399272	0.0361018	0.0141921	0.0328841	0.0292621	0.014181	0.0346688	0.0150857	0.0204983	0.0166706	0.046543	0.0405183	0.0497221	0.0360006	0.0341076	0.0401735	0.0332951	0.0322795	0.0324311	0.0349288	0.0153459	0.0264064	0.0355585	0.0351473	0.0305405	0.0347617	0.024531	0.0364089	0.0230633	0.0335342	0.0395817	0.0155828	0.0194336	0.0121279	0.0114679	0.0135604
VTN	0.0116203	0.00894988	0.00962099	0.013036	0.0100484	0.0102041	0.00971694	0.00852459	0.0091109	0.00959693	0.0136986	0.0117155	0.0136716	0.0157668	0.0147753	0.00958466	0.0129717	0.00935849	0.00818107	0.0127379	0.0075956	0.00935126	0.00782304	0.0163596	0.0143117	0.0165342	0.0126275	0.01246	0.0151317	0.0128428	0.0102759	0.0110661	0.009955	0.00672711	0.0104275	0.0198919	0.0131311	0.0122768	0.0133476	0.0139553	0.0169104	0.0128082	0.0134708	0.0152275	0.00503123	0.00785855	0.00371747	0.00321932	0.00421617
AT	0.0204114	0.0134171	0.019085	0.0151864	0.0116928	0.0108342	0.0116541	0.0121685	0.0116732	0.0111386	0.0173771	0.0144888	0.0184032	0.0208637	0.0232139	0.0112994	0.0195402	0.0133038	0.00966562	0.0161313	0.012355	0.0130682	0.011399	0.0259334	0.0243201	0.0248321	0.0206579	0.0164739	0.0244075	0.0224477	0.0147831	0.0163195	0.0140581	0.0123388	0.0204391	0.0320038	0.0179378	0.0210595	0.0198449	0.0188094	0.0250567	0.0181875	0.0223673	0.0234017	0.0111959	0.0146921	0.0104167	0.00642965	0.0130814
LT	0.0410413	0.038162	0.0248681	0.0336405	0.030353	0.0476071	0.0321285	0.0373596	0.0441778	0.0328122	0.0357283	0.0341611	0.0345787	0.0348853	0.0309546	0.00803859	0.0298001	0.0322216	0.0529656	0.0334498	0.0350104	0.029109	0.0463942	0.0320683	0.0281206	0.0313327	0.0282807	0.0415528	0.0357062	0.0361282	0.0403097	0.0333886	0.0360279	0.0307263	0.030741	0.0417122	0.0329273	0.0246619	0.0353134	0.0378526	0.0467362	0.0409295	0.0343711	0.0280641	0.0357085	0.0642281	0.0467395	0.0443251	0.0371676
SNc	0.0199421	0.0137339	0.0105968	0.0113202	0.00888657	0.0133297	0.0081616	0.00590429	0.0107881	0.00823893	0.013263	0.0128398	0.0112777	0.0120168	0.00988924	0.00635593	0.00873031	0.0112227	0.0166008	0.0103309	0.00754148	0.00849537	0.0148437	0.00907553	0.00828248	0.0106383	0.0118278	0.0173201	0.0147282	0.0192722	0.0157807	0.0143141	0.0148873	0.0209691	0.0130489	0.0203406	0.0105945	0.00794162	0.0122731	0.0292271	0.0253777	0.0270741	0.0179007	0.0139613	0.0150017	0.038141	0.0306394	0.0262954	0.0250645
PPN	0.00967796	0.00618812	0.00877724	0.0065297	0.0040168	0.00674289	0.00410279	0.00306435	0.00390879	0.00283163	0.00840807	0.00507901	0.00770548	0.00873362	0.00943396	0.0106952	0.0096463	0.00598343	0.00592217	0.00739666	0.00459459	0.00497413	0.0064192	0.00674482	0.00416956	0.00610344	0.00574713	0.010463	0.00696111	0.0101277	0.00570858	0.00766493	0.0051112	0.0106805	0.00915948	0.00877633	0.00747519	0.00731763	0.00810592	0.00752185	0.0132517	0.0107667	0.00641242	0.00543288	0.00247831	0.00614334	0.00544824	0.00212044	0.00241546
IF	0.0211589	0.00520683	0.00594059	0.011752	0.00899312	0.0043944	0.00702625	0.00475587	0.00455927	0.00793485	0.0125563	0.0143587	0.0137768	0.0108061	0.00961924	0.00295639	0.0105932	0.0113365	0.00771072	0.013143	0.00818833	0.0126728	0.0124273	0.017236	0.0174107	0.0177283	0.0199229	0.0162602	0.0234078	0.0188618	0.0133817	0.0149873	0.0142007	0.00769669	0.01483	0.0243667	0.0141271	0.0120271	0.0151915	0.0285998	0.0216896	0.0211581	0.0234905	0.0191518	0.0113402	0.0268782	0.0203804	0.0141176	0.0123134
IPN	0.0603245	0.0124539	0.0179872	0.0216438	0.0181009	0.0137472	0.0143708	0.0131481	0.0151552	0.0161033	0.0204481	0.0286355	0.0226989	0.0208415	0.0148312	0.0075388	0.0153238	0.026	0.0226038	0.0234207	0.0163282	0.0209502	0.0237376	0.0349308	0.0260592	0.0319253	0.0329967	0.0306828	0.0552664	0.0456204	0.0285248	0.0257029	0.0277269	0.021345	0.0376036	0.0621527	0.0255383	0.0165047	0.0252742	0.0828003	0.0491359	0.0635151	0.0538656	0.036328	0.0324882	0.0864132	0.0684654	0.0580236	0.0525094
RL	0.01846	0.00362209	0.00709639	0.00487268	0.00432588	0.00400802	0.00254723	0.00365691	0.00317965	0.004079	0.00511615	0.00643267	0.00521274	0.00459872	0.00700453	0.00249169	0.00512719	0.00530705	0.00552486	0.00501145	0.004772	0.00608679	0.00794521	0.0121289	0.010314	0.0106858	0.0117532	0.0080885	0.0174321	0.013034	0.00579178	0.00731608	0.00643659	0.00385528	0.0108523	0.022977	0.00586435	0.00629213	0.00735294	0.0215316	0.0155844	0.0145655	0.0161589	0.0125479	0.0049054	0.0185435	0.0139826	0.00869565	0.0106467
CLI	0.0093944	0.00499688	0.00487359	0.00383264	0.0034888	0.00354191	0.00391475	0.00552486	0.00428336	0.00263273	0.00519298	0.00510349	0.0057241	0.00497587	0.00525652	0.00182149	0.00402414	0.00431101	0.00426379	0.00611354	0.00518559	0.00500801	0.00393479	0.00873645	0.00796813	0.00907029	0.00744294	0.0073432	0.0102769	0.00827175	0.00602496	0.00617877	0.00569365	0.00521312	0.00814775	0.0114097	0.00516596	0.00344353	0.00514208	0.0108852	0.0105485	0.0109926	0.00987738	0.00759717	0.0044611	0.00691085	0.00655572	0.00735294	0.00573301
DR	0.0267831	0.02298	0.0277575	0.0446377	0.0334951	0.0244134	0.0316692	0.017246	0.016385	0.0286571	0.0489166	0.0480052	0.0503369	0.0527265	0.0437408	0.0135338	0.0430487	0.0422792	0.0213205	0.0528155	0.0192563	0.0339485	0.0213636	0.0574764	0.0538741	0.0706587	0.0481243	0.047705	0.047533	0.0367776	0.0457301	0.0513572	0.0538273	0.0226443	0.0263566	0.0336771	0.0538741	0.0402909	0.0505788	0.0234676	0.0372155	0.0200144	0.0386539	0.052757	0.0248748	0.0237523	0.014251	0.017846	0.0168573
NLL	0.0626367	0.0224719	0.0197204	0.0127452	0.0123077	0.0320513	0.0119895	0.0184522	0.027056	0.015163	0.0128712	0.0129904	0.0133575	0.0142935	0.0138408	0.0080171	0.0117359	0.0199553	0.0442456	0.0139621	0.0280653	0.0175346	0.056741	0.0210878	0.0149641	0.0159282	0.0203264	0.0287705	0.0352168	0.0395812	0.0200105	0.0152653	0.0159453	0.0306873	0.0385592	0.051299	0.0152844	0.0111765	0.0172136	0.0647267	0.0492454	0.0536852	0.0302194	0.0210858	0.0213342	0.0724638	0.0626432	0.0355718	0.0354519
PSV	0.0383171	0.0234005	0.0204479	0.03414	0.0279709	0.0374577	0.0291425	0.0201072	0.0228393	0.0297832	0.0341507	0.0327296	0.0309775	0.0298406	0.0243726	0.0116751	0.0225969	0.0302862	0.036534	0.0261636	0.0227984	0.0203729	0.041278	0.0223752	0.0154448	0.0209259	0.0173343	0.0362538	0.0300702	0.0327262	0.0364447	0.0299424	0.0324914	0.0273399	0.0224245	0.0303926	0.0272318	0.0181818	0.0296993	0.0432365	0.0487408	0.0430219	0.0214072	0.0175872	0.0329427	0.053695	0.0369706	0.0303806	0.0326858
PB	0.0301075	0.0211709	0.023614	0.0231774	0.0150091	0.0230173	0.0151167	0.0115169	0.0127371	0.0132948	0.0252024	0.0235526	0.0267429	0.0279564	0.0293564	0.0311239	0.0297371	0.0173508	0.025504	0.0230148	0.0148561	0.018383	0.027242	0.0259298	0.0169146	0.0262533	0.0210843	0.0372194	0.0251615	0.0334279	0.0244746	0.025979	0.0253394	0.0352296	0.0244413	0.0207288	0.0289045	0.0320212	0.0291619	0.0308653	0.0485854	0.027907	0.0179945	0.0209232	0.0110418	0.0186599	0.0147392	0.0113941	0.0106041
SOC	0.027626	0.0140449	0.0132533	0.0173435	0.0123738	0.0121862	0.0128278	0.00992009	0.0103668	0.0115926	0.0166988	0.0194982	0.0153987	0.013388	0.0117002	0.0065182	0.0112696	0.0169113	0.0151587	0.0136207	0.0104784	0.0096238	0.0147818	0.013635	0.0091853	0.012029	0.0154303	0.0220753	0.0232532	0.0288002	0.0209018	0.0163501	0.0201608	0.0207648	0.0166211	0.0222031	0.0148615	0.00905868	0.0155164	0.0505368	0.0368239	0.0486806	0.0228038	0.0155734	0.0243981	0.0650595	0.0609803	0.0490129	0.0521311
B	0.0834117	0.062004	0.078607	0.117772	0.0920771	0.0556177	0.0774211	0.0429668	0.0390495	0.0759756	0.139982	0.124645	0.142969	0.147808	0.133731	0.0507689	0.137878	0.109742	0.0572729	0.136359	0.0556322	0.0987572	0.0635593	0.148838	0.113485	0.151031	0.119056	0.13986	0.12483	0.128198	0.122981	0.138949	0.136161	0.0666338	0.0770788	0.0629433	0.152144	0.136173	0.151505	0.0745736	0.131065	0.0632236	0.094012	0.127595	0.0777114	0.0508329	0.030105	0.0341992	0.0354856
DTN	0.028423	0.0141899	0.0162107	0.0204111	0.0171222	0.0150543	0.015628	0.0108756	0.0121098	0.0167436	0.0256577	0.0222717	0.0265217	0.028436	0.0280689	0.0202589	0.0266427	0.0218896	0.0153037	0.0250034	0.0166512	0.019573	0.0142012	0.0339286	0.0361645	0.0370426	0.0299728	0.0265657	0.0359836	0.029673	0.0214172	0.0286555	0.025261	0.0168153	0.0212324	0.0398054	0.0280736	0.0304013	0.0260902	0.0320513	0.033682	0.0248956	0.0245219	0.0293599	0.013099	0.0234199	0.0211082	0.0184131	0.0179891
PCG	0.0319246	0.0114097	0.0200501	0.0152496	0.0120091	0.0113967	0.0103151	0.0120912	0.0108523	0.0102137	0.0205841	0.0143226	0.0216138	0.0249483	0.032354	0.0314223	0.0324373	0.0155945	0.0134212	0.0191007	0.0131938	0.0165086	0.01047	0.0377722	0.0313135	0.0315309	0.0238735	0.0215739	0.0339866	0.0300291	0.0140698	0.0205393	0.0149462	0.0168257	0.0291552	0.0411199	0.0249221	0.0352325	0.0271862	0.0317144	0.0393474	0.0249852	0.0236786	0.027619	0.00692259	0.0193638	0.013182	0.00977199	0.011916
PG	0.0477852	0.0283426	0.0330964	0.049792	0.0385111	0.0254941	0.0360725	0.0219565	0.017673	0.0348251	0.0482492	0.052513	0.043679	0.0406204	0.028169	0.0147524	0.0285237	0.0461926	0.0264224	0.0432854	0.0222305	0.0327769	0.0266182	0.0456085	0.0344828	0.0437329	0.0399894	0.0484104	0.0497724	0.0525758	0.0580599	0.0467279	0.0583617	0.0302969	0.037533	0.0437139	0.0449782	0.0263246	0.0454855	0.0862739	0.0606983	0.0770794	0.0636627	0.0454926	0.0704185	0.127277	0.107697	0.107883	0.0957666
PRNc	0.0240741	0.0116003	0.017134	0.0158894	0.0111351	0.00827898	0.00828197	0.00914547	0.00575974	0.00855199	0.0155312	0.0134087	0.015403	0.0156163	0.0165663	0.010582	0.0170444	0.0114715	0.00801165	0.0115514	0.00537509	0.00786838	0.00551823	0.018425	0.012554	0.0154188	0.0137483	0.0147922	0.0209305	0.022844	0.0120674	0.0150722	0.0141917	0.0127339	0.0204995	0.025139	0.0127772	0.0167074	0.0160354	0.0244038	0.0276201	0.0280473	0.0183486	0.0155823	0.0129702	0.0155217	0.0127808	0.0116678	0.0151865
SG	0.0537417	0.0162785	0.0171149	0.0278608	0.0207419	0.0151943	0.0200796	0.0130593	0.0159737	0.0188186	0.0285192	0.0292779	0.0291202	0.0291564	0.0248689	0.00720339	0.0231837	0.0248325	0.0223167	0.0252911	0.0191083	0.0209246	0.0208421	0.0394355	0.034112	0.0354483	0.0355587	0.0383249	0.0554399	0.0526369	0.0275161	0.0314036	0.0272519	0.0226762	0.035277	0.0703252	0.0290777	0.0237448	0.027745	0.0589341	0.0592413	0.0615011	0.0450986	0.0403935	0.0217488	0.0299828	0.0234522	0.0241409	0.0263954
SUT	0.0726512	0.0587245	0.0553207	0.0764583	0.0563719	0.0573652	0.0532677	0.0341831	0.0338919	0.05538	0.0848204	0.0749887	0.0809176	0.0802989	0.0759607	0.0341506	0.0778712	0.0632041	0.0569508	0.0702437	0.0335752	0.0471645	0.0573036	0.068456	0.0444479	0.0671835	0.0496925	0.101253	0.0672003	0.0854493	0.0789594	0.0761013	0.0779076	0.0627903	0.0542994	0.0501224	0.0805156	0.0732399	0.085083	0.0660009	0.11625	0.073478	0.0492481	0.0527268	0.0511785	0.0473118	0.0289754	0.0277838	0.0324552
TRN	0.0471515	0.0450965	0.048453	0.0924863	0.0733163	0.0431395	0.0637792	0.0377672	0.0290465	0.0615336	0.0977809	0.0894955	0.0906807	0.0907052	0.0719301	0.0250723	0.0714394	0.0765	0.0334559	0.0844578	0.0308984	0.0500961	0.0298345	0.0922451	0.0768453	0.0953259	0.0664928	0.0834024	0.0753629	0.0667743	0.0888862	0.0824138	0.0922393	0.0381044	0.0520493	0.0577793	0.0862676	0.0583224	0.0851767	0.0527027	0.0660816	0.0470812	0.0663564	0.0747586	0.0667588	0.0572697	0.0420918	0.0509039	0.0441075
V	0.129418	0.0915185	0.0915513	0.117603	0.0991083	0.0935006	0.0888154	0.0628791	0.0619469	0.0910661	0.133314	0.114577	0.126508	0.126713	0.112572	0.0362654	0.112954	0.10752	0.0835763	0.112504	0.05588	0.0720138	0.0788062	0.108918	0.0668243	0.103383	0.0777951	0.150241	0.114957	0.145517	0.117327	0.120881	0.11743	0.0918294	0.0902636	0.0807169	0.124638	0.105667	0.132404	0.109181	0.189887	0.122177	0.0843963	0.0842391	0.0902984	0.0649081	0.0420615	0.045289	0.0617011
CS	0.0130241	0.00646794	0.0085423	0.0169829	0.00953041	0.00858139	0.0115854	0.00769704	0.00619835	0.0102438	0.0178596	0.0185919	0.0179088	0.0187038	0.0144013	0.00412371	0.0128715	0.0117578	0.00672182	0.015924	0.00497018	0.00881636	0.0053681	0.0168028	0.0163506	0.0209108	0.0154234	0.0164183	0.0196514	0.0143025	0.0172438	0.0170635	0.0183499	0.00831255	0.0134362	0.0184968	0.0162216	0.0115434	0.017372	0.0163524	0.0161888	0.014937	0.0163166	0.0164264	0.0128509	0.0151891	0.0120223	0.0105184	0.00751073
LC	0.0912405	0.0714173	0.0850727	0.121499	0.0949666	0.0628912	0.0811633	0.0470569	0.0427445	0.0805102	0.146814	0.127898	0.147454	0.151672	0.132157	0.0492799	0.136762	0.114106	0.0603706	0.138092	0.0548843	0.0969062	0.0654024	0.143291	0.104184	0.151576	0.115811	0.14677	0.124116	0.133565	0.126905	0.143292	0.139888	0.0771532	0.0821062	0.0653125	0.155162	0.127149	0.153669	0.0765034	0.147309	0.0676254	0.0920281	0.123969	0.0800141	0.0470417	0.0298259	0.0367764	0.0377586
LDT	0.0560541	0.0341151	0.0495956	0.0458328	0.036361	0.0307251	0.0293245	0.023193	0.0220572	0.0316035	0.0629759	0.05097	0.0683444	0.0757163	0.0819976	0.0487524	0.083088	0.0490095	0.0315558	0.0613665	0.0316382	0.0441269	0.030291	0.0878042	0.0754033	0.0896743	0.0707057	0.0640562	0.0742095	0.0674725	0.0529842	0.063754	0.0576877	0.0406952	0.0565441	0.0581702	0.0729345	0.0894737	0.0754986	0.0536977	0.0772137	0.0398933	0.0596973	0.0763023	0.0254201	0.0282741	0.0156775	0.017206	0.0199601
NI	0.0172977	0.00585652	0.00889527	0.00899922	0.00762547	0.00528071	0.00645564	0.00740502	0.00709439	0.00588359	0.00861126	0.00772307	0.00947471	0.00909091	0.00827113	0.00996933	0.00793651	0.00657109	0.00536193	0.00734775	0.00619195	0.00673206	0.00477327	0.016223	0.0166517	0.0146364	0.0100881	0.0101188	0.0168426	0.0154063	0.00752508	0.00909456	0.00742842	0.00604491	0.00976613	0.0261039	0.00933636	0.00857331	0.00950746	0.0180269	0.018838	0.0152793	0.0116853	0.0107564	0.00498539	0.0119586	0.00820046	0.00672202	0.00715901
PRNr	0.01648	0.00937234	0.0122529	0.012848	0.0092206	0.00646552	0.00834861	0.004329	0.00504901	0.0075991	0.0126958	0.00992792	0.0113995	0.0122903	0.0126657	0.0134086	0.0115859	0.00823166	0.00624187	0.00750626	0.00299476	0.00469219	0.00385307	0.0120129	0.00936003	0.0106203	0.00910661	0.0105654	0.0121099	0.0148838	0.00989419	0.0108151	0.00865167	0.00949721	0.0145363	0.0152582	0.00869673	0.0113881	0.0105428	0.0189922	0.0195175	0.0184953	0.0124414	0.0118968	0.00981886	0.00963032	0.00908698	0.00641994	0.00721501
RPO	0.00953656	0.00247908	0.00393582	0.00622605	0.00494959	0.00352423	0.0047712	0.00308219	0.00196143	0.00459921	0.00687237	0.00580243	0.00642857	0.0066285	0.00587002	0.002693	0.00562362	0.00522595	0.00339175	0.0063907	0.0032538	0.00358852	0.00307434	0.00611522	0.00746617	0.00612015	0.0064261	0.00636102	0.00891674	0.00881154	0.0060103	0.00630223	0.00637737	0.00304414	0.00539229	0.0118717	0.00580271	0.00365965	0.00553755	0.0120902	0.0110375	0.0117897	0.00864993	0.00686499	0.0051629	0.00721649	0.00750751	0.00385109	0.00528455
SLC	0.0365979	0.0280912	0.0370811	0.0359408	0.0289992	0.0201097	0.0243463	0.0132518	0.0140567	0.0241774	0.0432467	0.0350343	0.0419779	0.0441772	0.0392959	0.0285171	0.0387783	0.0321045	0.0192905	0.0393537	0.0143162	0.0227043	0.0184534	0.0376742	0.0275809	0.040662	0.0318719	0.0439402	0.0357339	0.0445195	0.0345843	0.0413203	0.0379905	0.0308642	0.03399	0.0255734	0.0442635	0.032681	0.0423469	0.0336729	0.054113	0.034947	0.0285294	0.0334453	0.0226127	0.0189549	0.0149254	0.0134409	0.0164597
SLD	0.0587481	0.046824	0.0621642	0.0904555	0.0694252	0.0392699	0.062975	0.0295941	0.0274106	0.0602804	0.105765	0.0939479	0.107326	0.11039	0.0950226	0.0543444	0.0940054	0.0824169	0.0360927	0.100433	0.0337	0.0669216	0.0360264	0.101118	0.0765684	0.112323	0.0828241	0.102735	0.0839046	0.0877545	0.0914454	0.0992989	0.102337	0.0476824	0.0555358	0.0428811	0.110372	0.0920509	0.105329	0.0474031	0.0894914	0.0471263	0.0616145	0.0875223	0.0544236	0.0357933	0.0234526	0.0258369	0.0215498
AP	0.0871658	0.031528	0.0363706	0.0557999	0.0440771	0.0281506	0.0435659	0.0238289	0.0223762	0.0414395	0.0609561	0.0646542	0.064749	0.0593629	0.0480243	0.0116425	0.0480897	0.0561193	0.0304689	0.0627502	0.0305723	0.0459012	0.0345643	0.0661389	0.0488802	0.07276	0.0677944	0.0652373	0.0891408	0.0812602	0.0620128	0.0711207	0.0648686	0.0317582	0.0440781	0.0737027	0.0690139	0.0507047	0.0696032	0.0961059	0.10142	0.0740981	0.0733823	0.0712524	0.0480444	0.0474901	0.0308425	0.0349325	0.0346311
DCO	0.141044	0.0431915	0.041841	0.0601594	0.0455187	0.0487168	0.0482399	0.0460624	0.0474187	0.0536444	0.0632784	0.0622348	0.0633839	0.0534614	0.0482944	0.0159443	0.047299	0.0603347	0.0566525	0.0545863	0.0538256	0.0507905	0.0588769	0.0495491	0.029451	0.0409748	0.0519624	0.0779779	0.0922578	0.109679	0.0681609	0.0713432	0.0658539	0.0481702	0.0615888	0.0962733	0.0623756	0.0485607	0.0668502	0.15149	0.161827	0.129625	0.0673209	0.0488393	0.0671932	0.0760611	0.0656705	0.0604608	0.0667634
VCO	0.0710927	0.0234223	0.023236	0.0389593	0.0356824	0.0250994	0.0373071	0.0330056	0.0359827	0.0354767	0.036244	0.0424706	0.0350728	0.0315816	0.0252979	0.00774893	0.0246251	0.0418073	0.0332512	0.0371055	0.0411729	0.0397193	0.0397622	0.0274937	0.0170026	0.0220783	0.0288657	0.0396081	0.0455028	0.0537624	0.0441501	0.0410329	0.0436911	0.0284054	0.0374129	0.0553633	0.0387111	0.0254977	0.0426203	0.0882752	0.0726547	0.0738509	0.0394461	0.0266496	0.0589633	0.0749939	0.0846774	0.0917902	0.0823304
CU	0.0956488	0.0411958	0.0513612	0.0685165	0.049723	0.0387734	0.0465116	0.0304994	0.0310698	0.0441981	0.0768373	0.0633529	0.0787357	0.0763897	0.0707978	0.0303899	0.0732827	0.0559785	0.0352113	0.0682567	0.0334616	0.0482903	0.0363916	0.0785864	0.0566008	0.0829196	0.0705824	0.0844649	0.0903427	0.100851	0.061286	0.0720367	0.06416	0.0473598	0.0550833	0.069802	0.0771408	0.0696479	0.0824787	0.0915514	0.124116	0.0780919	0.0664641	0.0709433	0.0370229	0.0370086	0.0225461	0.0198774	0.0263322
GR	0.0933369	0.0399164	0.0521129	0.0635197	0.048214	0.0393455	0.0511094	0.0338271	0.0327294	0.050177	0.0728122	0.0637595	0.0755592	0.0731649	0.0714395	0.0231919	0.073037	0.0579867	0.0380337	0.064831	0.0363128	0.0473995	0.0375846	0.0880656	0.0612047	0.0843666	0.0723557	0.0733704	0.0975585	0.0900134	0.0635904	0.0733811	0.0654174	0.0375164	0.0557522	0.0821775	0.0719932	0.070459	0.0784226	0.0939168	0.110991	0.0729313	0.0775612	0.0770272	0.0441118	0.0419439	0.0258329	0.0239106	0.0283905
ECU	0.179393	0.0677213	0.0727013	0.0931115	0.0695286	0.0651952	0.0664511	0.0468771	0.0478249	0.0663157	0.107545	0.0901929	0.106829	0.102107	0.096091	0.0261238	0.0979894	0.0807348	0.064909	0.0884647	0.0492282	0.0617942	0.0704774	0.0957186	0.0644419	0.0930869	0.0885427	0.147028	0.138834	0.178473	0.088345	0.104444	0.0886765	0.0822152	0.089571	0.113492	0.105208	0.094282	0.116655	0.16955	0.25025	0.156191	0.0953484	0.0864953	0.0620482	0.0555779	0.0308743	0.0320476	0.0453134
NTB	0.039616	0.011818	0.0178527	0.0160458	0.0125949	0.0117873	0.0121337	0.0114255	0.00942902	0.0105263	0.0152905	0.0170015	0.0155561	0.0143924	0.014527	0.0122146	0.016129	0.017634	0.0128385	0.0144585	0.0126325	0.0112886	0.0127226	0.0210267	0.0138972	0.0158822	0.0220806	0.0225145	0.0328035	0.0368981	0.017569	0.0176404	0.0168035	0.017439	0.0258856	0.0358609	0.0150083	0.0139052	0.015415	0.0595634	0.0377268	0.0541604	0.032179	0.0198997	0.0237035	0.0622501	0.0581571	0.0436085	0.049212
NTS	0.0682278	0.0361933	0.0430264	0.0753272	0.0501997	0.0333688	0.0463872	0.0271519	0.0243446	0.0443615	0.0850221	0.0703274	0.0845863	0.0837209	0.0741127	0.0244328	0.0746701	0.0564545	0.0286751	0.0691867	0.0236419	0.0396925	0.0286597	0.0784851	0.0585735	0.0891239	0.0675947	0.0825725	0.0832161	0.0847012	0.0656201	0.0780628	0.0740164	0.0369292	0.0407194	0.0527094	0.0803515	0.0687539	0.08337	0.0646564	0.103732	0.0574033	0.0624602	0.0726073	0.0376337	0.034309	0.0184417	0.0190905	0.0226415
SPVC	0.0580882	0.0407197	0.0318046	0.0486092	0.0397558	0.045683	0.0428366	0.0325675	0.0324945	0.0413043	0.0490566	0.0479087	0.0464167	0.043646	0.0372498	0.0128946	0.0364645	0.0418019	0.0464238	0.0430634	0.0333759	0.0359532	0.0583779	0.0323075	0.0225831	0.0321862	0.0274205	0.0607845	0.0431072	0.0530612	0.0539115	0.0465059	0.0480458	0.0408783	0.0347017	0.0377586	0.0461125	0.0323721	0.048617	0.0617929	0.074694	0.0608469	0.0346434	0.0277819	0.0424196	0.051928	0.0406557	0.0314706	0.0359179
SPVI	0.0678057	0.0509307	0.035927	0.07282	0.0578714	0.0593389	0.0577763	0.0384698	0.0382445	0.0568311	0.0713696	0.0670298	0.0670165	0.0632896	0.0504781	0.0151261	0.0493546	0.058418	0.0496631	0.0611558	0.0366327	0.0439428	0.059618	0.0455128	0.032874	0.0443362	0.0402545	0.0837459	0.057528	0.0670396	0.076784	0.0632329	0.0683302	0.0427282	0.0400739	0.0480667	0.0627601	0.0396629	0.066758	0.0707355	0.0931739	0.0696136	0.0416667	0.0413934	0.0578756	0.0680513	0.0501475	0.0444936	0.0456392
SPVO	0.0525382	0.0384615	0.0296846	0.0574987	0.0447914	0.0479128	0.0462456	0.0308725	0.0299609	0.0422488	0.0572929	0.0549952	0.0536232	0.0485327	0.0393132	0.0189504	0.0373933	0.0444783	0.0420486	0.0436469	0.0263309	0.0307078	0.0458606	0.0337591	0.0223321	0.0310915	0.0273087	0.0637353	0.0413343	0.0542802	0.0605212	0.0529755	0.0566261	0.0345258	0.0314705	0.0389254	0.048794	0.0330325	0.0506679	0.0614274	0.0791334	0.0633288	0.0351568	0.0305014	0.0521402	0.0688616	0.0521516	0.0492701	0.0487497
VI	0.0484866	0.0348784	0.0361092	0.0427962	0.0336546	0.0282709	0.0354013	0.0273705	0.0245515	0.0334979	0.0457694	0.0386617	0.0439147	0.0507065	0.0496025	0.0200426	0.0490982	0.0367471	0.0220292	0.0405885	0.0209317	0.0265213	0.0237845	0.0576085	0.0424977	0.0535014	0.0423549	0.0457941	0.0559265	0.0538329	0.0398147	0.0409371	0.0380732	0.0278902	0.0414152	0.0524113	0.044905	0.0465718	0.0508556	0.0477154	0.0635248	0.0423717	0.0472738	0.046216	0.0226064	0.0256035	0.0154416	0.0142857	0.0159935
VII	0.102215	0.049728	0.0533128	0.0741389	0.0558292	0.0477269	0.0492921	0.0310152	0.033752	0.0501295	0.0836625	0.0798699	0.0775115	0.074234	0.0624601	0.0184494	0.0661415	0.0678272	0.0467871	0.0670956	0.0320183	0.0464889	0.0385683	0.0661139	0.0410413	0.0647553	0.0590694	0.0977409	0.0919023	0.110148	0.0840526	0.085523	0.0842974	0.0569169	0.0629032	0.0663077	0.0779926	0.0560897	0.0817877	0.115816	0.146955	0.12374	0.0775097	0.062069	0.0819169	0.092279	0.065678	0.0729834	0.0776839
ACVII	0.0515994	0.0282876	0.0339453	0.0458127	0.036681	0.0253007	0.0328638	0.0215497	0.0195382	0.0312026	0.049801	0.0481972	0.046259	0.0448008	0.0363756	0.0134151	0.037637	0.0406347	0.0237951	0.0413793	0.0203006	0.0283699	0.0211577	0.0341664	0.0240014	0.0380558	0.0323148	0.0501112	0.0454065	0.0539501	0.0453213	0.0491958	0.0499522	0.0321062	0.035461	0.0371134	0.0458623	0.0278019	0.0464194	0.0565359	0.0693024	0.0618713	0.0400779	0.0346945	0.0462369	0.0425631	0.0356934	0.0363928	0.0397713
AMB	0.0800766	0.0358843	0.0392974	0.0646657	0.0453584	0.0360121	0.0454882	0.0243062	0.0242628	0.0425342	0.0703378	0.0723529	0.0665765	0.0613125	0.0450072	0.00825976	0.0475116	0.0552154	0.035182	0.056962	0.0268321	0.0387241	0.0337001	0.0465677	0.0329451	0.0503998	0.0480344	0.0796124	0.0673258	0.0815202	0.0734726	0.0735246	0.0762561	0.0424795	0.0405954	0.0457059	0.0634557	0.0376295	0.0648538	0.0911516	0.109149	0.0934282	0.062048	0.0517954	0.0707272	0.0792179	0.0584586	0.0640339	0.0636541
DMX	0.0858946	0.0523501	0.0615211	0.105318	0.0770179	0.0491984	0.0744826	0.0403565	0.0338457	0.0742161	0.116734	0.112363	0.117341	0.116728	0.0929318	0.0183892	0.0942672	0.0919425	0.0441718	0.108005	0.0403708	0.0673188	0.0418442	0.116197	0.0819766	0.128324	0.097621	0.110655	0.121709	0.106684	0.110775	0.118342	0.117522	0.0441364	0.0546415	0.0683924	0.120819	0.0800961	0.12085	0.0839725	0.123336	0.0756868	0.0981866	0.107985	0.0745836	0.0521931	0.0323149	0.0410552	0.0440882
GRN	0.0545382	0.0244776	0.0323791	0.0464909	0.033543	0.0267771	0.0344501	0.0213035	0.0205002	0.0345376	0.049521	0.0473758	0.0478419	0.0482986	0.0417572	0.0130391	0.0432685	0.0393459	0.0226507	0.0406026	0.0181389	0.022219	0.0205899	0.0536843	0.0371172	0.0523601	0.044401	0.0498522	0.0648033	0.0610446	0.0485403	0.0479964	0.049548	0.0241888	0.0363703	0.0537654	0.0456454	0.0368603	0.0507523	0.0618317	0.0689194	0.0602725	0.0540432	0.0492096	0.0376115	0.0412726	0.0282871	0.0332363	0.03419
IO	0.0504602	0.0116495	0.0172054	0.00834309	0.00864362	0.0136743	0.00811281	0.0120933	0.0105176	0.00897211	0.0102784	0.00944758	0.0119348	0.00846399	0.00880645	0.00650118	0.010844	0.0117848	0.0197239	0.0104881	0.0132388	0.0102463	0.0177962	0.020597	0.0165837	0.0125963	0.0244873	0.0221032	0.0357225	0.0367021	0.0116897	0.0125112	0.00926283	0.0173001	0.0327908	0.0563607	0.010605	0.013241	0.0118433	0.0545906	0.0391813	0.0512821	0.0353407	0.0212146	0.0143229	0.0393026	0.0325785	0.0244584	0.028927
IRN	0.0421785	0.0241423	0.0269424	0.0489715	0.0323568	0.0199187	0.0309244	0.0166068	0.0143478	0.0267131	0.0486086	0.0465088	0.045592	0.0439879	0.0354369	0.0119136	0.0373626	0.0343031	0.0185881	0.0375867	0.0145455	0.0204552	0.0170488	0.0338336	0.0236942	0.0371349	0.0308906	0.0516007	0.041236	0.0506786	0.0451683	0.046683	0.0477767	0.0231975	0.0265794	0.0265471	0.0417775	0.0286843	0.0437291	0.047909	0.0664901	0.0509253	0.034256	0.0344779	0.0373604	0.034467	0.0290433	0.0297417	0.0308704
ISN	0.0801833	0.0607982	0.0604779	0.0824577	0.0639582	0.0593756	0.0607784	0.0432254	0.0378033	0.0600813	0.0886076	0.0728313	0.081038	0.0818333	0.0762951	0.0243902	0.0772563	0.0647644	0.0494755	0.0675922	0.0351615	0.0464011	0.0442447	0.063271	0.0434582	0.06292	0.0484997	0.0987429	0.0697628	0.0899193	0.0740741	0.0752853	0.0750498	0.0642474	0.0569328	0.0493907	0.0779016	0.0694075	0.0843558	0.0705286	0.122972	0.0757727	0.0507881	0.0524079	0.0556569	0.0468598	0.0306947	0.0302705	0.0394598
LIN	0.0655902	0.0465201	0.0432043	0.0936488	0.0688776	0.0416961	0.0667467	0.0338367	0.0289532	0.0620773	0.0993739	0.0946671	0.0922018	0.090855	0.0654466	0.0161062	0.0677507	0.074714	0.0412781	0.0868762	0.0306922	0.0513574	0.0399314	0.0652757	0.0464973	0.0738371	0.0580335	0.103616	0.071485	0.086648	0.0924862	0.0908283	0.098725	0.0481031	0.0459983	0.0422694	0.0908416	0.05	0.0906693	0.0664175	0.105096	0.0707395	0.0549643	0.0601241	0.0724657	0.0541699	0.0395742	0.0423418	0.0431852
LRN	0.0856791	0.0244874	0.0317805	0.0315208	0.0233942	0.0248125	0.0242604	0.0198062	0.0213465	0.0257301	0.0357794	0.0360754	0.0348972	0.0299652	0.0241185	0.011694	0.0286989	0.0338879	0.0329109	0.0292234	0.0229717	0.0256978	0.0286142	0.0353881	0.0243381	0.0294006	0.0394038	0.0529761	0.0610813	0.0705996	0.0411039	0.0404676	0.0408627	0.0387071	0.0413589	0.0564185	0.0327555	0.0260629	0.0367908	0.104126	0.0921101	0.0982894	0.0576043	0.0393626	0.0466759	0.076	0.0599676	0.0586919	0.0602177
MARN	0.0899314	0.0237177	0.0300019	0.0325404	0.0249593	0.0257799	0.0260058	0.0214373	0.0214669	0.0288848	0.0364023	0.0390448	0.0370749	0.0303601	0.0261311	0.00694225	0.0280197	0.0365824	0.0283416	0.0328095	0.0206823	0.0246504	0.0300109	0.0458485	0.029971	0.0380489	0.0496472	0.0507334	0.0795701	0.0753398	0.0431993	0.0405435	0.0411647	0.03131	0.046906	0.0835858	0.0381663	0.0266921	0.0414661	0.105803	0.0839504	0.0945623	0.0727565	0.0484262	0.0438075	0.0721937	0.0549819	0.0526316	0.0579339
MDRN	0.0477009	0.0196477	0.0242924	0.0352218	0.0256332	0.0215311	0.0246058	0.0191283	0.015899	0.0244456	0.0362612	0.0308505	0.035319	0.03564	0.0298204	0.00968829	0.0299803	0.0273253	0.0215736	0.0289546	0.016534	0.019209	0.0190456	0.0340472	0.0226525	0.0319441	0.0282533	0.0388005	0.0444709	0.0466212	0.0338393	0.0352899	0.0321528	0.0248656	0.0270658	0.0348473	0.0322874	0.024214	0.0362233	0.056216	0.0605155	0.0502675	0.0350902	0.0338207	0.028054	0.0293327	0.02458	0.0289444	0.0242904
MDRNd	0.059679	0.0421075	0.0370831	0.0776594	0.0557927	0.0403341	0.0552403	0.0344905	0.0296665	0.0523051	0.0781668	0.0703249	0.0734915	0.0678571	0.0539311	0.0192447	0.0574767	0.0555342	0.0386521	0.0630242	0.0321716	0.045398	0.0436932	0.04928	0.0339012	0.0507016	0.040427	0.079156	0.0530557	0.0655078	0.0673195	0.0663283	0.0691756	0.0466093	0.0395166	0.0363901	0.0682125	0.0486542	0.0699227	0.0564143	0.0874307	0.0544017	0.0369314	0.0416081	0.0478503	0.0412348	0.0291829	0.0282803	0.0307007
MDRNv	0.0576434	0.0222465	0.0284728	0.0360721	0.0258914	0.0224696	0.0266577	0.0212121	0.0171133	0.0265171	0.037754	0.0336957	0.0379917	0.0376324	0.0345969	0.0106216	0.0349303	0.0306938	0.0222767	0.0326516	0.019996	0.0212565	0.0194135	0.0403781	0.0248668	0.0367627	0.0327869	0.0412829	0.051027	0.0530965	0.0376805	0.0408187	0.0350523	0.0266003	0.0326889	0.0414043	0.0355944	0.0303458	0.0399766	0.0658773	0.0666173	0.0575111	0.0422595	0.0377659	0.0334886	0.0386256	0.0321716	0.035724	0.0331666
PARN	0.048409	0.0349842	0.0305533	0.0599097	0.0411636	0.032644	0.0400593	0.0228787	0.0184748	0.0350355	0.0611144	0.0521083	0.057732	0.0531754	0.044699	0.0171158	0.0471639	0.0401317	0.0267191	0.0442961	0.0177963	0.0263077	0.0263158	0.0378322	0.0283067	0.0415407	0.0322238	0.0665748	0.0434015	0.0587258	0.0494214	0.0510311	0.0520429	0.0371375	0.0314885	0.0302811	0.0488102	0.0374679	0.052504	0.0470085	0.0799485	0.049292	0.03125	0.0342609	0.0335968	0.0327281	0.0216007	0.0221093	0.0272345
PAS	0.0921977	0.0405072	0.0505175	0.0771631	0.0567578	0.0380092	0.0551704	0.0328171	0.0320144	0.0517166	0.0889798	0.0787558	0.0921555	0.0886768	0.0763579	0.0243243	0.0809289	0.0668133	0.0366483	0.0805762	0.0372721	0.0551752	0.0395086	0.0956298	0.0704333	0.103278	0.087565	0.0895655	0.10848	0.101881	0.0756014	0.0908101	0.082979	0.0389972	0.0517496	0.0739669	0.0908239	0.0788388	0.0939561	0.0949367	0.125044	0.07336	0.0849591	0.0912755	0.0468101	0.0443533	0.0233675	0.0242857	0.0281718
PGRNd	0.0260155	0.015967	0.0176946	0.0200727	0.0162482	0.0142541	0.0169395	0.0139315	0.011251	0.0157239	0.0207013	0.0178385	0.0186523	0.0212766	0.0222717	0.0133111	0.0212576	0.0141279	0.0121169	0.0152844	0.00892244	0.0107338	0.0101034	0.0265408	0.0209137	0.0271667	0.0221889	0.0204196	0.0313387	0.0264171	0.0189573	0.0178165	0.0176223	0.0139241	0.0218692	0.0328515	0.0166049	0.0153356	0.0187383	0.0278384	0.0318569	0.028516	0.0263645	0.0243747	0.012747	0.0193169	0.01114	0.0119205	0.0146637
PGRNl	0.0748701	0.0180407	0.0245017	0.0253722	0.0187975	0.0179943	0.0187419	0.012244	0.0147346	0.0188834	0.0276869	0.0307147	0.0286155	0.0229233	0.0197076	0.0110906	0.0217458	0.0278443	0.0262113	0.0229803	0.0158548	0.0207151	0.0233884	0.0287582	0.0178326	0.0256912	0.0339936	0.0436098	0.0540141	0.0634498	0.0342023	0.0326037	0.0338924	0.0295474	0.0388576	0.0496454	0.0273808	0.0207342	0.0295354	0.0948405	0.081176	0.0886624	0.0508404	0.034687	0.0383076	0.0708569	0.0598365	0.0525757	0.0592957
NR	0.0600968	0.0422402	0.0417983	0.0792315	0.058119	0.0417883	0.0613027	0.0355018	0.0264418	0.0576568	0.0795623	0.0776198	0.0756912	0.0791246	0.0618541	0.0173083	0.0589003	0.0607735	0.0305168	0.0683582	0.028493	0.0409207	0.0328416	0.0800152	0.0579385	0.0869399	0.0622155	0.0795753	0.0863808	0.0766266	0.0761949	0.0719689	0.0764116	0.0346296	0.0444059	0.0625949	0.073617	0.048172	0.0766254	0.0607305	0.0850075	0.0566297	0.0712521	0.0737068	0.0454366	0.0346672	0.0206259	0.0265604	0.0264972
PRP	0.0708812	0.0300572	0.0362041	0.0499879	0.0392729	0.0283473	0.0352802	0.0264386	0.0243995	0.0370703	0.0544368	0.0485588	0.0526552	0.0550105	0.0474725	0.0152225	0.0444287	0.0420769	0.0253692	0.0461053	0.0226466	0.0285515	0.0237849	0.0710906	0.0504016	0.064636	0.0559231	0.0591949	0.0860847	0.0769087	0.0465194	0.0490101	0.046841	0.0289776	0.0491803	0.0877823	0.0507194	0.040933	0.0529937	0.0703274	0.0899921	0.0713389	0.0663069	0.061415	0.0274958	0.0308353	0.0203414	0.0197568	0.0248566
PPY	0.0574694	0.0160484	0.0220321	0.0110884	0.0124296	0.0150602	0.012902	0.0139721	0.01624	0.0132141	0.0116641	0.0129666	0.0116034	0.0113463	0.0117493	0.00925926	0.012217	0.0158753	0.0185321	0.0116481	0.0142991	0.0121581	0.0183575	0.0219878	0.0204292	0.0152119	0.0271466	0.0277113	0.0411846	0.0426167	0.0156519	0.0128319	0.013755	0.0216202	0.0354172	0.0584875	0.0116447	0.0147713	0.0148353	0.0577727	0.0439914	0.0558486	0.0415082	0.0260265	0.0168585	0.034904	0.0284379	0.024819	0.0292165
LAV	0.159843	0.0849057	0.0929092	0.110309	0.0878696	0.0821989	0.0776426	0.0550409	0.0534985	0.0800045	0.126628	0.106139	0.121675	0.119013	0.103699	0.0296271	0.105831	0.0971877	0.0747782	0.104396	0.0483479	0.0654405	0.0686152	0.107897	0.0665437	0.0998819	0.0815207	0.15112	0.129671	0.167081	0.107613	0.118553	0.110413	0.0917175	0.096909	0.101985	0.119416	0.0968805	0.128282	0.132675	0.230403	0.146676	0.092507	0.0846318	0.0820544	0.0567281	0.0353415	0.0352874	0.0539579
MV	0.112748	0.0537998	0.0674323	0.0870766	0.0623942	0.0478974	0.0580462	0.0374906	0.0345898	0.0598259	0.0963891	0.0808615	0.0955992	0.0979419	0.0870161	0.0289265	0.0865233	0.0716186	0.0421947	0.0848896	0.0344173	0.0497483	0.0390884	0.109465	0.0690504	0.101721	0.0795528	0.107625	0.123414	0.130559	0.0776489	0.0890219	0.0823905	0.0567169	0.0770204	0.0959282	0.0949981	0.0799377	0.102509	0.104569	0.160633	0.0954289	0.0891755	0.0898623	0.0440279	0.0409401	0.0260524	0.0226348	0.0337206
SPIV	0.157923	0.0799736	0.0890971	0.113445	0.0868023	0.0771215	0.0795442	0.054721	0.0515247	0.0783692	0.128458	0.10609	0.125411	0.122741	0.109047	0.030654	0.110466	0.0951517	0.0662227	0.106097	0.0475555	0.0671162	0.0636386	0.113024	0.0708251	0.10669	0.087766	0.15635	0.135883	0.17362	0.106232	0.118499	0.108545	0.0847502	0.0915963	0.101787	0.122125	0.0987625	0.129356	0.1339	0.230208	0.140248	0.0938882	0.0899141	0.0714937	0.0493597	0.0285714	0.0294076	0.04441
SUV	0.109856	0.0638021	0.0684644	0.0731925	0.0564109	0.0628065	0.0535121	0.0350557	0.0359642	0.0537002	0.086686	0.0688026	0.0838047	0.0839305	0.0794349	0.0300769	0.0812077	0.0672378	0.0587235	0.069748	0.0342739	0.0461905	0.0551302	0.0734914	0.0471413	0.0706436	0.057191	0.108939	0.0872683	0.11779	0.072682	0.0805928	0.0719724	0.0739173	0.0719732	0.0736115	0.0831301	0.0774944	0.0897475	0.095599	0.164331	0.10438	0.0631107	0.0599225	0.0498709	0.0410959	0.0272569	0.024492	0.0360668
x	0.111383	0.0718267	0.0663848	0.100899	0.0798749	0.0729587	0.0721541	0.0496732	0.0504404	0.0725946	0.110256	0.0919765	0.104127	0.100692	0.0888918	0.0317673	0.0906992	0.0825243	0.065487	0.0871923	0.0436612	0.0600298	0.0657439	0.081798	0.0519725	0.0761074	0.0598168	0.125107	0.0918123	0.117548	0.0927118	0.0974992	0.0925531	0.0697968	0.0687972	0.0746418	0.0986285	0.0831272	0.104604	0.100613	0.163096	0.106359	0.0622117	0.062003	0.0683731	0.0513743	0.0335898	0.0349043	0.0475689
XII	0.0680297	0.0528665	0.0542833	0.0987463	0.0740741	0.05144	0.0738523	0.0410861	0.0330851	0.0735695	0.105529	0.100528	0.103173	0.103166	0.081799	0.019807	0.0803498	0.0817098	0.0376508	0.09553	0.0354621	0.0559031	0.03808	0.0984276	0.0699778	0.109144	0.0804942	0.102599	0.104881	0.0940931	0.0996788	0.0996136	0.102932	0.0392617	0.0495645	0.0600246	0.104128	0.0651951	0.104538	0.0744345	0.106987	0.0688803	0.0835375	0.0900468	0.066126	0.0459275	0.0286911	0.0375865	0.038469
y	0.118195	0.0629654	0.0602871	0.0779817	0.0626959	0.0743394	0.0587532	0.0473402	0.0523112	0.058973	0.0850625	0.073088	0.0813881	0.0763113	0.0666492	0.0279575	0.0674603	0.070832	0.0701291	0.0681866	0.0434783	0.0492914	0.0690454	0.0659548	0.0408163	0.0583361	0.0526316	0.102984	0.0903586	0.108636	0.0812898	0.0801214	0.0766494	0.0627004	0.0701728	0.0858242	0.0783687	0.0657096	0.0847509	0.108862	0.158659	0.117364	0.0638615	0.0535382	0.0662708	0.0615254	0.0413014	0.0380256	0.0516304
RM	0.0265552	0.0159729	0.0161482	0.0433659	0.0328526	0.0160056	0.0324723	0.0153926	0.0100301	0.0283491	0.0394485	0.0443898	0.0367685	0.0339464	0.0192852	0.00434573	0.0191192	0.0367556	0.0130191	0.0378748	0.013035	0.0240779	0.0117804	0.0298316	0.0284323	0.0345817	0.0270153	0.0344141	0.0352628	0.0314888	0.0436088	0.0399299	0.0452581	0.0138095	0.0173461	0.0292046	0.0386393	0.0144076	0.0364892	0.0429404	0.0349709	0.0376289	0.0353611	0.0306909	0.0407874	0.0544273	0.0515901	0.0474834	0.0431087
RPA	0.0602875	0.0124688	0.0186962	0.0168331	0.0134983	0.0150754	0.0116775	0.010498	0.0148709	0.0117779	0.0187094	0.0190134	0.0212821	0.01652	0.0131532	0.0041365	0.0142609	0.0209315	0.0200513	0.0167847	0.0173112	0.0163053	0.0189289	0.0256522	0.0202341	0.0222608	0.0293987	0.0285906	0.0451085	0.0451167	0.0214564	0.0249655	0.018136	0.017284	0.027991	0.0601273	0.0179393	0.0134137	0.0194773	0.0680007	0.0478708	0.06073	0.043934	0.0316835	0.0256776	0.0592217	0.0491682	0.0420638	0.0433407
RO	0.0285759	0.012959	0.0124142	0.0168481	0.0145442	0.0107914	0.0159795	0.0105572	0.0115787	0.0157214	0.0190678	0.02171	0.0188628	0.0162338	0.0118028	0.0036855	0.0130204	0.0214213	0.0129514	0.0193018	0.012242	0.0157365	0.0128268	0.018201	0.0142647	0.0166842	0.0193876	0.0216917	0.0239576	0.0253258	0.0240163	0.021039	0.022082	0.0151798	0.0157895	0.0258562	0.0189904	0.00946697	0.0193317	0.0442105	0.0287462	0.0376569	0.0273363	0.0202846	0.029397	0.053146	0.0515378	0.0464181	0.052076
LING	0	0	0	0	0	0	0	0	0	0	0	0	0	0	0	0	0	0	0	0	0	0	0	0	0	0	0	0	0	0	0	0	0	0	0	0	0	0	0	0	0	0	0	0	0	0	0	0	0
CENT	0	0	0	0	0	0	0	0	0	0	0	0	0	0	0	0	0	0	0	0	0	0	0	0	0	0	0	0	0	0	0	0	0	0	0	0	0	0	0	0	0	0	0	0	0	0	0	0	0
CUL	0	0	0	0	0	0	0	0	0	0	0	0	0	0	0	0	0	0	0	0	0	0	0	0	0	0	0	0	0	0	0	0	0	0	0	0	0	0	0	0	0	0	0	0	0	0	0	0	0
DEC	0	0	0	0	0	0	0	0	0	0	0	0	0	0	0	0	0	0	0	0	0	0	0	0	0	0	0	0	0	0	0	0	0	0	0	0	0	0	0	0	0	0	0	0	0	0	0	0	0
FOTU	0	0	0	0	0	0	0	0	0	0	0	0	0	0	0	0	0	0	0	0	0	0	0	0	0	0	0	0	0	0	0	0	0	0	0	0	0	0	0	0	0	0	0	0	0	0	0	0	0
PYR	0	0	0	0	0	0	0	0	0	0	0	0	0	0	0	0	0	0	0	0	0	0	0	0	0	0	0	0	0	0	0	0	0	0	0	0	0	0	0	0	0	0	0	0	0	0	0	0	0
UVU	0	0	0	0	0	0	0	0	0	0	0	0	0	0	0	0	0	0	0	0	0	0	0	0	0	0	0	0	0	0	0	0	0	0	0	0	0	0	0	0	0	0	0	0	0	0	0	0	0
NOD	0	0	0	0	0	0	0	0	0	0	0	0	0	0	0	0	0	0	0	0	0	0	0	0	0	0	0	0	0	0	0	0	0	0	0	0	0	0	0	0	0	0	0	0	0	0	0	0	0
SIM	0	0	0	0	0	0	0	0	0	0	0	0	0	0	0	0	0	0	0	0	0	0	0	0	0	0	0	0	0	0	0	0	0	0	0	0	0	0	0	0	0	0	0	0	0	0	0	0	0
AN	0	0	0	0	0	0	0	0	0	0	0	0	0	0	0	0	0	0	0	0	0	0	0	0	0	0	0	0	0	0	0	0	0	0	0	0	0	0	0	0	0	0	0	0	0	0	0	0	0
PRM	0	0	0	0	0	0	0	0	0	0	0	0	0	0	0	0	0	0	0	0	0	0	0	0	0	0	0	0	0	0	0	0	0	0	0	0	0	0	0	0	0	0	0	0	0	0	0	0	0
COPY	0	0	0	0	0	0	0	0	0	0	0	0	0	0	0	0	0	0	0	0	0	0	0	0	0	0	0	0	0	0	0	0	0	0	0	0	0	0	0	0	0	0	0	0	0	0	0	0	0
PFL	0	0	0	0	0	0	0	0	0	0	0	0	0	0	0	0	0	0	0	0	0	0	0	0	0	0	0	0	0	0	0	0	0	0	0	0	0	0	0	0	0	0	0	0	0	0	0	0	0
FL	0	0	0	0	0	0	0	0	0	0	0	0	0	0	0	0	0	0	0	0	0	0	0	0	0	0	0	0	0	0	0	0	0	0	0	0	0	0	0	0	0	0	0	0	0	0	0	0	0
FN	0	0	0	0	0	0	0	0	0	0	0	0	0	0	0	0	0	0	0	0	0	0	0	0	0	0	0	0	0	0	0	0	0	0	0	0	0	0	0	0	0	0	0	0	0	0	0	0	0
IP	0	0	0	0	0	0	0	0	0	0	0	0	0	0	0	0	0	0	0	0	0	0	0	0	0	0	0	0	0	0	0	0	0	0	0	0	0	0	0	0	0	0	0	0	0	0	0	0	0
DN	0	0	0	0	0	0	0	0	0	0	0	0	0	0	0	0	0	0	0	0	0	0	0	0	0	0	0	0	0	0	0	0	0	0	0	0	0	0	0	0	0	0	0	0	0	0	0	0	0
[truncated: 235 more columns]
