# Supplementary material for: DSM: Deep sequential model for complete neuronal morphology representation and feature extraction
Source: Patterns (N Y). 2023 Dec 13;5(1):100896. doi: 10.1016/j.patter.2023.100896 (PMC10801254; doi:10.1016/j.patter.2023.100896)
Supplement: Table S10. 2,251 connected region pairs with strong co-expression scores, their major brain regions, and the number of co-expression genes [file mmc11.xlsx]

## Sheet: Supplementary_Table_10
structure1	structure2	counts	scores	major1	major2
FRP	MOp	1509	0.2117	CTX	CTX
FRP	MOs	1831	0.265863	CTX	CTX
FRP	ACAd	2233	0.237024	CTX	CTX
FRP	PL	2118	0.222222	CTX	CTX
FRP	ILA	2006	0.211069	CTX	CTX
FRP	ORBl	2997	0.277757	CTX	CTX
FRP	ORBm	3598	0.353542	CTX	CTX
FRP	ORBvl	3780	0.350617	CTX	CTX
FRP	AId	2005	0.192289	CTX	CTX
FRP	RSPd	1459	0.190172	CTX	CTX
FRP	RSPv	1574	0.200919	CTX	CTX
FRP	MOB	2685	0.350705	CTX	CTX
FRP	AOB	4329	0.388286	CTX	CTX
FRP	AON	2784	0.316472	CTX	CTX
FRP	TT	2144	0.232917	CTX	CTX
FRP	DP	1719	0.182814	CTX	CTX
FRP	FC	2622	0.243318	CTX	CTX
FRP	SCs	2273	0.28229	CTX	MB
FRP	PBG	1549	0.193989	CTX	MB
FRP	OP	1734	0.212944	CTX	MB
MOp	MOs	1911	0.476796	CTX	CTX
MOp	SSp-n	1584	0.216334	CTX	CTX
MOp	SSp-bfd	1676	0.261507	CTX	CTX
MOp	SSp-ll	2105	0.537676	CTX	CTX
MOp	SSp-m	1755	0.320197	CTX	CTX
MOp	SSp-ul	1625	0.41592	CTX	CTX
MOp	SSp-tr	1608	0.396059	CTX	CTX
MOp	SSp-un	1961	0.375024	CTX	CTX
MOp	SSs	1611	0.197161	CTX	CTX
MOp	GU	1804	0.228181	CTX	CTX
MOp	VISC	1527	0.188031	CTX	CTX
MOp	AUDd	1554	0.201009	CTX	CTX
MOp	VISal	1735	0.234206	CTX	CTX
MOp	VISam	1596	0.35023	CTX	CTX
MOp	VISl	1697	0.216592	CTX	CTX
MOp	VISp	1395	0.28423	CTX	CTX
MOp	VISpl	1423	0.228999	CTX	CTX
MOp	VISpm	1346	0.277755	CTX	CTX
MOp	ACAd	1986	0.289125	CTX	CTX
MOp	ACAv	1304	0.232152	CTX	CTX
MOp	PL	1787	0.253009	CTX	CTX
MOp	ILA	1343	0.182275	CTX	CTX
MOp	ORBl	2308	0.265899	CTX	CTX
MOp	ORBm	1842	0.201664	CTX	CTX
MOp	ORBvl	2046	0.21058	CTX	CTX
MOp	AId	2135	0.284743	CTX	CTX
MOp	AIv	1896	0.238012	CTX	CTX
MOp	RSPagl	1369	0.302274	CTX	CTX
MOp	RSPd	1303	0.259097	CTX	CTX
MOp	TEa	1799	0.209089	CTX	CTX
MOp	ECT	1698	0.203353	CTX	CTX
MOp	PIR	1300	0.187077	CTX	CTX
MOp	CA1	949	0.197215	CTX	CTX
MOp	CA3	1290	0.200155	CTX	CTX
MOp	DG	1249	0.187933	CTX	CTX
MOp	CLA	1387	0.208321	CTX	CTX
MOp	EPd	1182	0.18991	CTX	CTX
MOs	SSp-bfd	1426	0.211573	CTX	CTX
MOs	SSp-ll	1564	0.344721	CTX	CTX
MOs	SSp-m	1390	0.23452	CTX	CTX
MOs	SSp-ul	1228	0.280046	CTX	CTX
MOs	SSp-tr	1281	0.286705	CTX	CTX
MOs	SSp-un	1504	0.260794	CTX	CTX
MOs	GU	1530	0.185208	CTX	CTX
MOs	VISal	1568	0.204807	CTX	CTX
MOs	VISam	1361	0.279294	CTX	CTX
MOs	VISl	1533	0.189728	CTX	CTX
MOs	VISp	1191	0.229347	CTX	CTX
MOs	VISpl	1280	0.19882	CTX	CTX
MOs	VISpm	1114	0.215933	CTX	CTX
MOs	ACAd	2414	0.370132	CTX	CTX
MOs	ACAv	1493	0.271011	CTX	CTX
MOs	PL	2016	0.29154	CTX	CTX
MOs	ILA	1515	0.20819	CTX	CTX
MOs	ORBl	2037	0.225531	CTX	CTX
MOs	ORBm	2075	0.231018	CTX	CTX
MOs	ORBvl	2184	0.22611	CTX	CTX
MOs	AId	1721	0.215313	CTX	CTX
MOs	AIv	1601	0.19192	CTX	CTX
MOs	RSPagl	1417	0.310609	CTX	CTX
MOs	RSPd	1592	0.330222	CTX	CTX
MOs	RSPv	1066	0.189545	CTX	CTX
MOs	TEa	1647	0.186375	CTX	CTX
MOs	ECT	1570	0.183433	CTX	CTX
MOs	DP	1334	0.188685	CTX	CTX
SSp-n	SSp-bfd	4254	0.616611	CTX	CTX
SSp-n	SSp-ll	1637	0.219702	CTX	CTX
SSp-n	SSp-m	3641	0.546451	CTX	CTX
SSp-n	SSp-ul	1727	0.251273	CTX	CTX
SSp-n	SSp-tr	1551	0.215866	CTX	CTX
SSp-n	SSp-un	3198	0.452975	CTX	CTX
SSp-n	SSs	5042	0.645748	CTX	CTX
SSp-n	GU	5137	0.672294	CTX	CTX
SSp-n	VISC	4723	0.590892	CTX	CTX
SSp-n	AUDd	4029	0.484022	CTX	CTX
SSp-n	AUDp	2537	0.319844	CTX	CTX
SSp-n	AUDv	2681	0.335251	CTX	CTX
SSp-n	VISal	4070	0.499939	CTX	CTX
SSp-n	VISam	1472	0.18996	CTX	CTX
SSp-n	VISl	4227	0.504837	CTX	CTX
SSp-n	VISp	1965	0.265325	CTX	CTX
SSp-n	VISpl	3067	0.401545	CTX	CTX
SSp-n	VISpm	1604	0.209509	CTX	CTX
SSp-n	ACAd	2762	0.301495	CTX	CTX
SSp-n	ACAv	1957	0.24365	CTX	CTX
SSp-n	PL	2852	0.314582	CTX	CTX
SSp-n	ILA	2323	0.245664	CTX	CTX
SSp-n	ORBl	3735	0.361884	CTX	CTX
SSp-n	ORBm	2796	0.248578	CTX	CTX
SSp-n	ORBvl	3058	0.259769	CTX	CTX
SSp-n	AId	4238	0.500768	CTX	CTX
SSp-n	AIp	4439	0.517547	CTX	CTX
SSp-n	AIv	4481	0.530359	CTX	CTX
SSp-n	TEa	4463	0.495448	CTX	CTX
SSp-n	PERI	2107	0.264965	CTX	CTX
SSp-n	ECT	4122	0.458306	CTX	CTX
SSp-n	AOB	2856	0.22155	CTX	CTX
SSp-n	TT	1831	0.187085	CTX	CTX
SSp-n	DP	2198	0.239095	CTX	CTX
SSp-n	PIR	3310	0.413388	CTX	CTX
SSp-n	TR	2269	0.270473	CTX	CTX
SSp-n	CA1	1351	0.180663	CTX	CTX
SSp-n	CA3	2161	0.250058	CTX	CTX
SSp-n	DG	2250	0.258235	CTX	CTX
SSp-n	ENTl	2956	0.325014	CTX	CTX
SSp-n	SUB	1723	0.234454	CTX	CTX
SSp-n	CLA	3592	0.477596	CTX	CTX
SSp-n	EPd	3101	0.420589	CTX	CTX
SSp-n	EPv	2522	0.337617	CTX	CTX
SSp-n	LA	3155	0.384381	CTX	CTX
SSp-n	BLA	3314	0.409946	CTX	CTX
SSp-n	BMA	2463	0.302209	CTX	CTX
SSp-n	PA	2255	0.262576	CTX	CTX
SSp-n	IA	1491	0.209528	CTX	CNU
SSp-n	LGd	1544	0.190124	CTX	TH
SSp-bfd	SSp-ll	1814	0.28111	CTX	CTX
SSp-bfd	SSp-m	3442	0.569773	CTX	CTX
SSp-bfd	SSp-ul	1891	0.321162	CTX	CTX
SSp-bfd	SSp-tr	1874	0.310214	CTX	CTX
SSp-bfd	SSp-un	3254	0.526282	CTX	CTX
SSp-bfd	SSs	4194	0.53529	CTX	CTX
SSp-bfd	GU	4074	0.516808	CTX	CTX
SSp-bfd	VISC	3776	0.465082	CTX	CTX
SSp-bfd	AUDd	3689	0.470356	CTX	CTX
SSp-bfd	AUDp	2244	0.303079	CTX	CTX
SSp-bfd	AUDv	2326	0.308857	CTX	CTX
SSp-bfd	VISal	4138	0.570601	CTX	CTX
SSp-bfd	VISam	1618	0.238573	CTX	CTX
SSp-bfd	VISl	3975	0.509354	CTX	CTX
SSp-bfd	VISp	2185	0.343284	CTX	CTX
SSp-bfd	VISpl	3107	0.458462	CTX	CTX
SSp-bfd	VISpm	1637	0.240665	CTX	CTX
SSp-bfd	ACAd	2641	0.312138	CTX	CTX
SSp-bfd	ACAv	1846	0.252117	CTX	CTX
SSp-bfd	PL	2553	0.298806	CTX	CTX
SSp-bfd	ILA	2024	0.22655	CTX	CTX
SSp-bfd	ORBl	3201	0.319015	CTX	CTX
SSp-bfd	ORBm	2488	0.231765	CTX	CTX
SSp-bfd	ORBvl	2675	0.236016	CTX	CTX
SSp-bfd	AId	3523	0.421563	CTX	CTX
SSp-bfd	AIp	3562	0.412603	CTX	CTX
SSp-bfd	AIv	3666	0.434206	CTX	CTX
SSp-bfd	RSPagl	1355	0.199558	CTX	CTX
SSp-bfd	RSPd	1381	0.191859	CTX	CTX
SSp-bfd	TEa	4060	0.472643	CTX	CTX
SSp-bfd	PERI	1836	0.248041	CTX	CTX
SSp-bfd	ECT	3777	0.443414	CTX	CTX
SSp-bfd	AOB	2398	0.191411	CTX	CTX
SSp-bfd	DP	1861	0.213687	CTX	CTX
SSp-bfd	PIR	2836	0.370235	CTX	CTX
SSp-bfd	TR	1953	0.247717	CTX	CTX
SSp-bfd	CA1	1417	0.21499	CTX	CTX
SSp-bfd	CA3	2100	0.26643	CTX	CTX
SSp-bfd	DG	2108	0.262385	CTX	CTX
SSp-bfd	ENTl	2559	0.295122	CTX	CTX
SSp-bfd	SUB	1630	0.246186	CTX	CTX
SSp-bfd	CLA	3005	0.412378	CTX	CTX
SSp-bfd	EPd	2597	0.368056	CTX	CTX
SSp-bfd	EPv	2203	0.31616	CTX	CTX
SSp-bfd	LA	2746	0.352232	CTX	CTX
SSp-bfd	BLA	2879	0.373993	CTX	CTX
SSp-bfd	BMA	2089	0.271193	CTX	CTX
SSp-bfd	PA	1900	0.233933	CTX	CTX
SSp-bfd	IA	1296	0.199692	CTX	CNU
SSp-bfd	LGd	1444	0.195135	CTX	TH
SSp-ll	SSp-m	1696	0.2964	CTX	CTX
SSp-ll	SSp-ul	1663	0.410516	CTX	CTX
SSp-ll	SSp-tr	1914	0.48628	CTX	CTX
SSp-ll	SSp-un	1812	0.325899	CTX	CTX
SSp-ll	SSs	1720	0.208637	CTX	CTX
SSp-ll	GU	1760	0.216429	CTX	CTX
SSp-ll	VISC	1625	0.19805	CTX	CTX
SSp-ll	AUDd	1648	0.210769	CTX	CTX
SSp-ll	VISal	1874	0.25151	CTX	CTX
SSp-ll	VISam	1921	0.435206	CTX	CTX
SSp-ll	VISl	1799	0.22729	CTX	CTX
SSp-ll	VISp	1583	0.322929	CTX	CTX
SSp-ll	VISpl	1497	0.236792	CTX	CTX
SSp-ll	VISpm	1530	0.315855	CTX	CTX
SSp-ll	ACAd	1905	0.267106	CTX	CTX
SSp-ll	ACAv	1312	0.226558	CTX	CTX
SSp-ll	PL	1706	0.232869	CTX	CTX
SSp-ll	ORBl	2204	0.245818	CTX	CTX
SSp-ll	ORBm	1795	0.191712	CTX	CTX
SSp-ll	ORBvl	1973	0.197874	CTX	CTX
SSp-ll	AId	1994	0.254955	CTX	CTX
SSp-ll	AIv	1813	0.220265	CTX	CTX
SSp-ll	RSPagl	1397	0.298313	CTX	CTX
SSp-ll	RSPd	1327	0.255832	CTX	CTX
SSp-ll	TEa	1882	0.216247	CTX	CTX
SSp-ll	ECT	1753	0.206795	CTX	CTX
SSp-ll	PIR	1311	0.184129	CTX	CTX
SSp-ll	CA1	983	0.198185	CTX	CTX
SSp-ll	CA2	998	0.187947	CTX	CTX
SSp-ll	CA3	1360	0.207412	CTX	CTX
SSp-ll	DG	1368	0.203905	CTX	CTX
SSp-ll	CLA	1418	0.208254	CTX	CTX
SSp-ll	EPd	1213	0.190275	CTX	CTX
SSp-m	SSp-ul	2070	0.425926	CTX	CTX
SSp-m	SSp-tr	1720	0.321736	CTX	CTX
SSp-m	SSp-un	3578	0.714172	CTX	CTX
SSp-m	SSs	3217	0.403993	CTX	CTX
SSp-m	GU	3781	0.516037	CTX	CTX
SSp-m	VISC	2961	0.366234	CTX	CTX
SSp-m	AUDd	2652	0.33022	CTX	CTX
SSp-m	AUDp	1552	0.214158	CTX	CTX
SSp-m	AUDv	1642	0.222916	CTX	CTX
SSp-m	VISal	3141	0.424459	CTX	CTX
SSp-m	VISam	1414	0.230406	CTX	CTX
SSp-m	VISl	3080	0.392357	CTX	CTX
SSp-m	VISp	1924	0.333045	CTX	CTX
SSp-m	VISpl	2578	0.399257	CTX	CTX
SSp-m	VISpm	1432	0.232543	CTX	CTX
SSp-m	ACAd	2308	0.290497	CTX	CTX
SSp-m	ACAv	1577	0.233907	CTX	CTX
SSp-m	PL	2287	0.287275	CTX	CTX
SSp-m	ILA	1740	0.20791	CTX	CTX
SSp-m	ORBl	2917	0.308058	CTX	CTX
SSp-m	ORBm	2279	0.225755	CTX	CTX
SSp-m	ORBvl	2398	0.222821	CTX	CTX
SSp-m	AId	3506	0.465914	CTX	CTX
SSp-m	AIp	2847	0.334981	CTX	CTX
SSp-m	AIv	3541	0.458738	CTX	CTX
SSp-m	RSPagl	1141	0.185378	CTX	CTX
SSp-m	TEa	3195	0.371253	CTX	CTX
SSp-m	PERI	1313	0.185557	CTX	CTX
SSp-m	ECT	2996	0.354556	CTX	CTX
SSp-m	DP	1618	0.199679	CTX	CTX
SSp-m	PIR	2543	0.357967	CTX	CTX
SSp-m	TR	1565	0.210831	CTX	CTX
SSp-m	CA1	1148	0.190983	CTX	CTX
SSp-m	CA3	1805	0.246316	CTX	CTX
SSp-m	DG	1783	0.237417	CTX	CTX
SSp-m	ENTl	1980	0.235686	CTX	CTX
SSp-m	SUB	1316	0.216234	CTX	CTX
SSp-m	CLA	2687	0.397721	CTX	CTX
SSp-m	EPd	2247	0.342687	CTX	CTX
SSp-m	EPv	1842	0.284259	CTX	CTX
SSp-m	LA	2103	0.277075	CTX	CTX
SSp-m	BLA	2381	0.324078	CTX	CTX
SSp-m	BMA	1840	0.259045	CTX	CTX
SSp-m	PA	1671	0.222741	CTX	CTX
SSp-m	IA	1149	0.198514	CTX	CNU
SSp-m	LGd	1282	0.190973	CTX	TH
SSp-ul	SSp-tr	1828	0.517261	CTX	CTX
SSp-ul	SSp-un	2177	0.462503	CTX	CTX
SSp-ul	SSs	1595	0.202385	CTX	CTX
SSp-ul	GU	1864	0.247215	CTX	CTX
SSp-ul	VISC	1474	0.187341	CTX	CTX
SSp-ul	AUDd	1461	0.194334	CTX	CTX
SSp-ul	VISal	1754	0.247635	CTX	CTX
SSp-ul	VISam	1292	0.283644	CTX	CTX
SSp-ul	VISl	1656	0.218758	CTX	CTX
SSp-ul	VISp	1634	0.374513	CTX	CTX
SSp-ul	VISpl	1552	0.268559	CTX	CTX
SSp-ul	VISpm	1128	0.237074	CTX	CTX
SSp-ul	ACAd	1568	0.22461	CTX	CTX
SSp-ul	ACAv	1058	0.19039	CTX	CTX
SSp-ul	PL	1415	0.198485	CTX	CTX
SSp-ul	ORBl	1778	0.199686	CTX	CTX
SSp-ul	AId	1951	0.264507	CTX	CTX
SSp-ul	AIv	1875	0.244109	CTX	CTX
SSp-ul	RSPagl	973	0.210652	CTX	CTX
SSp-ul	RSPd	983	0.194924	CTX	CTX
SSp-ul	TEa	1721	0.205468	CTX	CTX
SSp-ul	ECT	1634	0.201529	CTX	CTX
SSp-ul	PIR	1329	0.200937	CTX	CTX
SSp-ul	CA1	832	0.17997	CTX	CTX
SSp-ul	CA3	1210	0.194565	CTX	CTX
SSp-ul	CLA	1420	0.224719	CTX	CTX
SSp-ul	EPd	1144	0.192075	CTX	CTX
SSp-tr	SSp-un	1871	0.363372	CTX	CTX
SSp-tr	SSs	1533	0.189751	CTX	CTX
SSp-tr	GU	1636	0.206984	CTX	CTX
SSp-tr	AUDd	1450	0.189172	CTX	CTX
SSp-tr	VISal	1852	0.260076	CTX	CTX
SSp-tr	VISam	1745	0.411751	CTX	CTX
SSp-tr	VISl	1684	0.219328	CTX	CTX
SSp-tr	VISp	1870	0.438658	CTX	CTX
SSp-tr	VISpl	1615	0.275974	CTX	CTX
SSp-tr	VISpm	1405	0.30431	CTX	CTX
SSp-tr	ACAd	1647	0.234015	CTX	CTX
SSp-tr	ACAv	1112	0.197198	CTX	CTX
SSp-tr	PL	1387	0.190182	CTX	CTX
SSp-tr	ORBl	1736	0.191147	CTX	CTX
SSp-tr	AId	1721	0.222294	CTX	CTX
SSp-tr	AIv	1650	0.205173	CTX	CTX
SSp-tr	RSPagl	1288	0.29009	CTX	CTX
SSp-tr	RSPd	1265	0.258321	CTX	CTX
SSp-tr	TEa	1714	0.201197	CTX	CTX
SSp-tr	ECT	1616	0.195594	CTX	CTX
SSp-tr	CA1	917	0.196192	CTX	CTX
SSp-tr	CA2	945	0.188585	CTX	CTX
SSp-tr	CA3	1300	0.207502	CTX	CTX
SSp-tr	DG	1267	0.196191	CTX	CTX
SSp-tr	CLA	1248	0.188321	CTX	CTX
SSp-un	SSs	2941	0.358965	CTX	CTX
SSp-un	GU	3542	0.471011	CTX	CTX
SSp-un	VISC	2702	0.325621	CTX	CTX
SSp-un	AUDd	2583	0.32071	CTX	CTX
SSp-un	AUDp	1561	0.217047	CTX	CTX
SSp-un	AUDv	1608	0.218657	CTX	CTX
SSp-un	VISal	3160	0.430811	CTX	CTX
SSp-un	VISam	1535	0.257119	CTX	CTX
SSp-un	VISl	3013	0.382798	CTX	CTX
SSp-un	VISp	2062	0.368675	CTX	CTX
SSp-un	VISpl	2614	0.410039	CTX	CTX
SSp-un	VISpm	1490	0.246118	CTX	CTX
SSp-un	ACAd	2341	0.29761	CTX	CTX
SSp-un	ACAv	1574	0.23496	CTX	CTX
SSp-un	PL	2257	0.284078	CTX	CTX
SSp-un	ILA	1725	0.206884	CTX	CTX
SSp-un	ORBl	2903	0.307619	CTX	CTX
SSp-un	ORBm	2306	0.230094	CTX	CTX
SSp-un	ORBvl	2402	0.224235	CTX	CTX
SSp-un	AId	3494	0.466426	CTX	CTX
SSp-un	AIp	2604	0.299448	CTX	CTX
SSp-un	AIv	3446	0.443615	CTX	CTX
SSp-un	RSPagl	1227	0.203719	CTX	CTX
SSp-un	RSPd	1207	0.186352	CTX	CTX
SSp-un	TEa	3119	0.361163	CTX	CTX
SSp-un	PERI	1338	0.191006	CTX	CTX
SSp-un	ECT	2935	0.346722	CTX	CTX
SSp-un	DP	1596	0.197549	CTX	CTX
SSp-un	PIR	2440	0.340735	CTX	CTX
SSp-un	TR	1504	0.202205	CTX	CTX
SSp-un	CA1	1219	0.20682	CTX	CTX
SSp-un	CA2	1141	0.180054	CTX	CTX
SSp-un	CA3	1885	0.261733	CTX	CTX
SSp-un	DG	1800	0.241708	CTX	CTX
SSp-un	ENTl	1959	0.233883	CTX	CTX
SSp-un	SUB	1345	0.223756	CTX	CTX
SSp-un	CLA	2542	0.370824	CTX	CTX
SSp-un	EPd	2123	0.31997	CTX	CTX
SSp-un	EPv	1755	0.269131	CTX	CTX
SSp-un	LA	1959	0.254813	CTX	CTX
SSp-un	BLA	2299	0.311391	CTX	CTX
SSp-un	BMA	1787	0.251336	CTX	CTX
SSp-un	PA	1637	0.218558	CTX	CTX
SSp-un	IA	1103	0.190567	CTX	CNU
SSp-un	LGd	1301	0.195698	CTX	TH
SSs	GU	5126	0.601079	CTX	CTX
SSs	VISC	5924	0.772561	CTX	CTX
SSs	AUDd	5127	0.632807	CTX	CTX
SSs	AUDp	3544	0.454301	CTX	CTX
SSs	AUDv	3797	0.489493	CTX	CTX
SSs	VISal	4312	0.491396	CTX	CTX
SSs	VISam	1588	0.186626	CTX	CTX
SSs	VISl	4699	0.535377	CTX	CTX
SSs	VISp	1936	0.232944	CTX	CTX
SSs	VISpl	3086	0.363273	CTX	CTX
SSs	VISpm	1686	0.199527	CTX	CTX
SSs	ACAd	3098	0.319349	CTX	CTX
SSs	ACAv	2230	0.258251	CTX	CTX
SSs	PL	3215	0.33563	CTX	CTX
SSs	ILA	2668	0.267147	CTX	CTX
SSs	ORBl	4108	0.379527	CTX	CTX
SSs	ORBm	3137	0.266231	CTX	CTX
SSs	ORBvl	3442	0.280659	CTX	CTX
SSs	AId	4299	0.463354	CTX	CTX
SSs	AIp	5400	0.635893	CTX	CTX
SSs	AIv	4616	0.502285	CTX	CTX
SSs	TEa	5147	0.559457	CTX	CTX
SSs	PERI	2919	0.364147	CTX	CTX
SSs	ECT	4760	0.515598	CTX	CTX
SSs	AOB	3247	0.242748	CTX	CTX
SSs	TT	2063	0.197776	CTX	CTX
SSs	DP	2541	0.261258	CTX	CTX
SSs	PIR	3547	0.410248	CTX	CTX
SSs	TR	2605	0.291746	CTX	CTX
SSs	CA1	1618	0.200074	CTX	CTX
SSs	CA3	2427	0.262322	CTX	CTX
SSs	DG	2567	0.276855	CTX	CTX
SSs	ENTl	3682	0.398269	CTX	CTX
SSs	SUB	1965	0.246148	CTX	CTX
SSs	CLA	4059	0.511854	CTX	CTX
SSs	EPd	3493	0.444572	CTX	CTX
SSs	EPv	2727	0.334971	CTX	CTX
SSs	LA	3741	0.440221	CTX	CTX
SSs	BLA	3569	0.409994	CTX	CTX
SSs	BMA	2570	0.288149	CTX	CTX
SSs	PA	2442	0.263232	CTX	CTX
SSs	IA	1528	0.19208	CTX	CNU
SSs	LGd	1748	0.198794	CTX	TH
GU	VISC	5041	0.594528	CTX	CTX
GU	AUDd	4190	0.467269	CTX	CTX
GU	AUDp	2723	0.31848	CTX	CTX
GU	AUDv	2897	0.337449	CTX	CTX
GU	VISal	4173	0.471952	CTX	CTX
GU	VISam	1646	0.196443	CTX	CTX
GU	VISl	4461	0.498826	CTX	CTX
GU	VISp	2091	0.258659	CTX	CTX
GU	VISpl	3299	0.401827	CTX	CTX
GU	VISpm	1759	0.2118	CTX	CTX
GU	ACAd	3167	0.331276	CTX	CTX
GU	ACAv	2243	0.262339	CTX	CTX
GU	PL	3422	0.367957	CTX	CTX
GU	ILA	2821	0.288978	CTX	CTX
GU	ORBl	4361	0.415373	CTX	CTX
GU	ORBm	3356	0.292029	CTX	CTX
GU	ORBvl	3556	0.29442	CTX	CTX
GU	AId	5344	0.654822	CTX	CTX
GU	AIp	5023	0.57099	CTX	CTX
GU	AIv	5731	0.716106	CTX	CTX
GU	TEa	4891	0.521206	CTX	CTX
GU	PERI	2348	0.275749	CTX	CTX
GU	ECT	4547	0.485117	CTX	CTX
GU	AOB	3272	0.246404	CTX	CTX
GU	TT	2281	0.224929	CTX	CTX
GU	DP	2683	0.282065	CTX	CTX
GU	PIR	3976	0.488152	CTX	CTX
GU	TR	2682	0.305467	CTX	CTX
GU	CA1	1528	0.188526	CTX	CTX
GU	CA3	2521	0.27746	CTX	CTX
GU	DG	2608	0.284747	CTX	CTX
GU	ENTl	3422	0.362769	CTX	CTX
GU	ENTm	1489	0.186849	CTX	CTX
GU	SUB	2009	0.255371	CTX	CTX
GU	CLA	4205	0.545254	CTX	CTX
GU	EPd	3617	0.472132	CTX	CTX
GU	EPv	2978	0.380916	CTX	CTX
GU	LA	3549	0.411812	CTX	CTX
GU	BLA	3906	0.470829	CTX	CTX
GU	BMA	3059	0.365997	CTX	CTX
GU	PA	2832	0.321271	CTX	CTX
GU	IA	1838	0.242704	CTX	CNU
GU	LGd	1697	0.193456	CTX	TH
VISC	AUDd	4896	0.597146	CTX	CTX
VISC	AUDp	3460	0.446394	CTX	CTX
VISC	AUDv	3752	0.489306	CTX	CTX
VISC	VISal	4001	0.446939	CTX	CTX
VISC	VISam	1534	0.181991	CTX	CTX
VISC	VISl	4487	0.506719	CTX	CTX
VISC	VISp	1841	0.222558	CTX	CTX
VISC	VISpl	2920	0.342442	CTX	CTX
VISC	VISpm	1614	0.192418	CTX	CTX
VISC	ACAd	2997	0.309992	CTX	CTX
VISC	ACAv	2157	0.251575	CTX	CTX
VISC	PL	3159	0.332491	CTX	CTX
VISC	ILA	2643	0.267564	CTX	CTX
VISC	ORBl	4026	0.373747	CTX	CTX
VISC	ORBm	3106	0.265925	CTX	CTX
VISC	ORBvl	3413	0.280697	CTX	CTX
VISC	AId	4187	0.452355	CTX	CTX
VISC	AIp	5759	0.719965	CTX	CTX
VISC	AIv	4527	0.495025	CTX	CTX
VISC	TEa	4963	0.536541	CTX	CTX
VISC	PERI	3050	0.393498	CTX	CTX
VISC	ECT	4605	0.497676	CTX	CTX
VISC	AOB	3299	0.250114	CTX	CTX
VISC	TT	2052	0.199069	CTX	CTX
VISC	DP	2515	0.261489	CTX	CTX
VISC	PIR	3463	0.402862	CTX	CTX
VISC	TR	2514	0.282917	CTX	CTX
VISC	CA1	1545	0.192499	CTX	CTX
VISC	CA3	2286	0.246895	CTX	CTX
VISC	DG	2517	0.273944	CTX	CTX
VISC	ENTl	3703	0.407371	CTX	CTX
VISC	SUB	1869	0.235242	CTX	CTX
VISC	CLA	4006	0.510383	CTX	CTX
VISC	EPd	3443	0.442944	CTX	CTX
VISC	EPv	2632	0.324858	CTX	CTX
VISC	LA	3706	0.441243	CTX	CTX
VISC	BLA	3395	0.388222	CTX	CTX
VISC	BMA	2505	0.283051	CTX	CTX
VISC	PA	2408	0.262395	CTX	CTX
VISC	IA	1469	0.186421	CTX	CNU
VISC	LGd	1644	0.187607	CTX	TH
AUDd	AUDp	3978	0.579039	CTX	CTX
AUDd	AUDv	3834	0.530804	CTX	CTX
AUDd	VISal	4256	0.510679	CTX	CTX
AUDd	VISam	1598	0.1997	CTX	CTX
AUDd	VISl	4697	0.567134	CTX	CTX
AUDd	VISp	1863	0.236211	CTX	CTX
AUDd	VISpl	2877	0.350554	CTX	CTX
AUDd	VISpm	1643	0.205478	CTX	CTX
AUDd	ACAd	2977	0.319249	CTX	CTX
AUDd	ACAv	2148	0.261314	CTX	CTX
AUDd	PL	3054	0.330412	CTX	CTX
AUDd	ILA	2526	0.262251	CTX	CTX
AUDd	ORBl	3739	0.34957	CTX	CTX
AUDd	ORBm	2965	0.258771	CTX	CTX
AUDd	ORBvl	3210	0.267522	CTX	CTX
AUDd	AId	3714	0.396541	CTX	CTX
AUDd	AIp	4677	0.536476	CTX	CTX
AUDd	AIv	3963	0.424032	CTX	CTX
AUDd	TEa	5122	0.586847	CTX	CTX
AUDd	PERI	3073	0.417244	CTX	CTX
AUDd	ECT	4752	0.543521	CTX	CTX
AUDd	AOB	3033	0.231651	CTX	CTX
AUDd	TT	1909	0.189235	CTX	CTX
AUDd	DP	2372	0.252394	CTX	CTX
AUDd	PIR	3048	0.352451	CTX	CTX
AUDd	TR	2334	0.268183	CTX	CTX
AUDd	CA1	1719	0.229537	CTX	CTX
AUDd	CA3	2339	0.264503	CTX	CTX
AUDd	DG	2499	0.282596	CTX	CTX
AUDd	ENTl	3795	0.43949	CTX	CTX
AUDd	SUB	1936	0.257618	CTX	CTX
AUDd	CLA	3443	0.427755	CTX	CTX
AUDd	EPd	3011	0.383958	CTX	CTX
AUDd	EPv	2411	0.302889	CTX	CTX
AUDd	LA	3490	0.422928	CTX	CTX
AUDd	BLA	3169	0.368146	CTX	CTX
AUDd	BMA	2281	0.261853	CTX	CTX
AUDd	PA	2212	0.245505	CTX	CTX
AUDd	LGd	1675	0.200143	CTX	TH
AUDp	AUDv	3941	0.753249	CTX	CTX
AUDp	VISal	2545	0.311849	CTX	CTX
AUDp	VISl	2936	0.359848	CTX	CTX
AUDp	VISp	1218	0.183213	CTX	CTX
AUDp	VISpl	1819	0.246444	CTX	CTX
AUDp	ACAd	2119	0.255332	CTX	CTX
AUDp	ACAv	1519	0.21809	CTX	CTX
AUDp	PL	2184	0.265403	CTX	CTX
AUDp	ILA	1836	0.217587	CTX	CTX
AUDp	ORBl	2568	0.257237	CTX	CTX
AUDp	ORBm	2140	0.205789	CTX	CTX
AUDp	ORBvl	2347	0.213791	CTX	CTX
AUDp	AId	2390	0.271406	CTX	CTX
AUDp	AIp	3332	0.407385	CTX	CTX
AUDp	AIv	2547	0.286889	CTX	CTX
AUDp	TEa	3489	0.411584	CTX	CTX
AUDp	PERI	3079	0.562374	CTX	CTX
AUDp	ECT	3343	0.40433	CTX	CTX
AUDp	AOB	2287	0.191301	CTX	CTX
AUDp	DP	1719	0.210481	CTX	CTX
AUDp	PIR	2050	0.264107	CTX	CTX
AUDp	TR	1431	0.185315	CTX	CTX
AUDp	CA1	1320	0.219853	CTX	CTX
AUDp	CA3	1649	0.215584	CTX	CTX
AUDp	DG	1833	0.240393	CTX	CTX
AUDp	ENTl	2792	0.360072	CTX	CTX
AUDp	SUB	1347	0.216559	CTX	CTX
AUDp	CLA	2451	0.342462	CTX	CTX
AUDp	EPd	2149	0.315103	CTX	CTX
AUDp	EPv	1401	0.197714	CTX	CTX
AUDp	LA	2293	0.303106	CTX	CTX
AUDp	BLA	1957	0.246598	CTX	CTX
AUDp	BMA	1404	0.182243	CTX	CTX
AUDv	VISal	2580	0.309538	CTX	CTX
AUDv	VISl	3008	0.362584	CTX	CTX
AUDv	VISp	1259	0.184712	CTX	CTX
AUDv	VISpl	1894	0.252029	CTX	CTX
AUDv	ACAd	2188	0.259272	CTX	CTX
AUDv	ACAv	1559	0.218531	CTX	CTX
AUDv	PL	2239	0.267088	CTX	CTX
AUDv	ILA	1924	0.224793	CTX	CTX
AUDv	ORBl	2696	0.267886	CTX	CTX
AUDv	ORBm	2229	0.211902	CTX	CTX
AUDv	ORBvl	2453	0.22137	CTX	CTX
AUDv	AId	2540	0.28652	CTX	CTX
AUDv	AIp	3609	0.444951	CTX	CTX
AUDv	AIv	2702	0.302508	CTX	CTX
AUDv	TEa	3571	0.41504	CTX	CTX
AUDv	PERI	3211	0.57835	CTX	CTX
AUDv	ECT	3392	0.402468	CTX	CTX
AUDv	AOB	2408	0.19995	CTX	CTX
AUDv	DP	1805	0.217732	CTX	CTX
AUDv	PIR	2194	0.280312	CTX	CTX
AUDv	TR	1488	0.188976	CTX	CTX
AUDv	CA1	1317	0.211873	CTX	CTX
AUDv	CA3	1713	0.219784	CTX	CTX
AUDv	DG	1938	0.250744	CTX	CTX
AUDv	ENTl	2829	0.356927	CTX	CTX
AUDv	SUB	1361	0.212159	CTX	CTX
AUDv	CLA	2649	0.369559	CTX	CTX
AUDv	EPd	2326	0.339463	CTX	CTX
AUDv	EPv	1496	0.207778	CTX	CTX
AUDv	LA	2429	0.318015	CTX	CTX
AUDv	BLA	2089	0.260701	CTX	CTX
AUDv	BMA	1522	0.195253	CTX	CTX
AUDv	PA	1524	0.189954	CTX	CTX
VISal	VISam	1951	0.259891	CTX	CTX
VISal	VISl	5239	0.689524	CTX	CTX
VISal	VISp	2492	0.350197	CTX	CTX
VISal	VISpl	3722	0.515512	CTX	CTX
VISal	VISpm	1951	0.258548	CTX	CTX
VISal	ACAd	2993	0.326497	CTX	CTX
VISal	ACAv	2081	0.255494	CTX	CTX
VISal	PL	2913	0.315192	CTX	CTX
VISal	ILA	2390	0.248286	CTX	CTX
VISal	ORBl	3617	0.338797	CTX	CTX
VISal	ORBm	2921	0.25713	CTX	CTX
VISal	ORBvl	3089	0.257889	CTX	CTX
VISal	AId	3754	0.408754	CTX	CTX
VISal	AIp	3956	0.425514	CTX	CTX
VISal	AIv	3961	0.430263	CTX	CTX
VISal	RSPagl	1644	0.217489	CTX	CTX
VISal	RSPd	1633	0.204023	CTX	CTX
VISal	TEa	5132	0.598414	CTX	CTX
VISal	PERI	2111	0.257911	CTX	CTX
VISal	ECT	4695	0.542273	CTX	CTX
VISal	AOB	2947	0.226049	CTX	CTX
VISal	TT	1870	0.187281	CTX	CTX
VISal	DP	2196	0.232824	CTX	CTX
VISal	PIR	3079	0.363304	CTX	CTX
VISal	TR	2498	0.297487	CTX	CTX
VISal	CA1	1736	0.236835	CTX	CTX
VISal	CA2	1473	0.185097	CTX	CTX
VISal	CA3	2399	0.27763	CTX	CTX
VISal	DG	2458	0.281171	CTX	CTX
VISal	ENTl	3321	0.370358	CTX	CTX
VISal	ENTm	1462	0.196796	CTX	CTX
VISal	SUB	2013	0.275905	CTX	CTX
VISal	CLA	3148	0.383809	CTX	CTX
VISal	EPd	2810	0.355651	CTX	CTX
VISal	EPv	2515	0.326031	CTX	CTX
VISal	LA	3289	0.395741	CTX	CTX
VISal	BLA	3308	0.397262	CTX	CTX
VISal	BMA	2433	0.289058	CTX	CTX
VISal	PA	2311	0.263542	CTX	CTX
VISal	IA	1417	0.19079	CTX	CNU
VISal	LGd	1605	0.193443	CTX	TH
VISam	VISl	1912	0.240958	CTX	CTX
VISam	VISp	1838	0.384519	CTX	CTX
VISam	VISpl	1687	0.269274	CTX	CTX
VISam	VISpm	2114	0.48122	CTX	CTX
VISam	ACAd	1887	0.259097	CTX	CTX
VISam	ACAv	1305	0.22003	CTX	CTX
VISam	PL	1658	0.220861	CTX	CTX
VISam	ILA	1380	0.180487	CTX	CTX
VISam	ORBl	2059	0.222739	CTX	CTX
VISam	ORBm	1810	0.190908	CTX	CTX
VISam	ORBvl	1921	0.189149	CTX	CTX
VISam	AId	1832	0.225727	CTX	CTX
VISam	AIv	1749	0.207523	CTX	CTX
VISam	RSPagl	1935	0.452314	CTX	CTX
VISam	RSPd	1558	0.306151	CTX	CTX
VISam	TEa	1958	0.223516	CTX	CTX
VISam	ECT	1856	0.218173	CTX	CTX
VISam	CA1	985	0.193479	CTX	CTX
VISam	CA3	1310	0.194362	CTX	CTX
VISam	DG	1413	0.207886	CTX	CTX
VISam	CLA	1344	0.191562	CTX	CTX
VISam	EPd	1199	0.183839	CTX	CTX
VISl	VISp	2373	0.311254	CTX	CTX
VISl	VISpl	3866	0.517883	CTX	CTX
VISl	VISpm	2022	0.257121	CTX	CTX
VISl	ACAd	3159	0.336422	CTX	CTX
VISl	ACAv	2228	0.265649	CTX	CTX
VISl	PL	3224	0.345923	CTX	CTX
VISl	ILA	2692	0.277154	CTX	CTX
VISl	ORBl	3933	0.365895	CTX	CTX
VISl	ORBm	3158	0.274322	CTX	CTX
VISl	ORBvl	3343	0.275984	CTX	CTX
VISl	AId	4037	0.434553	CTX	CTX
VISl	AIp	4458	0.485409	CTX	CTX
VISl	AIv	4320	0.467735	CTX	CTX
VISl	RSPagl	1648	0.207452	CTX	CTX
VISl	RSPd	1585	0.187774	CTX	CTX
VISl	TEa	6017	0.744678	CTX	CTX
VISl	PERI	2501	0.305596	CTX	CTX
VISl	ECT	5387	0.644764	CTX	CTX
VISl	AOB	3160	0.239158	CTX	CTX
VISl	TT	2044	0.200392	CTX	CTX
VISl	DP	2489	0.26123	CTX	CTX
VISl	PIR	3241	0.372443	CTX	CTX
VISl	TR	2741	0.320847	CTX	CTX
VISl	CA1	1761	0.22888	CTX	CTX
VISl	CA3	2474	0.27627	CTX	CTX
VISl	DG	2662	0.298196	CTX	CTX
VISl	ENTl	3860	0.437791	CTX	CTX
VISl	ENTm	1607	0.209436	CTX	CTX
VISl	SUB	2212	0.295485	CTX	CTX
VISl	CLA	3465	0.418782	CTX	CTX
VISl	EPd	3065	0.381456	CTX	CTX
VISl	EPv	2650	0.33258	CTX	CTX
VISl	LA	3603	0.429645	CTX	CTX
VISl	BLA	3565	0.421445	CTX	CTX
VISl	BMA	2667	0.311129	CTX	CTX
VISl	PA	2552	0.286195	CTX	CTX
VISl	IA	1526	0.198002	CTX	CNU
VISl	LGd	1711	0.199417	CTX	TH
VISp	VISpl	2510	0.448856	CTX	CTX
VISp	VISpm	1886	0.395305	CTX	CTX
VISp	ACAd	1873	0.251511	CTX	CTX
VISp	ACAv	1287	0.211018	CTX	CTX
VISp	PL	1695	0.222441	CTX	CTX
VISp	ILA	1406	0.180952	CTX	CTX
VISp	ORBl	2061	0.219442	CTX	CTX
VISp	ORBm	1812	0.188182	CTX	CTX
VISp	ORBvl	1898	0.183754	CTX	CTX
VISp	AId	2088	0.260674	CTX	CTX
VISp	AIp	1813	0.210814	CTX	CTX
VISp	AIv	2119	0.258163	CTX	CTX
VISp	RSPagl	1416	0.286234	CTX	CTX
VISp	RSPd	1373	0.253134	CTX	CTX
VISp	TEa	2395	0.282663	CTX	CTX
VISp	ECT	2345	0.287096	CTX	CTX
VISp	PIR	1575	0.220619	CTX	CTX
VISp	CA1	1019	0.195698	CTX	CTX
VISp	CA3	1494	0.222786	CTX	CTX
VISp	DG	1572	0.231585	CTX	CTX
VISp	SUB	1120	0.209385	CTX	CTX
VISp	CLA	1638	0.238359	CTX	CTX
VISp	EPd	1411	0.218421	CTX	CTX
VISp	LA	1385	0.187797	CTX	CTX
VISp	BLA	1593	0.221189	CTX	CTX
VISp	BMA	1346	0.201981	CTX	CTX
VISp	PA	1346	0.195242	CTX	CTX
VISpl	VISpm	1879	0.307428	CTX	CTX
VISpl	ACAd	2454	0.299268	CTX	CTX
VISpl	ACAv	1727	0.246961	CTX	CTX
VISpl	PL	2427	0.295184	CTX	CTX
VISpl	ILA	2027	0.238948	CTX	CTX
VISpl	ORBl	2922	0.296199	CTX	CTX
VISpl	ORBm	2415	0.233108	CTX	CTX
VISpl	ORBvl	2525	0.228797	CTX	CTX
VISpl	AId	3081	0.368938	CTX	CTX
VISpl	AIp	2916	0.3302	CTX	CTX
VISpl	AIv	3266	0.389041	CTX	CTX
VISpl	RSPagl	1437	0.229553	CTX	CTX
VISpl	RSPd	1366	0.201922	CTX	CTX
VISpl	TEa	4058	0.498281	CTX	CTX
VISpl	PERI	1625	0.226797	CTX	CTX
VISpl	ECT	3915	0.49357	CTX	CTX
VISpl	AOB	2364	0.195146	CTX	CTX
VISpl	DP	1836	0.221579	CTX	CTX
VISpl	PIR	2384	0.311065	CTX	CTX
VISpl	TR	1842	0.24407	CTX	CTX
VISpl	CA1	1318	0.21115	CTX	CTX
VISpl	CA3	1943	0.255961	CTX	CTX
VISpl	DG	2071	0.271678	CTX	CTX
VISpl	ENTl	2462	0.295913	CTX	CTX
VISpl	ENTm	1374	0.228581	CTX	CTX
VISpl	SUB	1725	0.28381	CTX	CTX
VISpl	CLA	2493	0.339138	CTX	CTX
VISpl	EPd	2188	0.311814	CTX	CTX
VISpl	EPv	1921	0.282417	CTX	CTX
VISpl	LA	2382	0.308869	CTX	CTX
VISpl	BLA	2714	0.366015	CTX	CTX
VISpl	BMA	2134	0.295978	CTX	CTX
VISpl	PA	2018	0.267073	CTX	CTX
VISpl	IA	1272	0.209693	CTX	CNU
VISpm	ACAd	1772	0.238268	CTX	CTX
VISpm	ACAv	1247	0.206868	CTX	CTX
VISpm	PL	1660	0.220042	CTX	CTX
VISpm	ILA	1443	0.18932	CTX	CTX
VISpm	ORBl	2134	0.231755	CTX	CTX
VISpm	ORBm	1805	0.189501	CTX	CTX
VISpm	ORBvl	1931	0.189593	CTX	CTX
VISpm	AId	1870	0.230381	CTX	CTX
VISpm	AIp	1593	0.182914	CTX	CTX
VISpm	AIv	1843	0.220112	CTX	CTX
VISpm	RSPagl	1714	0.377699	CTX	CTX
VISpm	RSPd	1508	0.291232	CTX	CTX
VISpm	TEa	2103	0.243009	CTX	CTX
VISpm	ECT	2055	0.246196	CTX	CTX
VISpm	DG	1442	0.211841	CTX	CTX
VISpm	CLA	1459	0.210231	CTX	CTX
VISpm	EPd	1268	0.195317	CTX	CTX
VISpm	PA	1259	0.183261	CTX	CTX
ACAd	ACAv	3395	0.518875	CTX	CTX
ACAd	PL	4441	0.598034	CTX	CTX
ACAd	ILA	3280	0.388258	CTX	CTX
ACAd	ORBl	3704	0.359577	CTX	CTX
ACAd	ORBm	4231	0.433415	CTX	CTX
ACAd	ORBvl	3775	0.343057	CTX	CTX
ACAd	AId	3253	0.346174	CTX	CTX
ACAd	AIp	2956	0.295334	CTX	CTX
ACAd	AIv	3306	0.345346	CTX	CTX
ACAd	RSPagl	1785	0.250351	CTX	CTX
ACAd	RSPd	2198	0.30737	CTX	CTX
ACAd	RSPv	1863	0.239985	CTX	CTX
ACAd	TEa	3420	0.342	CTX	CTX
ACAd	PERI	1840	0.225269	CTX	CTX
ACAd	ECT	3232	0.328689	CTX	CTX
ACAd	AOB	3076	0.24374	CTX	CTX
ACAd	TT	2629	0.294137	CTX	CTX
ACAd	DP	2974	0.355486	CTX	CTX
ACAd	PIR	2113	0.230853	CTX	CTX
ACAd	CA1	1531	0.21126	CTX	CTX
ACAd	CA2	1589	0.210352	CTX	CTX
ACAd	CA3	2239	0.26301	CTX	CTX
ACAd	DG	2486	0.295039	CTX	CTX
ACAd	FC	2080	0.180305	CTX	CTX
ACAd	ENTl	2188	0.222992	CTX	CTX
ACAd	SUB	1389	0.181997	CTX	CTX
ACAd	CLA	2558	0.3008	CTX	CTX
ACAd	EPd	2167	0.262476	CTX	CTX
ACAd	EPv	1527	0.181483	CTX	CTX
ACAd	LA	2080	0.225303	CTX	CTX
ACAd	BLA	2382	0.2657	CTX	CTX
ACAd	BMA	1816	0.207638	CTX	CTX
ACAd	PA	1865	0.208917	CTX	CTX
ACAd	LGd	1585	0.197409	CTX	TH
ACAd	MH	1655	0.183278	CTX	TH
ACAv	PL	3156	0.465693	CTX	CTX
ACAv	ILA	2788	0.397945	CTX	CTX
ACAv	ORBl	2670	0.284012	CTX	CTX
ACAv	ORBm	3023	0.334551	CTX	CTX
ACAv	ORBvl	2735	0.270524	CTX	CTX
ACAv	AId	2280	0.27027	CTX	CTX
ACAv	AIp	2090	0.233755	CTX	CTX
ACAv	AIv	2359	0.27475	CTX	CTX
ACAv	RSPagl	1211	0.209879	CTX	CTX
ACAv	RSPd	1455	0.244128	CTX	CTX
ACAv	RSPv	1368	0.216319	CTX	CTX
ACAv	TEa	2398	0.263864	CTX	CTX
ACAv	PERI	1279	0.188227	CTX	CTX
ACAv	ECT	2220	0.24913	CTX	CTX
ACAv	TT	2099	0.278604	CTX	CTX
ACAv	DP	2419	0.346214	CTX	CTX
ACAv	PIR	1468	0.186673	CTX	CTX
ACAv	CA2	1161	0.191964	CTX	CTX
ACAv	CA3	1556	0.214266	CTX	CTX
ACAv	DG	1804	0.251464	CTX	CTX
ACAv	IG	1074	0.217629	CTX	CTX
ACAv	CLA	1909	0.264441	CTX	CTX
ACAv	EPd	1613	0.234584	CTX	CTX
ACAv	LA	1442	0.181704	CTX	CTX
ACAv	BLA	1713	0.222468	CTX	CTX
ACAv	BMA	1329	0.18208	CTX	CTX
ACAv	PA	1396	0.187081	CTX	CTX
PL	ILA	3917	0.501793	CTX	CTX
PL	ORBl	3996	0.39944	CTX	CTX
PL	ORBm	4882	0.53613	CTX	CTX
PL	ORBvl	4078	0.381264	CTX	CTX
PL	AId	3516	0.385146	CTX	CTX
PL	AIp	3183	0.32556	CTX	CTX
PL	AIv	3636	0.393592	CTX	CTX
PL	RSPagl	1527	0.206826	CTX	CTX
PL	RSPd	1674	0.218253	CTX	CTX
PL	TEa	3560	0.361238	CTX	CTX
PL	PERI	1892	0.233263	CTX	CTX
PL	ECT	3306	0.338938	CTX	CTX
PL	AOB	3172	0.253375	CTX	CTX
PL	TT	3010	0.351964	CTX	CTX
PL	DP	3510	0.448562	CTX	CTX
PL	PIR	2239	0.248171	CTX	CTX
PL	TR	1618	0.180098	CTX	CTX
PL	CA1	1431	0.194906	CTX	CTX
PL	CA2	1476	0.192639	CTX	CTX
PL	CA3	2265	0.267036	CTX	CTX
PL	DG	2539	0.303418	CTX	CTX
PL	ENTl	2309	0.238385	CTX	CTX
PL	SUB	1485	0.197185	CTX	CTX
PL	CLA	2796	0.338458	CTX	CTX
PL	EPd	2397	0.298841	CTX	CTX
PL	EPv	1668	0.201742	CTX	CTX
PL	LA	2296	0.2548	CTX	CTX
PL	BLA	2617	0.299943	CTX	CTX
PL	BMA	2074	0.244489	CTX	CTX
PL	PA	2106	0.242599	CTX	CTX
PL	LGd	1543	0.191297	CTX	TH
ILA	ORBl	4103	0.420476	CTX	CTX
ILA	ORBm	4792	0.529094	CTX	CTX
ILA	ORBvl	4688	0.471298	CTX	CTX
ILA	AId	3005	0.316282	CTX	CTX
ILA	AIp	2681	0.264398	CTX	CTX
ILA	AIv	3038	0.313293	CTX	CTX
ILA	RSPd	1419	0.18225	CTX	CTX
ILA	TEa	2947	0.285313	CTX	CTX
ILA	PERI	1637	0.198979	CTX	CTX
ILA	ECT	2725	0.267262	CTX	CTX
ILA	AOB	3314	0.270796	CTX	CTX
ILA	AON	2595	0.286424	CTX	CTX
ILA	TT	3793	0.497117	CTX	CTX
ILA	DP	4338	0.632546	CTX	CTX
ILA	PIR	1917	0.208256	CTX	CTX
ILA	CA3	1828	0.2082	CTX	CTX
ILA	DG	2141	0.248174	CTX	CTX
ILA	IG	1307	0.201325	CTX	CTX
ILA	ENTl	1930	0.194439	CTX	CTX
ILA	CLA	2437	0.287348	CTX	CTX
ILA	EPd	2122	0.260145	CTX	CTX
ILA	LA	1883	0.2028	CTX	CTX
ILA	BLA	2188	0.242707	CTX	CTX
ILA	BMA	1809	0.210129	CTX	CTX
ILA	PA	1865	0.212342	CTX	CTX
ORBl	ORBm	4892	0.435464	CTX	CTX
ORBl	ORBvl	6141	0.570142	CTX	CTX
ORBl	AId	5067	0.521511	CTX	CTX
ORBl	AIp	4007	0.361284	CTX	CTX
ORBl	AIv	4630	0.445964	CTX	CTX
ORBl	RSPagl	1803	0.195024	CTX	CTX
ORBl	RSPd	1785	0.184078	CTX	CTX
ORBl	TEa	4333	0.386185	CTX	CTX
ORBl	PERI	2231	0.225126	CTX	CTX
ORBl	ECT	4002	0.357449	CTX	CTX
ORBl	AOB	5026	0.392564	CTX	CTX
ORBl	AON	3534	0.339873	CTX	CTX
ORBl	TT	3414	0.331907	CTX	CTX
ORBl	DP	3498	0.350677	CTX	CTX
ORBl	PIR	3177	0.3108	CTX	CTX
ORBl	TR	2009	0.187215	CTX	CTX
ORBl	CA3	2623	0.255603	CTX	CTX
ORBl	DG	2869	0.281938	CTX	CTX
ORBl	FC	2488	0.187618	CTX	CTX
ORBl	ENTl	2840	0.251483	CTX	CTX
ORBl	SUB	1705	0.180442	CTX	CTX
ORBl	CLA	3776	0.400892	CTX	CTX
ORBl	EPd	3355	0.364634	CTX	CTX
ORBl	EPv	2147	0.216279	CTX	CTX
ORBl	LA	2762	0.258542	CTX	CTX
ORBl	BLA	3104	0.299152	CTX	CTX
ORBl	BMA	2595	0.256931	CTX	CTX
ORBl	PA	2641	0.256807	CTX	CTX
ORBl	LGd	2004	0.205686	CTX	TH
ORBm	ORBvl	6135	0.569902	CTX	CTX
ORBm	AId	3647	0.32785	CTX	CTX
ORBm	AIp	3206	0.269865	CTX	CTX
ORBm	AIv	3531	0.307873	CTX	CTX
ORBm	RSPagl	1691	0.180952	CTX	CTX
ORBm	RSPd	1944	0.204073	CTX	CTX
ORBm	RSPv	1962	0.200511	CTX	CTX
ORBm	TEa	3509	0.291639	CTX	CTX
ORBm	PERI	1924	0.188535	CTX	CTX
ORBm	ECT	3310	0.278713	CTX	CTX
ORBm	MOB	2250	0.215724	CTX	CTX
ORBm	AOB	4814	0.370222	CTX	CTX
ORBm	AON	3560	0.343629	CTX	CTX
ORBm	TT	4250	0.450307	CTX	CTX
ORBm	DP	4189	0.45179	CTX	CTX
ORBm	PIR	2371	0.215232	CTX	CTX
ORBm	CA3	2210	0.207259	CTX	CTX
ORBm	DG	2452	0.231736	CTX	CTX
ORBm	FC	3319	0.267273	CTX	CTX
ORBm	ENTl	2476	0.212623	CTX	CTX
ORBm	CLA	2592	0.244736	CTX	CTX
ORBm	EPd	2236	0.216919	CTX	CTX
ORBm	LA	2258	0.202058	CTX	CTX
ORBm	BLA	2420	0.219044	CTX	CTX
ORBm	BMA	1972	0.18411	CTX	CTX
ORBm	PA	2004	0.183702	CTX	CTX
ORBm	MH	2207	0.208227	CTX	TH
ORBm	SCs	2169	0.20667	CTX	MB
ORBm	OP	1963	0.191456	CTX	MB
ORBvl	AId	3980	0.343785	CTX	CTX
ORBvl	AIp	3471	0.279897	CTX	CTX
ORBvl	AIv	3702	0.306356	CTX	CTX
ORBvl	RSPagl	1872	0.188141	CTX	CTX
ORBvl	RSPd	2015	0.196758	CTX	CTX
ORBvl	RSPv	1930	0.182024	CTX	CTX
ORBvl	TEa	3698	0.292818	CTX	CTX
ORBvl	PERI	2125	0.196942	CTX	CTX
ORBvl	ECT	3517	0.282377	CTX	CTX
ORBvl	MOB	2669	0.247198	CTX	CTX
ORBvl	AOB	6023	0.478776	CTX	CTX
ORBvl	AON	4894	0.498777	CTX	CTX
ORBvl	TT	4231	0.413063	CTX	CTX
ORBvl	DP	3953	0.38401	CTX	CTX
ORBvl	PIR	2687	0.233937	CTX	CTX
ORBvl	CA3	2353	0.20812	CTX	CTX
ORBvl	DG	2619	0.233839	CTX	CTX
ORBvl	FC	3360	0.255261	CTX	CTX
ORBvl	ENTl	2670	0.218191	CTX	CTX
ORBvl	CLA	2808	0.25159	CTX	CTX
ORBvl	EPd	2544	0.235861	CTX	CTX
ORBvl	LA	2350	0.197995	CTX	CTX
ORBvl	BLA	2479	0.210531	CTX	CTX
ORBvl	SCs	2196	0.195131	CTX	MB
AId	AIp	4304	0.455981	CTX	CTX
AId	AIv	5721	0.720892	CTX	CTX
AId	RSPagl	1496	0.182506	CTX	CTX
AId	TEa	4427	0.453075	CTX	CTX
AId	PERI	2071	0.237636	CTX	CTX
AId	ECT	4138	0.426378	CTX	CTX
AId	AOB	3510	0.27075	CTX	CTX
AId	AON	1942	0.182605	CTX	CTX
AId	TT	2502	0.254191	CTX	CTX
AId	DP	2777	0.297292	CTX	CTX
AId	PIR	3832	0.466634	CTX	CTX
AId	TR	2398	0.26683	CTX	CTX
AId	CA1	1504	0.186786	CTX	CTX
AId	CA3	2580	0.288268	CTX	CTX
AId	DG	2612	0.287729	CTX	CTX
AId	ENTl	3093	0.31936	CTX	CTX
AId	SUB	1888	0.238655	CTX	CTX
AId	CLA	3975	0.505404	CTX	CTX
AId	EPd	3452	0.445477	CTX	CTX
AId	EPv	2714	0.339038	CTX	CTX
AId	LA	3089	0.343184	CTX	CTX
AId	BLA	3585	0.419789	CTX	CTX
AId	BMA	3005	0.360528	CTX	CTX
AId	PA	2872	0.330191	CTX	CTX
AId	IA	1765	0.233188	CTX	CNU
AId	LGd	1830	0.213735	CTX	TH
AIp	AIv	4780	0.520017	CTX	CTX
AIp	TEa	4995	0.524795	CTX	CTX
AIp	PERI	3080	0.383992	CTX	CTX
AIp	ECT	4652	0.489375	CTX	CTX
AIp	AOB	3503	0.263661	CTX	CTX
AIp	TT	2231	0.213923	CTX	CTX
AIp	DP	2628	0.268027	CTX	CTX
AIp	PIR	3887	0.458805	CTX	CTX
AIp	TR	2911	0.331209	CTX	CTX
AIp	CA1	1602	0.193736	CTX	CTX
AIp	CA3	2400	0.254103	CTX	CTX
AIp	DG	2593	0.275499	CTX	CTX
AIp	ENTl	3988	0.438001	CTX	CTX
AIp	SUB	2012	0.248334	CTX	CTX
AIp	CLA	4068	0.50303	CTX	CTX
AIp	EPd	3707	0.474709	CTX	CTX
AIp	EPv	2951	0.365087	CTX	CTX
AIp	LA	4023	0.479957	CTX	CTX
AIp	BLA	3704	0.423993	CTX	CTX
AIp	BMA	2785	0.31398	CTX	CTX
AIp	PA	2686	0.291988	CTX	CTX
AIp	IA	1652	0.206577	CTX	CNU
AIv	TEa	4756	0.49178	CTX	CTX
AIv	PERI	2190	0.248159	CTX	CTX
AIv	ECT	4405	0.455674	CTX	CTX
AIv	AOB	3354	0.251255	CTX	CTX
AIv	TT	2454	0.24249	CTX	CTX
AIv	DP	2888	0.305318	CTX	CTX
AIv	PIR	4099	0.501468	CTX	CTX
AIv	TR	2695	0.302164	CTX	CTX
AIv	CA1	1592	0.194312	CTX	CTX
AIv	CA3	2771	0.3083	CTX	CTX
AIv	DG	2851	0.314402	CTX	CTX
AIv	ENTl	3315	0.342035	CTX	CTX
AIv	ENTm	1490	0.183498	CTX	CTX
AIv	SUB	2098	0.264565	CTX	CTX
AIv	CLA	4336	0.560714	CTX	CTX
AIv	EPd	3764	0.490999	CTX	CTX
AIv	EPv	3066	0.388988	CTX	CTX
AIv	LA	3481	0.393867	CTX	CTX
AIv	BLA	4073	0.491849	CTX	CTX
AIv	BMA	3389	0.414303	CTX	CTX
AIv	PA	3159	0.365625	CTX	CTX
AIv	IA	2021	0.267966	CTX	CNU
AIv	LGd	1886	0.215913	CTX	TH
RSPagl	RSPd	1984	0.450091	CTX	CTX
RSPagl	RSPv	1082	0.193664	CTX	CTX
RSPagl	TEa	1703	0.194406	CTX	CTX
RSPagl	ECT	1645	0.194376	CTX	CTX
RSPagl	DG	1215	0.180267	CTX	CTX
RSPd	RSPv	1906	0.36675	CTX	CTX
RSPd	ECT	1621	0.181706	CTX	CTX
RSPd	SCs	1356	0.203481	CTX	MB
RSPv	FC	2106	0.227332	CTX	CTX
RSPv	SCs	2073	0.333066	CTX	MB
RSPv	OP	1305	0.199419	CTX	MB
TEa	PERI	3108	0.367898	CTX	CTX
TEa	ECT	6428	0.785339	CTX	CTX
TEa	AOB	3672	0.270557	CTX	CTX
TEa	TT	2287	0.211212	CTX	CTX
TEa	DP	2776	0.274525	CTX	CTX
TEa	PIR	3598	0.390408	CTX	CTX
TEa	TR	3075	0.338656	CTX	CTX
TEa	CA1	1931	0.230018	CTX	CTX
TEa	CA3	2708	0.282319	CTX	CTX
TEa	DG	2916	0.305532	CTX	CTX
TEa	ENTl	4589	0.512222	CTX	CTX
TEa	ENTm	1841	0.22154	CTX	CTX
TEa	SUB	2421	0.297128	CTX	CTX
TEa	CLA	3811	0.433117	CTX	CTX
TEa	EPd	3379	0.393273	CTX	CTX
TEa	EPv	2898	0.33733	CTX	CTX
TEa	LA	3927	0.439606	CTX	CTX
TEa	BLA	3910	0.43517	CTX	CTX
TEa	BMA	2929	0.319028	CTX	CTX
TEa	PA	2855	0.301002	CTX	CTX
TEa	IA	1674	0.198577	CTX	CNU
TEa	LGd	1867	0.200861	CTX	TH
PERI	ECT	3023	0.36965	CTX	CTX
PERI	AOB	2231	0.192311	CTX	CTX
PERI	DP	1574	0.19919	CTX	CTX
PERI	PIR	1885	0.250765	CTX	CTX
PERI	CA1	1146	0.198682	CTX	CTX
PERI	CA3	1453	0.195427	CTX	CTX
PERI	DG	1687	0.229181	CTX	CTX
PERI	ENTl	2633	0.350926	CTX	CTX
PERI	SUB	1140	0.189463	CTX	CTX
PERI	CLA	2033	0.28374	CTX	CTX
PERI	EPd	1935	0.29212	CTX	CTX
PERI	LA	2099	0.285617	CTX	CTX
PERI	BLA	1780	0.231079	CTX	CTX
PERI	BMA	1328	0.18019	CTX	CTX
ECT	AOB	3565	0.267562	CTX	CTX
ECT	TT	2121	0.199361	CTX	CTX
ECT	DP	2563	0.257071	CTX	CTX
ECT	PIR	3384	0.372893	CTX	CTX
ECT	TR	2856	0.31932	CTX	CTX
ECT	CA1	1861	0.22947	CTX	CTX
ECT	CA3	2584	0.276039	CTX	CTX
ECT	DG	2747	0.293546	CTX	CTX
ECT	ENTl	4574	0.530688	CTX	CTX
ECT	ENTm	1923	0.244253	CTX	CTX
ECT	SUB	2339	0.297016	CTX	CTX
ECT	CLA	3441	0.390402	CTX	CTX
ECT	EPd	3079	0.360665	CTX	CTX
ECT	EPv	2706	0.321073	CTX	CTX
ECT	LA	3614	0.406478	CTX	CTX
ECT	BLA	3618	0.405514	CTX	CTX
ECT	BMA	2723	0.301484	CTX	CTX
ECT	PA	2634	0.281681	CTX	CTX
ECT	IA	1554	0.189628	CTX	CNU
ECT	LGd	1744	0.192431	CTX	TH
MOB	AOB	3804	0.35958	CTX	CTX
MOB	AON	2313	0.283005	CTX	CTX
MOB	TT	1681	0.196081	CTX	CTX
MOB	FC	2237	0.222233	CTX	CTX
MOB	SCs	1635	0.215273	CTX	MB
AOB	AON	4418	0.394288	CTX	CTX
AOB	TT	3352	0.278428	CTX	CTX
AOB	DP	2925	0.23899	CTX	CTX
AOB	PIR	2698	0.217721	CTX	CTX
AOB	CA3	2325	0.18978	CTX	CTX
AOB	DG	2723	0.226671	CTX	CTX
AOB	FC	3867	0.284904	CTX	CTX
AOB	ENTl	2996	0.233552	CTX	CTX
AOB	CLA	2488	0.200678	CTX	CTX
AOB	EPd	2264	0.188934	CTX	CTX
AOB	LA	2548	0.202415	CTX	CTX
AOB	BLA	2386	0.186625	CTX	CTX
AOB	MH	2446	0.202769	CTX	TH
AOB	SCs	2662	0.227424	CTX	MB
AOB	OP	2248	0.192614	CTX	MB
AOB	V	2287	0.189887	CTX	HB
AOB	ECU	3004	0.25025	CTX	HB
AOB	LAV	2810	0.230403	CTX	HB
AOB	SPIV	2809	0.230208	CTX	HB
AON	TT	2999	0.353031	CTX	CTX
AON	DP	2178	0.23963	CTX	CTX
AON	FC	2639	0.242021	CTX	CTX
AON	SCs	1812	0.209286	CTX	MB
AON	PBG	1478	0.180222	CTX	MB
TT	DP	4040	0.577555	CTX	CTX
TT	PIR	1896	0.209156	CTX	CTX
TT	CA3	1672	0.190541	CTX	CTX
TT	DG	1831	0.208637	CTX	CTX
TT	FC	2392	0.219068	CTX	CTX
TT	IG	1193	0.185105	CTX	CTX
TT	CLA	1862	0.209331	CTX	CTX
TT	EPd	1745	0.208408	CTX	CTX
TT	BLA	1834	0.199175	CTX	CTX
TT	BMA	1623	0.187978	CTX	CTX
TT	PA	1666	0.188867	CTX	CTX
DP	PIR	1949	0.221855	CTX	CTX
DP	CA3	1857	0.22205	CTX	CTX
DP	DG	2075	0.249849	CTX	CTX
DP	IG	1133	0.180471	CTX	CTX
DP	ENTl	1938	0.203358	CTX	CTX
DP	CLA	2283	0.276828	CTX	CTX
DP	EPd	2062	0.26338	CTX	CTX
DP	EPv	1435	0.17996	CTX	CTX
DP	LA	1884	0.211781	CTX	CTX
DP	BLA	2197	0.254932	CTX	CTX
DP	BMA	1830	0.223171	CTX	CTX
DP	PA	1890	0.225806	CTX	CTX
PIR	COAp	1219	0.198502	CTX	CTX
PIR	PAA	1439	0.23793	CTX	CTX
PIR	TR	2873	0.403058	CTX	CTX
PIR	CA1	1310	0.190906	CTX	CTX
PIR	CA3	2064	0.255382	CTX	CTX
PIR	DG	1975	0.237066	CTX	CTX
PIR	ENTl	3061	0.367335	CTX	CTX
PIR	ENTm	1348	0.202737	CTX	CTX
PIR	SUB	1737	0.260108	CTX	CTX
PIR	CLA	3084	0.41834	CTX	CTX
PIR	EPd	3236	0.491719	CTX	CTX
PIR	EPv	3032	0.481041	CTX	CTX
PIR	LA	3068	0.401676	CTX	CTX
PIR	BLA	3334	0.450115	CTX	CTX
PIR	BMA	2778	0.387016	CTX	CTX
PIR	PA	2538	0.331851	CTX	CTX
PIR	IA	1692	0.270374	CTX	CNU
NLOT	COAa	1282	0.423102	CTX	CTX
NLOT	COAp	811	0.211528	CTX	CTX
NLOT	BMA	1168	0.192327	CTX	CTX
NLOT	PA	1443	0.239383	CTX	CTX
NLOT	AAA	1142	0.34977	CTX	CNU
NLOT	BA	1563	0.422547	CTX	CNU
NLOT	MEA	1230	0.380216	CTX	CNU
NLOT	MA	1023	0.240706	CTX	CNU
COAa	COAp	838	0.290066	CTX	CTX
COAa	PAA	639	0.198756	CTX	CTX
COAa	PA	1065	0.19406	CTX	CTX
COAa	AAA	660	0.233298	CTX	CNU
COAa	BA	868	0.249712	CTX	CNU
COAa	MEA	778	0.280968	CTX	CNU
COAp	PAA	1230	0.415962	CTX	CTX
COAp	TR	1284	0.237032	CTX	CTX
COAp	ENTm	735	0.185512	CTX	CTX
COAp	SUB	845	0.197892	CTX	CTX
COAp	EPv	1032	0.206276	CTX	CTX
COAp	BLA	1297	0.2111	CTX	CTX
COAp	BMA	1539	0.300762	CTX	CTX
COAp	PA	1646	0.314122	CTX	CTX
COAp	IA	802	0.20842	CTX	CNU
COAp	MEA	710	0.223975	CTX	CNU
PAA	TR	1373	0.251696	CTX	CTX
PAA	ENTm	791	0.196132	CTX	CTX
PAA	EPv	1144	0.227979	CTX	CTX
PAA	BLA	1363	0.219662	CTX	CTX
PAA	BMA	1306	0.238452	CTX	CTX
PAA	PA	1114	0.188846	CTX	CTX
PAA	IA	760	0.189196	CTX	CNU
TR	CA1	1155	0.181661	CTX	CTX
TR	CA3	1663	0.212551	CTX	CTX
TR	DG	1581	0.196008	CTX	CTX
TR	ENTl	3271	0.438237	CTX	CTX
TR	ENTm	1489	0.254573	CTX	CTX
TR	SUB	1637	0.267527	CTX	CTX
TR	CLA	1920	0.243748	CTX	CTX
TR	EPd	1957	0.271768	CTX	CTX
TR	EPv	2522	0.409815	CTX	CTX
TR	LA	2877	0.401255	CTX	CTX
TR	BLA	2873	0.39853	CTX	CTX
TR	BMA	2143	0.299553	CTX	CTX
TR	PA	2187	0.297956	CTX	CTX
TR	IA	1149	0.187073	CTX	CNU
CA1	CA2	1921	0.465359	CTX	CTX
CA1	CA3	2236	0.412394	CTX	CTX
CA1	DG	2115	0.370857	CTX	CTX
CA1	ENTl	1555	0.211536	CTX	CTX
CA1	SUB	1670	0.392295	CTX	CTX
CA1	CLA	1334	0.201085	CTX	CTX
CA1	EPd	1216	0.19892	CTX	CTX
CA1	EPv	1084	0.188096	CTX	CTX
CA1	LA	1480	0.21965	CTX	CTX
CA1	BLA	1542	0.229772	CTX	CTX
CA1	PA	1260	0.195713	CTX	CTX
CA1	LGd	1282	0.24475	CTX	TH
CA1	LP	924	0.194444	CTX	TH
CA1	LD	929	0.1948	CTX	TH
CA2	CA3	2395	0.425551	CTX	CTX
CA2	DG	2130	0.351892	CTX	CTX
CA2	FC	1809	0.199273	CTX	CTX
CA2	SUB	1210	0.238095	CTX	CTX
CA2	LGd	1388	0.252501	CTX	TH
CA2	LP	946	0.185672	CTX	TH
CA2	LD	1101	0.221886	CTX	TH
CA3	DG	3417	0.536	CTX	CTX
CA3	ENTl	2040	0.230769	CTX	CTX
CA3	SUB	1910	0.318812	CTX	CTX
CA3	CLA	2058	0.261035	CTX	CTX
CA3	EPd	1811	0.241725	CTX	CTX
CA3	EPv	1707	0.239949	CTX	CTX
CA3	LA	2133	0.264673	CTX	CTX
CA3	BLA	2553	0.332682	CTX	CTX
CA3	BMA	2185	0.301089	CTX	CTX
CA3	PA	2370	0.324569	CTX	CTX
CA3	IA	1226	0.197424	CTX	CNU
CA3	LGd	2285	0.368014	CTX	TH
CA3	LP	1491	0.242085	CTX	TH
CA3	LD	1624	0.268519	CTX	TH
DG	ENTl	2032	0.225577	CTX	CTX
DG	SUB	1826	0.292863	CTX	CTX
DG	CLA	2286	0.292477	CTX	CTX
DG	EPd	1986	0.265615	CTX	CTX
DG	EPv	1600	0.216773	CTX	CTX
DG	LA	2221	0.273152	CTX	CTX
DG	BLA	2525	0.321165	CTX	CTX
DG	BMA	2206	0.298269	CTX	CTX
DG	PA	2469	0.335325	CTX	CTX
DG	IA	1266	0.2	CTX	CNU
DG	LGd	2145	0.329544	CTX	TH
DG	LP	1857	0.311944	CTX	TH
DG	LD	1446	0.226433	CTX	TH
DG	MH	1623	0.200321	CTX	TH
DG	LH	1234	0.199354	CTX	TH
DG	NOT	1420	0.251327	CTX	MB
FC	AD	1741	0.195092	CTX	TH
FC	MH	2942	0.310109	CTX	TH
FC	SCs	2796	0.294595	CTX	MB
FC	PBG	1973	0.207183	CTX	MB
FC	MPT	1550	0.18017	CTX	MB
FC	OP	2529	0.271643	CTX	MB
FC	DCO	1832	0.191412	CTX	HB
FC	ECU	2247	0.210374	CTX	HB
FC	SPIV	1990	0.181885	CTX	HB
IG	SH	541	0.208157	CTX	CNU
ENTl	ENTm	2013	0.299643	CTX	CTX
ENTl	SUB	2108	0.299389	CTX	CTX
ENTl	CLA	2529	0.291999	CTX	CTX
ENTl	EPd	2458	0.303719	CTX	CTX
ENTl	EPv	2474	0.325741	CTX	CTX
ENTl	LA	3254	0.397508	CTX	CTX
ENTl	BLA	2967	0.348731	CTX	CTX
ENTl	BMA	2179	0.256022	CTX	CTX
ENTl	PA	2237	0.25763	CTX	CTX
ENTm	PAR	1151	0.287822	CTX	CTX
ENTm	SUB	1286	0.287953	CTX	CTX
ENTm	EPv	1217	0.223098	CTX	CTX
ENTm	LA	1321	0.196519	CTX	CTX
ENTm	BLA	1495	0.2271	CTX	CTX
ENTm	BMA	1182	0.193422	CTX	CTX
PAR	PRE	1143	0.367761	CTX	CTX
PAR	PBG	994	0.18737	CTX	MB
POST	PRE	788	0.288222	CTX	CTX
PRE	PBG	893	0.190365	CTX	MB
SUB	CLA	1703	0.261678	CTX	CTX
SUB	EPd	1589	0.265586	CTX	CTX
SUB	EPv	1664	0.306672	CTX	CTX
SUB	LA	1965	0.302494	CTX	CTX
SUB	BLA	2209	0.35136	CTX	CTX
SUB	BMA	1765	0.296838	CTX	CTX
SUB	PA	1840	0.30159	CTX	CTX
SUB	IA	1075	0.232181	CTX	CNU
CLA	EPd	3746	0.638486	CTX	CTX
CLA	EPv	2305	0.337679	CTX	CTX
CLA	LA	2966	0.393577	CTX	CTX
CLA	BLA	3020	0.401756	CTX	CTX
CLA	BMA	2423	0.330604	CTX	CTX
CLA	PA	2383	0.313594	CTX	CTX
CLA	IA	1556	0.251373	CTX	CNU
CLA	LGd	1531	0.210505	CTX	TH
EPd	EPv	2432	0.40132	CTX	CTX
EPd	LA	2929	0.422411	CTX	CTX
EPd	BLA	2952	0.424993	CTX	CTX
EPd	BMA	2339	0.345291	CTX	CTX
EPd	PA	2237	0.314804	CTX	CTX
EPd	ACB	910	0.186743	CTX	CNU
EPd	IA	1532	0.274798	CTX	CNU
EPv	LA	2962	0.461443	CTX	CTX
EPv	BLA	3427	0.572216	CTX	CTX
EPv	BMA	2712	0.458186	CTX	CTX
EPv	PA	2177	0.325703	CTX	CTX
EPv	CEA	842	0.189896	CTX	CNU
EPv	IA	1892	0.399746	CTX	CNU
LA	BLA	3699	0.521868	CTX	CTX
LA	BMA	2589	0.349251	CTX	CTX
LA	PA	2413	0.308607	CTX	CTX
LA	IA	1675	0.26499	CTX	CNU
BLA	BMA	3506	0.536824	CTX	CTX
BLA	PA	3030	0.418682	CTX	CTX
BLA	IA	2174	0.37118	CTX	CNU
BLA	LGd	1459	0.191219	CTX	TH
BMA	PA	3319	0.538536	CTX	CTX
BMA	AAA	1074	0.200973	CTX	CNU
BMA	CEA	1082	0.224714	CTX	CNU
BMA	IA	2359	0.482709	CTX	CNU
BMA	MEA	1042	0.191756	CTX	CNU
PA	AAA	1102	0.198702	CTX	CNU
PA	BA	1181	0.186808	CTX	CNU
PA	IA	1774	0.311119	CTX	CNU
PA	MEA	1330	0.247396	CTX	CNU
PA	LGd	1521	0.216883	CTX	TH
CP	ACB	568	0.352576	CNU	CNU
CP	FS	336	0.243655	CNU	CNU
ACB	FS	362	0.204983	CNU	CNU
ACB	OT	413	0.190674	CNU	CNU
FS	AAA	446	0.204775	CNU	CNU
FS	CEA	351	0.200342	CNU	CNU
FS	SI	212	0.206426	CNU	CNU
OT	MA	677	0.207414	CNU	CNU
OT	NDB	462	0.211248	CNU	CNU
LSc	LSr	188	0.221698	CNU	CNU
LSc	SF	345	0.363924	CNU	CNU
LSc	TRS	200	0.21322	CNU	CNU
LSr	LSv	127	0.18117	CNU	CNU
LSr	SH	235	0.179939	CNU	CNU
LSv	BST	152	0.22029	CNU	CNU
LSv	BAC	134	0.213376	CNU	CNU
SF	TRS	383	0.483586	CNU	CNU
AAA	BA	878	0.24656	CNU	CNU
AAA	CEA	486	0.188591	CNU	CNU
AAA	IA	678	0.181575	CNU	CNU
AAA	MEA	888	0.32244	CNU	CNU
AAA	MA	985	0.284271	CNU	CNU
BA	MEA	1302	0.407512	CNU	CNU
BA	MA	1086	0.257407	CNU	CNU
BA	SO	791	0.194732	CNU	HY
CEA	IA	1089	0.388651	CNU	CNU
MEA	MA	785	0.210851	CNU	CNU
GPe	GPi	157	0.252412	CNU	CNU
GPi	RT	148	0.198126	CNU	TH
MA	NDB	711	0.214609	CNU	CNU
MA	SO	766	0.18692	CNU	HY
NDB	SO	586	0.196249	CNU	HY
NDB	AVP	692	0.282219	CNU	HY
NDB	AVPV	488	0.218442	CNU	HY
NDB	VLPO	597	0.227255	CNU	HY
NDB	LM	517	0.189864	CNU	HY
NDB	MM	493	0.206018	CNU	HY
NDB	RCH	400	0.204813	CNU	HY
NDB	TU	465	0.218105	CNU	HY
BST	PS	232	0.209009	CNU	HY
BST	LPO	130	0.186782	CNU	HY
VAL	VM	383	0.185024	TH	TH
VAL	VPL	763	0.294254	TH	TH
VAL	VPLpc	899	0.373339	TH	TH
VAL	VPM	1209	0.414325	TH	TH
VAL	VPMpc	556	0.244288	TH	TH
VAL	LP	796	0.204996	TH	TH
VAL	PO	875	0.392729	TH	TH
VAL	LD	793	0.202917	TH	TH
VAL	MD	574	0.242912	TH	TH
VAL	SMT	408	0.180292	TH	TH
VAL	PCN	1027	0.436093	TH	TH
VAL	CL	1231	0.456941	TH	TH
VM	VPMpc	389	0.322554	TH	TH
VM	AM	223	0.233508	TH	TH
VM	MD	276	0.19382	TH	TH
VM	SMT	337	0.307201	TH	TH
VM	PR	276	0.209091	TH	TH
VM	PCN	396	0.226415	TH	TH
VM	PF	231	0.189344	TH	TH
VPL	VPLpc	680	0.296555	TH	TH
VPL	VPM	1166	0.443852	TH	TH
VPL	LGd	889	0.206744	TH	TH
VPL	PO	591	0.27135	TH	TH
VPL	PCN	514	0.202841	TH	TH
VPL	CL	616	0.207059	TH	TH
VPL	RT	381	0.228691	TH	TH
VPL	IGL	556	0.233908	TH	TH
VPLpc	VPM	1060	0.394933	TH	TH
VPLpc	VPMpc	456	0.228801	TH	TH
VPLpc	PO	757	0.385634	TH	TH
VPLpc	PCN	528	0.213679	TH	TH
VPLpc	CL	701	0.246744	TH	TH
VPM	LGd	1179	0.246601	TH	TH
VPM	LP	1050	0.258239	TH	TH
VPM	PO	1004	0.395899	TH	TH
VPM	LD	901	0.21265	TH	TH
VPM	MD	540	0.190543	TH	TH
VPM	PCN	810	0.269192	TH	TH
VPM	CL	1074	0.326642	TH	TH
VPMpc	PO	411	0.2241	TH	TH
VPMpc	MD	383	0.225825	TH	TH
VPMpc	SMT	312	0.207861	TH	TH
VPMpc	PCN	584	0.301031	TH	TH
VPMpc	CL	536	0.211774	TH	TH
VPMpc	PF	389	0.269951	TH	TH
SPFm	SPA	236	0.261062	TH	TH
SPFm	DMH	280	0.181582	TH	HY
SPFm	PH	288	0.309345	TH	HY
SPFp	POL	138	0.27381	TH	TH
PP	NB	693	0.254032	TH	MB
PP	LT	603	0.269799	TH	MB
MG	SGN	328	0.318447	TH	TH
MG	IGL	356	0.18826	TH	TH
LGd	LP	1762	0.370947	TH	TH
LGd	LD	1516	0.302112	TH	TH
LGd	CL	979	0.204855	TH	TH
LGd	IGL	1164	0.295732	TH	TH
LGd	LGv	933	0.20812	TH	TH
LP	PO	809	0.246421	TH	TH
LP	LD	1389	0.322948	TH	TH
LP	CL	1081	0.282025	TH	TH
LP	LH	969	0.22467	TH	TH
LP	APN	559	0.183219	TH	MB
LP	NOT	1100	0.287356	TH	MB
PO	MD	480	0.256684	TH	TH
PO	PCN	696	0.331586	TH	TH
PO	CL	895	0.366353	TH	TH
PO	PF	344	0.195788	TH	TH
POL	SGN	162	0.232425	TH	TH
AV	AD	1565	0.435206	TH	TH
AM	IAM	247	0.192668	TH	TH
AM	IAD	417	0.412871	TH	TH
AM	MD	344	0.261002	TH	TH
AM	SMT	318	0.294991	TH	TH
AM	PT	231	0.200173	TH	TH
AM	RH	216	0.21665	TH	TH
AM	CM	215	0.212032	TH	TH
AM	PCN	415	0.245272	TH	TH
AD	MH	1274	0.197214	TH	TH
AD	SCs	1308	0.208148	TH	MB
AD	OP	1112	0.18435	TH	MB
IAM	IAD	400	0.282486	TH	TH
IAM	IMD	521	0.417134	TH	TH
IAM	MD	448	0.279476	TH	TH
IAM	SMT	304	0.205267	TH	TH
IAM	PR	316	0.193746	TH	TH
IAM	PVT	456	0.305835	TH	TH
IAM	PT	389	0.280866	TH	TH
IAM	RE	297	0.248952	TH	TH
IAM	RH	482	0.430357	TH	TH
IAM	CM	460	0.397237	TH	TH
IAM	PCN	388	0.184061	TH	TH
IAD	IMD	305	0.223771	TH	TH
IAD	MD	510	0.354413	TH	TH
IAD	SMT	359	0.271148	TH	TH
IAD	PR	312	0.203523	TH	TH
IAD	PVT	352	0.235767	TH	TH
IAD	PT	456	0.375	TH	TH
IAD	RH	283	0.232539	TH	TH
IAD	CM	303	0.249794	TH	TH
IAD	PCN	463	0.239772	TH	TH
LD	CL	919	0.228778	TH	TH
IMD	MD	487	0.343927	TH	TH
IMD	SMT	288	0.213491	TH	TH
IMD	PVT	422	0.306463	TH	TH
IMD	PT	258	0.188596	TH	TH
IMD	RE	222	0.198214	TH	TH
IMD	RH	410	0.39272	TH	TH
IMD	CM	461	0.456888	TH	TH
IMD	PCN	390	0.199183	TH	TH
IMD	PF	331	0.250189	TH	TH
MD	SMT	491	0.344078	TH	TH
MD	PR	392	0.232227	TH	TH
MD	PVT	370	0.216374	TH	TH
MD	PT	317	0.199371	TH	TH
MD	RH	346	0.2491	TH	TH
MD	CM	416	0.31161	TH	TH
MD	PCN	815	0.449283	TH	TH
MD	CL	740	0.304276	TH	TH
MD	PF	504	0.352201	TH	TH
SMT	PR	495	0.375284	TH	TH
SMT	RH	351	0.313953	TH	TH
SMT	CM	352	0.31068	TH	TH
SMT	PCN	523	0.284239	TH	TH
SMT	PF	301	0.220029	TH	TH
PR	RE	302	0.248151	TH	TH
PR	RH	315	0.239362	TH	TH
PR	CM	283	0.207478	TH	TH
PR	PVHd	417	0.243007	TH	HY
PVT	PT	482	0.364875	TH	TH
PVT	RE	233	0.181182	TH	TH
PVT	RH	269	0.197504	TH	TH
PVT	CM	323	0.243958	TH	TH
PT	RH	231	0.188264	TH	TH
PT	CM	257	0.211175	TH	TH
RE	RH	261	0.285871	TH	TH
RE	CM	234	0.24477	TH	TH
RE	PVH	203	0.21875	TH	HY
RH	CM	439	0.508691	TH	TH
RH	PF	240	0.192616	TH	TH
CM	PCN	351	0.190244	TH	TH
CM	PF	293	0.242349	TH	TH
PCN	CL	1129	0.453778	TH	TH
PCN	PF	507	0.270689	TH	TH
CL	PF	507	0.209851	TH	TH
PF	NPC	238	0.216955	TH	MB
IGL	LGv	872	0.381119	TH	TH
IGL	SubG	532	0.23655	TH	TH
LGv	SubG	816	0.357738	TH	TH
MH	LH	1709	0.311407	TH	TH
MH	SCs	1556	0.199487	TH	MB
MH	MPT	1543	0.271703	TH	MB
MH	OP	1961	0.28228	TH	MB
LH	MPT	845	0.207311	TH	MB
LH	NOT	748	0.197153	TH	MB
LH	OP	1296	0.244022	TH	MB
LH	PPT	715	0.222533	TH	MB
SO	AVP	635	0.189609	HY	HY
SO	VLPO	1005	0.328539	HY	HY
SO	LM	865	0.269051	HY	HY
SO	MM	579	0.183985	HY	HY
SO	TMv	677	0.230272	HY	HY
SO	RCH	488	0.180407	HY	HY
SO	TU	696	0.253922	HY	HY
SO	SNr	541	0.192732	HY	MB
PVH	PVi	267	0.23818	HY	HY
PVH	ADP	321	0.331954	HY	HY
PVH	DMH	400	0.297841	HY	HY
PVH	MEPO	221	0.224593	HY	HY
PVH	MPO	294	0.264865	HY	HY
PVH	PD	391	0.208422	HY	HY
PVH	PVpo	356	0.355289	HY	HY
PVH	SBPV	233	0.248666	HY	HY
PVH	AHN	257	0.251468	HY	HY
PVH	MPN	319	0.210422	HY	HY
PVH	PVHd	323	0.227145	HY	HY
PVH	PH	204	0.217949	HY	HY
PVa	PVi	435	0.370844	HY	HY
PVa	AVPV	423	0.241301	HY	HY
PVa	MEPO	235	0.197479	HY	HY
PVa	PVpo	285	0.220418	HY	HY
PVa	SBPV	428	0.444906	HY	HY
PVa	SCH	528	0.465608	HY	HY
PVa	TMd	386	0.251302	HY	HY
PVa	MPN	357	0.210247	HY	HY
PVa	VMH	474	0.197089	HY	HY
PVi	AVPV	374	0.211299	HY	HY
PVi	DMH	445	0.299462	HY	HY
PVi	MEPO	249	0.217657	HY	HY
PVi	MPO	264	0.198795	HY	HY
PVi	PVpo	353	0.295893	HY	HY
PVi	SBPV	424	0.453961	HY	HY
PVi	SCH	296	0.221889	HY	HY
PVi	AHN	235	0.190747	HY	HY
PVi	TMd	491	0.350965	HY	HY
PVi	MPN	336	0.19917	HY	HY
PVi	VMH	529	0.228214	HY	HY
ARH	AVPV	588	0.213508	HY	HY
ARH	PVp	785	0.335614	HY	HY
ARH	SCH	487	0.208031	HY	HY
ARH	LM	593	0.181512	HY	HY
ARH	MM	693	0.246356	HY	HY
ARH	PMv	702	0.228516	HY	HY
ARH	VMH	845	0.264062	HY	HY
ARH	RCH	518	0.210998	HY	HY
ARH	TU	581	0.22041	HY	HY
ARH	ME	1028	0.428512	HY	HY
ADP	AVPV	333	0.194623	HY	HY
ADP	DMH	396	0.275958	HY	HY
ADP	MEPO	271	0.265166	HY	HY
ADP	MPO	434	0.410208	HY	HY
ADP	PD	584	0.329757	HY	HY
ADP	PS	332	0.260188	HY	HY
ADP	PVpo	367	0.34013	HY	HY
ADP	SBPV	193	0.181221	HY	HY
ADP	AHN	309	0.29206	HY	HY
ADP	MPN	405	0.266798	HY	HY
ADP	PVHd	374	0.25634	HY	HY
AVP	AVPV	674	0.273984	HY	HY
AVP	MPO	395	0.180613	HY	HY
AVP	VLPO	904	0.330893	HY	HY
AVP	MPN	536	0.216391	HY	HY
AVP	PMv	626	0.212925	HY	HY
AVP	VMH	687	0.218095	HY	HY
AVP	RCH	485	0.212719	HY	HY
AVP	TU	512	0.205046	HY	HY
AVPV	DMH	440	0.213696	HY	HY
AVPV	MEPO	438	0.28759	HY	HY
AVPV	MPO	512	0.31068	HY	HY
AVPV	PD	507	0.20151	HY	HY
AVPV	PVpo	463	0.280436	HY	HY
AVPV	SBPV	317	0.197017	HY	HY
AVPV	SCH	463	0.266859	HY	HY
AVPV	TMd	423	0.207862	HY	HY
AVPV	MPN	789	0.437847	HY	HY
AVPV	PMv	526	0.200917	HY	HY
AVPV	VMH	774	0.293071	HY	HY
DMH	MPO	446	0.297135	HY	HY
DMH	PD	695	0.328605	HY	HY
DMH	PS	350	0.20432	HY	HY
DMH	PVpo	417	0.280997	HY	HY
DMH	SBPV	290	0.203795	HY	HY
DMH	AHN	446	0.324128	HY	HY
DMH	TMd	496	0.283591	HY	HY
DMH	MPN	572	0.316722	HY	HY
DMH	PMd	567	0.295929	HY	HY
DMH	PMv	495	0.203202	HY	HY
DMH	PVHd	559	0.323308	HY	HY
DMH	VMH	781	0.322594	HY	HY
DMH	PH	353	0.265414	HY	HY
MEPO	MPO	313	0.285584	HY	HY
MEPO	PVpo	325	0.313102	HY	HY
MEPO	SBPV	224	0.235542	HY	HY
MEPO	MPN	305	0.198697	HY	HY
MPO	PD	615	0.331358	HY	HY
MPO	PS	404	0.306061	HY	HY
MPO	PVpo	387	0.329362	HY	HY
MPO	SBPV	246	0.218085	HY	HY
MPO	AHN	427	0.404356	HY	HY
MPO	MPN	619	0.435915	HY	HY
MPO	PMd	338	0.187154	HY	HY
MPO	PVHd	423	0.277195	HY	HY
MPO	VMH	546	0.23565	HY	HY
PD	PS	646	0.332818	HY	HY
PD	PVpo	470	0.240409	HY	HY
PD	AHN	514	0.280568	HY	HY
PD	MPN	752	0.349767	HY	HY
PD	PMd	530	0.213969	HY	HY
PD	PVHd	766	0.374389	HY	HY
PD	VMH	758	0.255391	HY	HY
PS	AHN	339	0.269048	HY	HY
PS	MPN	357	0.198554	HY	HY
PS	PVHd	510	0.327974	HY	HY
PVp	MM	545	0.257927	HY	HY
PVp	TMd	348	0.183932	HY	HY
PVp	PMv	623	0.270517	HY	HY
PVp	ME	567	0.281809	HY	HY
PVpo	SBPV	267	0.251649	HY	HY
PVpo	AHN	268	0.229256	HY	HY
PVpo	TMd	375	0.252525	HY	HY
PVpo	MPN	466	0.305174	HY	HY
SBPV	SCH	348	0.327068	HY	HY
SBPV	AHN	235	0.231755	HY	HY
SBPV	TMd	283	0.203744	HY	HY
SBPV	MPN	302	0.200931	HY	HY
SCH	TMd	303	0.184644	HY	HY
SCH	MPN	371	0.217468	HY	HY
SCH	VMH	468	0.192355	HY	HY
SCH	RCH	370	0.253598	HY	HY
VLPO	LM	714	0.236581	HY	HY
VLPO	TMv	591	0.220687	HY	HY
VLPO	RCH	448	0.1869	HY	HY
VLPO	TU	614	0.248081	HY	HY
AHN	MPN	464	0.32	HY	HY
AHN	PMd	350	0.209706	HY	HY
AHN	PVHd	477	0.35412	HY	HY
AHN	VMH	495	0.220687	HY	HY
AHN	PH	198	0.193928	HY	HY
LM	MM	750	0.283661	HY	HY
LM	SUM	656	0.238893	HY	HY
LM	TMv	1182	0.562054	HY	HY
LM	PMv	651	0.216207	HY	HY
LM	TU	721	0.302433	HY	HY
LM	SNr	617	0.25719	HY	MB
LM	PG	789	0.248661	HY	HB
MM	SUM	840	0.380435	HY	HY
MM	TMv	566	0.239323	HY	HY
MM	PMv	704	0.270353	HY	HY
MM	RCH	426	0.204709	HY	HY
MM	TU	495	0.219415	HY	HY
MM	SNr	422	0.188393	HY	MB
MM	IPN	660	0.28314	HY	MB
MM	PG	734	0.255393	HY	HB
SUM	PMd	578	0.252402	HY	HY
SUM	PMv	594	0.218222	HY	HY
SUM	VTA	391	0.212039	HY	MB
SUM	IPN	569	0.234156	HY	MB
SUM	PG	578	0.190257	HY	HB
TMd	MPN	386	0.197847	HY	HY
TMd	PMd	469	0.237709	HY	HY
TMd	PMv	460	0.1893	HY	HY
TMd	VMH	566	0.218112	HY	HY
TMv	PMv	616	0.238482	HY	HY
TMv	TU	665	0.336368	HY	HY
TMv	SNr	432	0.203678	HY	MB
TMv	PG	599	0.206552	HY	HB
MPN	PMd	478	0.227945	HY	HY
MPN	PMv	514	0.204862	HY	HY
MPN	PVHd	461	0.240229	HY	HY
MPN	VMH	781	0.310784	HY	HY
PMd	PMv	893	0.399553	HY	HY
PMd	PVHd	454	0.223535	HY	HY
PMd	VMH	767	0.291413	HY	HY
PMd	PH	312	0.19898	HY	HY
PMv	VMH	1065	0.382818	HY	HY
PMv	TU	553	0.22425	HY	HY
PMv	PG	625	0.192249	HY	HB
PVHd	VMH	541	0.203154	HY	HY
PVHd	PH	275	0.195035	HY	HY
VMH	RCH	513	0.202527	HY	HY
VMH	TU	537	0.19506	HY	HY
LHA	LPO	131	0.192647	HY	HY
LHA	PSTN	264	0.23741	HY	HY
RCH	TU	535	0.317885	HY	HY
STN	ZI	109	0.186007	HY	HY
TU	SNr	391	0.197275	HY	MB
TU	PG	559	0.202536	HY	HB
SCs	PBG	1686	0.25026	MB	MB
SCs	MPT	1243	0.212952	MB	MB
SCs	OP	2141	0.32317	MB	MB
NB	SAG	500	0.220459	MB	MB
NB	PBG	1279	0.304524	MB	MB
SAG	PBG	979	0.248351	MB	MB
SAG	NLL	434	0.247153	MB	HB
PBG	NLL	754	0.181818	MB	HB
PBG	DCO	1295	0.207399	MB	HB
MEV	PB	643	0.209583	MB	HB
MEV	B	1787	0.402477	MB	HB
MEV	SUT	1035	0.233634	MB	HB
MEV	V	1236	0.204028	MB	HB
MEV	LC	2380	0.565993	MB	HB
MEV	LDT	945	0.254786	MB	HB
MEV	SLC	1009	0.327917	MB	HB
MEV	SLD	1863	0.548587	MB	HB
MEV	CU	1026	0.228508	MB	HB
MEV	NTS	1152	0.268406	MB	HB
MEV	ACVII	805	0.214039	MB	HB
MEV	DMX	1030	0.195557	MB	HB
MEV	IRN	747	0.191883	MB	HB
MEV	ISN	891	0.193654	MB	HB
MEV	LIN	1075	0.241954	MB	HB
MEV	PARN	780	0.198221	MB	HB
MEV	PAS	966	0.20354	MB	HB
MEV	LAV	1437	0.219994	MB	HB
MEV	MV	1490	0.271749	MB	HB
MEV	SPIV	1564	0.243994	MB	HB
MEV	SUV	1307	0.259686	MB	HB
MEV	XII	988	0.199596	MB	HB
SNr	SNc	353	0.249823	MB	MB
VTA	SNc	216	0.193722	MB	MB
RR	SNc	180	0.225564	MB	MB
APN	NOT	500	0.21097	MB	MB
APN	PPT	351	0.184252	MB	MB
MPT	OP	1977	0.424705	MB	MB
MPT	PPT	644	0.194621	MB	MB
NOT	PPT	839	0.306764	MB	MB
OP	PPT	1134	0.25172	MB	MB
CUN	PPN	132	0.195846	MB	MB
CUN	PB	269	0.225671	MB	HB
RN	PRNc	379	0.183358	MB	HB
RN	TRN	634	0.193175	MB	HB
RN	SLD	631	0.183804	MB	HB
RN	MV	933	0.19257	MB	HB
III	EW	603	0.382857	MB	MB
III	IV	521	0.299253	MB	MB
III	DR	608	0.334433	MB	MB
EW	IV	349	0.207615	MB	MB
EW	DR	409	0.229132	MB	MB
IV	VTN	238	0.185647	MB	MB
IV	AT	336	0.248521	MB	MB
IV	DR	553	0.32058	MB	MB
IF	RL	259	0.368421	MB	MB
IPN	PG	544	0.180431	MB	HB
DR	LDT	494	0.185854	MB	HB
DR	SLD	573	0.179962	MB	HB
PSV	SPVI	686	0.251743	HB	HB
PSV	SPVO	815	0.343592	HB	HB
PSV	y	783	0.193	HB	HB
PB	SUT	727	0.242091	HB	HB
PB	SLC	393	0.200715	HB	HB
PB	SUV	709	0.181982	HB	HB
SOC	PG	503	0.190747	HB	HB
SOC	NTB	383	0.215896	HB	HB
SOC	VII	794	0.193942	HB	HB
SOC	PGRNl	457	0.180704	HB	HB
B	PCG	755	0.197696	HB	HB
B	V	1290	0.190125	HB	HB
B	LC	2810	0.616769	HB	HB
B	LDT	1442	0.361132	HB	HB
B	SLC	823	0.203511	HB	HB
B	SLD	1924	0.467444	HB	HB
B	CU	1134	0.21964	HB	HB
B	NTS	1248	0.250753	HB	HB
B	DMX	1277	0.220134	HB	HB
B	PAS	1215	0.230201	HB	HB
B	LAV	1409	0.191936	HB	HB
B	MV	1931	0.331616	HB	HB
B	SPIV	1535	0.212604	HB	HB
B	SUV	1176	0.197813	HB	HB
B	XII	1111	0.19811	HB	HB
DTN	PCG	496	0.312736	HB	HB
DTN	SG	421	0.194278	HB	HB
DTN	NI	289	0.233253	HB	HB
PCG	LDT	676	0.290753	HB	HB
PCG	NI	365	0.298935	HB	HB
PCG	VI	456	0.206803	HB	HB
PG	TRN	1068	0.31338	HB	HB
PG	NTB	627	0.244349	HB	HB
PG	VII	926	0.185274	HB	HB
PRNc	TRN	562	0.20481	HB	HB
PRNc	PRNr	418	0.368282	HB	HB
PRNc	ACVII	528	0.236453	HB	HB
PRNc	GRN	654	0.262335	HB	HB
PRNc	IRN	484	0.20587	HB	HB
PRNc	PGRNd	399	0.258252	HB	HB
SG	PRP	1041	0.325109	HB	HB
SUT	V	2412	0.492144	HB	HB
SUT	LC	1200	0.222058	HB	HB
SUT	SLC	797	0.240931	HB	HB
SUT	SLD	906	0.207228	HB	HB
SUT	ECU	1630	0.256289	HB	HB
SUT	NTS	927	0.204365	HB	HB
SUT	SPVI	855	0.208232	HB	HB
SUT	SPVO	1008	0.270314	HB	HB
SUT	VII	1374	0.264028	HB	HB
SUT	ACVII	760	0.198693	HB	HB
SUT	AMB	850	0.183546	HB	HB
SUT	IRN	840	0.219953	HB	HB
SUT	ISN	1642	0.424399	HB	HB
SUT	LIN	1088	0.244549	HB	HB
SUT	MDRNd	886	0.229415	HB	HB
SUT	PARN	1196	0.338044	HB	HB
SUT	LAV	2193	0.37843	HB	HB
SUT	MV	1303	0.229038	HB	HB
SUT	SPIV	1996	0.332833	HB	HB
SUT	SUV	2032	0.469609	HB	HB
SUT	x	1815	0.383073	HB	HB
SUT	XII	959	0.191877	HB	HB
SUT	y	1404	0.281588	HB	HB
TRN	V	1087	0.185116	HB	HB
TRN	NTS	795	0.184284	HB	HB
TRN	DMX	1034	0.209821	HB	HB
TRN	GRN	1013	0.281077	HB	HB
TRN	IRN	730	0.204196	HB	HB
TRN	LIN	960	0.227327	HB	HB
TRN	PGRNd	522	0.180498	HB	HB
TRN	NR	968	0.240318	HB	HB
TRN	PRP	844	0.200427	HB	HB
TRN	MV	1126	0.204282	HB	HB
TRN	XII	1147	0.257406	HB	HB
TRN	RM	669	0.223149	HB	HB
V	LC	1610	0.235967	HB	HB
V	SLD	1098	0.182726	HB	HB
V	CU	1126	0.180507	HB	HB
V	ECU	2475	0.33701	HB	HB
V	NTS	1248	0.206486	HB	HB
V	SPVI	1236	0.222542	HB	HB
V	SPVO	1425	0.277183	HB	HB
V	VII	2261	0.367882	HB	HB
V	ACVII	1054	0.196642	HB	HB
V	AMB	1213	0.19895	HB	HB
V	DMX	1407	0.208816	HB	HB
V	GRN	1060	0.184669	HB	HB
V	IRN	1171	0.220237	HB	HB
V	ISN	2249	0.44176	HB	HB
V	LIN	1450	0.245098	HB	HB
V	MDRNd	1105	0.201937	HB	HB
V	PARN	1518	0.300892	HB	HB
V	NR	1261	0.213079	HB	HB
V	LAV	3485	0.550379	HB	HB
V	MV	1970	0.287549	HB	HB
V	SPIV	3058	0.452099	HB	HB
V	SUV	2646	0.477445	HB	HB
V	x	2704	0.476224	HB	HB
V	XII	1545	0.247556	HB	HB
V	y	2197	0.364829	HB	HB
LC	LDT	1331	0.298297	HB	HB
LC	SLC	1026	0.244344	HB	HB
LC	SLD	2141	0.502936	HB	HB
LC	CU	1336	0.251175	HB	HB
LC	ECU	1535	0.20264	HB	HB
LC	NTS	1445	0.281238	HB	HB
LC	VII	1225	0.189248	HB	HB
LC	ACVII	907	0.189037	HB	HB
LC	DMX	1397	0.23133	HB	HB
LC	ISN	1094	0.19758	HB	HB
LC	LIN	1215	0.223264	HB	HB
LC	PAS	1313	0.237089	HB	HB
LC	NR	1006	0.184114	HB	HB
LC	LAV	1848	0.254545	HB	HB
LC	MV	2103	0.349975	HB	HB
LC	SPIV	1999	0.280995	HB	HB
LC	SUV	1640	0.28087	HB	HB
LC	x	1213	0.187771	HB	HB
LC	XII	1285	0.221858	HB	HB
LDT	SLD	1118	0.333831	HB	HB
LDT	NTS	776	0.200206	HB	HB
LDT	VI	590	0.201228	HB	HB
LDT	PAS	819	0.199707	HB	HB
LDT	MV	1120	0.2213	HB	HB
PRNr	ACVII	391	0.18735	HB	HB
SLC	SLD	1027	0.357591	HB	HB
SLC	NTS	673	0.197303	HB	HB
SLC	ACVII	672	0.265193	HB	HB
SLC	IRN	577	0.213467	HB	HB
SLC	ISN	656	0.188723	HB	HB
SLC	LIN	720	0.209424	HB	HB
SLC	PARN	612	0.223113	HB	HB
SLC	MV	901	0.191214	HB	HB
SLC	SUV	800	0.191388	HB	HB
SLD	CU	945	0.215557	HB	HB
SLD	NTS	1120	0.270728	HB	HB
SLD	ACVII	686	0.185757	HB	HB
SLD	DMX	1015	0.199215	HB	HB
SLD	IRN	689	0.18305	HB	HB
SLD	LIN	935	0.212693	HB	HB
SLD	PAS	951	0.207914	HB	HB
SLD	LAV	1198	0.181956	HB	HB
SLD	MV	1468	0.276044	HB	HB
SLD	SPIV	1317	0.203555	HB	HB
SLD	SUV	1011	0.196616	HB	HB
SLD	XII	967	0.202132	HB	HB
AP	GR	819	0.197492	HB	HB
AP	NTS	911	0.215672	HB	HB
AP	DMX	1454	0.320688	HB	HB
AP	PAS	945	0.211978	HB	HB
AP	NR	843	0.201723	HB	HB
AP	PRP	804	0.187982	HB	HB
AP	XII	1120	0.248392	HB	HB
DCO	VCO	1218	0.282927	HB	HB
DCO	ECU	1630	0.222041	HB	HB
DCO	LAV	1557	0.210065	HB	HB
DCO	SPIV	1481	0.197651	HB	HB
DCO	x	1291	0.206792	HB	HB
DCO	y	1640	0.286163	HB	HB
CU	GR	1473	0.380424	HB	HB
CU	ECU	1913	0.312174	HB	HB
CU	NTS	1798	0.483854	HB	HB
CU	AMB	875	0.187889	HB	HB
CU	DMX	1172	0.225602	HB	HB
CU	GRN	847	0.202874	HB	HB
CU	IRN	969	0.259022	HB	HB
CU	ISN	889	0.190242	HB	HB
CU	LIN	1211	0.276674	HB	HB
CU	MDRN	877	0.249715	HB	HB
CU	MDRNd	963	0.251043	HB	HB
CU	MDRNv	852	0.229712	HB	HB
CU	PARN	936	0.24318	HB	HB
CU	PAS	1940	0.504945	HB	HB
CU	LAV	1533	0.235629	HB	HB
CU	MV	1748	0.330123	HB	HB
CU	SPIV	1919	0.313306	HB	HB
CU	SUV	1149	0.2184	HB	HB
CU	x	1096	0.198983	HB	HB
CU	XII	966	0.191591	HB	HB
GR	NTS	1431	0.372462	HB	HB
GR	DMX	1478	0.317986	HB	HB
GR	GRN	876	0.224328	HB	HB
GR	MDRN	717	0.208977	HB	HB
GR	MDRNv	811	0.23112	HB	HB
GR	PAS	2016	0.571915	HB	HB
GR	MV	1259	0.227133	HB	HB
GR	XII	1013	0.213084	HB	HB
ECU	NTS	1502	0.232256	HB	HB
ECU	SPVI	1271	0.205132	HB	HB
ECU	VII	1878	0.260616	HB	HB
ECU	AMB	1439	0.219762	HB	HB
ECU	IRN	1142	0.189607	HB	HB
ECU	ISN	1830	0.295781	HB	HB
ECU	LIN	1592	0.246783	HB	HB
ECU	MDRNd	1380	0.234934	HB	HB
ECU	PARN	1480	0.256944	HB	HB
ECU	PAS	1425	0.20919	HB	HB
ECU	LAV	3268	0.452256	HB	HB
ECU	MV	2238	0.308264	HB	HB
ECU	SPIV	3670	0.537414	HB	HB
[truncated: 252 more rows]
