# Supplementary material for: DSM: Deep sequential model for complete neuronal morphology representation and feature extraction
Source: Patterns (N Y). 2023 Dec 13;5(1):100896. doi: 10.1016/j.patter.2023.100896 (PMC10801254; doi:10.1016/j.patter.2023.100896)
Supplement: Table S11. Dataset detail of 1,100 cells from the newly released dataset [file mmc12.xlsx]

## Sheet: SEU dataset
cell_ID	Soma_region	Cell_type	word2vec	HAN	autoencoder
18465_00070	LGd	LGd	Y	Y	Y
18457_00097	VPL	VPL	Y	Y	Y
18867_4336_x10280_y7972	SSp-m	ET_SS	Y	Y	Y
17302_00015	CP	CP_others	Y	N	N
191812_3915_x8011_y24180	SSp-m	IT_SS	N	Y	Y
18453_3516_x21006_y6048	MOs	IT_MO	N	Y	Y
18462_00009	CP	CP_GPe	Y	Y	Y
18457_00083	VPM	VPM	Y	Y	Y
17543_3828_x6023_y17044	SSp-ll	IT_SS	N	Y	Y
18462_00053	VPL	VPL	Y	Y	Y
18869_5393_x8284_y3671	SSp-bfd	ET_SS	Y	Y	Y
18453_3704_x10450_y7387	SSp-m	IT_SS	N	Y	Y
18454_00068	VPL	VPL	Y	Y	Y
18867_5169_x12576_y5864	SSp-ul	ET_SS	N	Y	Y
18457_00055	VPM	VPM	Y	Y	Y
18869_3547_x21769_y7449	SSp-m	ET_SS	Y	Y	Y
17545_00143	CP	CP_GPe	Y	Y	Y
18867_4605_x30309_y8068	SSp-n	ET_SS	N	Y	Y
18464_00048	VPM	VPM	Y	Y	Y
182724_2926_x5279_y13761	MOs	ET_MO	N	Y	Y
18454_00153	VPM	VPM	Y	Y	Y
18455_00121	VPM	VPM	Y	Y	Y
18869_5019_x5442_y5910	SSs	unknown	Y	N	N
18864_00040	SSp-m	IT_SS	N	Y	Y
17302_00074	CP	CP_GPe	Y	Y	Y
18455_00047	VPM	VPM	Y	Y	Y
18454_00067	VPM	VPM	Y	Y	Y
18869_5108_x7688_y4065	SSp-bfd	ET_SS	Y	Y	Y
17545_00119	CP	CP_SNr	Y	Y	Y
18454_00162	VPM	VPM	Y	Y	Y
18868_3626_x29809_y12585	SSs	ET_SS	Y	Y	Y
18454_00072	VPM	VPM	Y	Y	Y
18864_2520_x2913_y22642	MOs	IT_MO	N	Y	Y
17543_4868_x6727_y21047	SSs	IT_SS	N	Y	Y
18457_00141	CP	CP_GPe	Y	Y	Y
18464_00031	LGd	LGd	Y	Y	Y
17302_00116	VPL	VPL	Y	Y	Y
18454_01049	VPM	VPM	Y	Y	Y
18464_00183	VPM	VPM	Y	Y	Y
18868_3627_x28035_y8749	SSp-m	ET_SS	Y	Y	Y
18453_5436_x32746_y12751	SSs	IT_SS	N	Y	Y
18454_00142	VPLpc	VPLpc	Y	N	N
18864_00015	SSp-bfd	IT_SS	N	Y	Y
18457_00036	CP	CP_GPe	Y	Y	Y
18462_00062	VPM	VPM	Y	Y	Y
18454_00027	CP	CP_GPe	Y	Y	Y
18454_01042	VPM	VPM	Y	Y	Y
18464_00088	CP	CP_SNr	Y	Y	Y
18869_3634_x5750_y7170	SSp-m	ET_SS	Y	Y	Y
18457_00074	MG	MG	Y	Y	Y
18462_00025	MG	MG	Y	Y	Y
18453_7304_x11719_y3749	VISp	IT_VIS	N	Y	Y
17787_00013	CP	CP_GPe	Y	Y	Y
18455_5246_x26804_y12456	unknown	unknown	Y	N	N
18457_00143	VPM	VPM	Y	Y	Y
18453_7132_x11495_y3152	VISp	IT_VIS	N	Y	Y
18867_2903_x13633_y8787	MOp	ET_MO	Y	Y	Y
18867_4397_x8352_y9768	SSp-m	ET_SS	Y	Y	Y
18868_5701_x9538_y5736	SSp-bfd	ET_SS	Y	Y	Y
18457_00048	VPM	VPM	Y	Y	Y
17545_00172	VPM	VPM	Y	Y	Y
18463_00067	VPM	VPM	Y	Y	Y
18869_5754_x7159_y3959	SSp-bfd	ET_SS	Y	Y	Y
17781_5361_x17741_y11849	CP	CP_GPe	Y	Y	Y
182725_5012_x5980_y10427	SSp-ll	ET_SS	N	Y	Y
18458_00445	VPM	VPM	Y	Y	Y
18454_00156	VPLpc	VPLpc	Y	N	N
18867_6408_x9343_y6158	SSp-bfd	ET_SS	Y	Y	Y
18458_00450	MG	MG	Y	Y	Y
18867_4831_x27808_y6496	SSp-ul	ET_SS	N	Y	Y
17302_00033	CP	CP_GPe	Y	Y	Y
18463_00041	VPMpc	VPMpc	Y	N	N
18454_00003	CP	CP_SNr	Y	Y	Y
18868_4648_x14941_y16268	RT	RT	N	Y	Y
18453_6675_x10576_y3102	VISp	IT_VIS	N	Y	Y
18454_00163	VPL	VPL	Y	Y	Y
18457_00204	VPM	VPM	Y	Y	Y
18463_00020	CP	CP_SNr	Y	Y	Y
18868_5531_x7356_y7030	SSp-bfd	ET_SS	Y	Y	Y
17302_00078	VPL	VPL	Y	Y	Y
18869_4282_x22276_y6457	SSp-n	ET_SS	N	Y	Y
18458_00086	LGd	LGd	Y	Y	Y
18454_01098	VPM	VPM	Y	Y	Y
17302_00093	CP	CP_SNr	Y	Y	Y
18463_00001	LGd	LGd	Y	Y	Y
18453_3186_x12745_y7108	MOp	IT_MO	Y	Y	Y
17545_00073	CP	CP_GPe	Y	Y	Y
17545_00095	LGd	LGd	Y	Y	Y
18454_00062	MG	MG	Y	Y	Y
17302_00014	CP	CP_others	Y	N	N
18458_00302	LGd	LGd	N	Y	Y
18454_00129	VPM	VPM	Y	Y	Y
18457_00034	CP	CP_SNr	Y	Y	Y
18465_00106	VPL	VPL	Y	Y	Y
18864_5305_x7877_y31450	SSs	IT_SS	Y	Y	Y
18869_3398_x6248_y7047	SSp-m	ET_SS	Y	Y	Y
18462_00029	VPLpc	VPLpc	Y	N	N
18869_4469_x21852_y5924	SSp-n	ET_SS	N	Y	Y
17545_00047	CP	CP_others	Y	N	N
18464_00133	VPL	VPL	Y	Y	Y
18464_00124	VPL	VPL	Y	Y	Y
18453_4693_x33039_y11636	SSs	IT_SS	Y	Y	Y
18465_00177	VPL	VPL	Y	Y	Y
17302_00098	CP	CP_GPe	Y	Y	Y
18454_01000	VPL	VPL	N	Y	Y
17543_3842_x7369_y3542	SSp-bfd	IT_SS	N	Y	Y
18864_4380_x6371_y4940	SSp-n	IT_SS	N	Y	Y
18464_00129	VPM	VPM	Y	Y	Y
18465_00229	VPM	VPM	Y	Y	Y
18458_00273	VPM	VPM	Y	Y	Y
18465_00261	VPM	VPM	Y	Y	Y
191812_5158_x9017_y25877	SSs	IT_SS	N	Y	Y
18465_00349	CP	CP_GPe	Y	Y	Y
18455_00147	VPM	VPM	Y	Y	Y
18868_4634_x13823_y16687	RT	RT	N	Y	Y
18454_00109	VPL	VPL	Y	Y	Y
17545_00136	CP	CP_GPe	Y	Y	Y
18869_3482_x7077_y5660	SSp-m	ET_SS	Y	Y	Y
18455_00016	CP	CP_GPe	Y	Y	Y
18457_00203	VPL	VPL	Y	Y	Y
17545_00162	MG	MG	Y	Y	Y
18457_00073	VPM	VPM	Y	Y	Y
18453_7007_x11486_y3611	VISp	IT_VIS	N	Y	Y
18454_00029	CP	CP_GPe	Y	Y	Y
18455_5600_x15840_y13940	unknown	unknown	Y	N	N
18453_1924_x22284_y8069	MOs	IT_MO	N	Y	Y
17545_00028	CP	CP_GPe	Y	Y	Y
18454_00140	VPM	VPM	Y	Y	Y
18867_5203_x10027_y7237	SSp-bfd	ET_SS	N	Y	Y
18458_00574	MG	MG	Y	Y	Y
18453_3492_x29357_y9198	SSp-m	IT_SS	N	Y	Y
18463_00062	MG	MG	Y	Y	Y
18455_00041	CP	CP_GPe	Y	Y	Y
18868_3592_x9776_y8113	MOp	ET_MO	Y	Y	Y
18454_01091	VPM	VPM	Y	Y	Y
18455_00021	VPM	VPM	Y	Y	Y
18461_4862_x17603_y2198	SSp-ll	IT_SS	N	Y	Y
17302_00095	CP	CP_SNr	Y	Y	Y
18454_01013	VPM	VPM	Y	Y	Y
18868_3783_x28846_y9268	SSp-m	ET_SS	Y	Y	Y
18868_3389_x28317_y9872	SSp-m	ET_SS	Y	Y	Y
18463_00005	CP	CP_GPe	Y	Y	Y
18465_00303	PoT	PoT	Y	N	N
18453_6537_x8725_y4484	VISal	IT_VIS	N	Y	Y
18455_5404_x24949_y14106	VPM	VPM	Y	Y	Y
17302_00007	CP	CP_SNr	Y	Y	Y
18453_5033_x32118_y8975	SSs	IT_SS	Y	Y	Y
18864_00117	VISl	IT_VIS	N	Y	Y
17300_6010_x23413_y13446	VISal	IT_VIS	N	Y	Y
17302_00043	CP	CP_GPe	Y	Y	Y
18457_00066	VPM	VPM	Y	Y	Y
18457_00012	VPM	VPM	Y	Y	Y
17545_00006	CP	CP_SNr	Y	Y	Y
18454_00017	CP	CP_GPe	Y	Y	Y
17302_00103	CP	CP_GPe	Y	Y	Y
17545_00041	CP	CP_others	Y	N	N
18457_00031	CP	CP_GPe	Y	Y	Y
18454_01127	LGd	LGd	Y	Y	Y
18454_01101	VPM	VPM	Y	Y	Y
17302_00094	CP	CP_SNr	Y	Y	Y
18455_3718_x10944_y12140	CP	CP_SNr	Y	Y	Y
18465_00039	CP	CP_GPe	Y	Y	Y
18455_00150	VPM	VPM	Y	Y	Y
17302_00017	CP	CP_GPe	Y	Y	Y
18455_00026	CP	CP_GPe	Y	Y	Y
17300_3514_x19676_y45282	SSs	IT_SS	N	Y	Y
18462_00028	VPM	VPM	Y	Y	Y
18454_01066	VPM	VPM	Y	Y	Y
18453_7024_x9012_y4138	VISp	IT_VIS	N	Y	Y
18457_00019	VPM	VPM	Y	Y	Y
18458_00562	VPL	VPL	Y	Y	Y
18455_5474_x14981_y13279	VPM	VPM	Y	Y	Y
17302_00036	MG	MG	Y	Y	Y
17545_00066	CP	CP_GPe	Y	Y	Y
18454_00160	VPM	VPM	Y	Y	Y
17545_00027	CP	CP_GPe	Y	Y	Y
18864_00025	SSp-ul	IT_SS	N	Y	Y
18465_00302	MG	MG	Y	Y	Y
17545_00179	LGd	LGd	Y	Y	Y
18457_00152	VPM	VPM	Y	Y	Y
18463_00031	VPM	VPM	Y	Y	Y
17543_5334_x5066_y20381	VISal	IT_VIS	N	Y	Y
17545_00159	CP	CP_GPe	Y	Y	Y
17302_00006	CP	CP_SNr	Y	Y	Y
18465_00228	VPL	VPL	Y	Y	Y
18454_01062	VPM	VPM	Y	Y	Y
17302_00120	LGd	LGd	Y	Y	Y
18454_00136	VPM	VPM	Y	Y	Y
18457_00027	VPM	VPM	Y	Y	Y
18864_1871_x3272_y21319	MOs	IT_MO	N	Y	Y
18868_3009_x28076_y11485	MOp	ET_MO	Y	Y	Y
18868_3453_x28753_y10380	SSp-m	ET_SS	N	Y	Y
18869_4196_x21043_y5510	SSp-m	ET_SS	Y	Y	Y
18465_00152	MG	MG	Y	Y	Y
18455_00224	CP	CP_GPe	Y	Y	Y
17545_00173	LGd	LGd	Y	Y	Y
17545_00045	CP	CP_SNr	Y	Y	Y
18457_00038	CP	CP_others	Y	N	N
18864_6805_x6340_y4681	VISl	IT_VIS	N	Y	Y
18458_00125	VPM	VPM	Y	Y	Y
18453_6479_x9010_y4330	VISal	IT_VIS	N	Y	Y
18454_01118	VPM	VPM	Y	Y	Y
18455_00210	VPM	VPM	Y	Y	Y
182725_3762_x5563_y19178	MOp	ET_MO	Y	Y	Y
18465_00028	CP	CP_GPe	Y	Y	Y
18454_01005	VPM	VPM	Y	Y	Y
18453_7455_x32866_y9412	VISpor	IT_VIS	N	Y	Y
17545_00142	VPLpc	VPLpc	Y	N	N
18457_00025	VPM	VPM	Y	Y	Y
18453_7223_x30215_y5120	VISp	IT_VIS	N	Y	Y
17545_00008	CP	CP_SNr	Y	Y	Y
18867_4593_x26568_y15120	CP	CP_SNr	N	Y	Y
18462_00013	VPM	VPM	Y	Y	Y
18455_00149	unknown	unknown	Y	N	N
18453_5535_x29214_y5045	SSp-bfd	IT_SS	N	Y	Y
18869_00028	RT	RT	N	Y	Y
17545_00168	VPM	VPM	Y	Y	Y
18455_00044	LGd	LGd	Y	Y	Y
18455_00030	CP	CP_GPe	Y	Y	Y
18465_00288	VPM	VPM	Y	Y	Y
17302_00076	MG	MG	Y	Y	Y
18464_00143	VPM	VPM	Y	Y	Y
18454_01061	VPM	VPM	Y	Y	Y
18867_5083_x14145_y15212	RT	RT	N	Y	Y
18454_00071	VPM	VPM	Y	Y	Y
18454_00015	CP	CP_GPe	Y	Y	Y
18462_00018	VPM	VPM	Y	Y	Y
18864_3473_x2641_y21082	MOp	IT_MO	Y	Y	Y
18869_4953_x22613_y6076	SSp-n	ET_SS	N	Y	Y
18465_00286	VPM	VPM	Y	Y	Y
18465_00291	VPLpc	VPLpc	Y	N	N
18461_4545_x5749_y4914	SSp-m	IT_SS	N	Y	Y
17545_00150	CP	CP_GPe	Y	Y	Y
18868_4757_x15158_y16995	RT	RT	N	Y	Y
18463_00061	MG	MG	Y	Y	Y
18455_00259	VPM	VPM	Y	Y	Y
18465_00119	LGd	LGd	Y	Y	Y
18465_00035	CP	CP_SNr	Y	Y	Y
18464_00108	CP	CP_SNr	Y	Y	Y
18455_00014	CP	CP_GPe	Y	Y	Y
18458_00250	LGd	LGd	Y	Y	Y
18454_00159	VPM	VPM	Y	Y	Y
18869_4419_x16667_y10498	RT	RT	N	Y	Y
18869_3263_x6927_y6229	SSp-m	ET_SS	Y	Y	Y
18868_3488_x24952_y7321	MOp	ET_MO	Y	Y	Y
18465_00089	VPM	VPM	Y	Y	Y
18864_2047_x3016_y12128	MOs	IT_MO	N	Y	Y
18457_00205	VPL	VPL	Y	Y	Y
18454_01043	VPM	VPM	Y	Y	Y
18454_00028	CP	CP_SNr	Y	Y	Y
18465_00132	VPM	VPM	Y	Y	Y
191812_3494_x7001_y8336	SSp-m	IT_SS	N	Y	Y
17545_00154	VPL	VPL	Y	Y	Y
18462_00035	CP	CP_others	Y	N	N
18465_00126	VPM	VPM	Y	Y	Y
18454_01018	VPM	VPM	Y	Y	Y
17302_00108	CP	CP_others	Y	N	N
18465_00091	VPM	VPM	Y	Y	Y
18455_00261	VPM	VPM	Y	Y	Y
18458_00242	LGd	LGd	Y	Y	Y
17302_00123	CP	CP_GPe	Y	Y	Y
18868_5242_x9858_y5968	SSp-bfd	ET_SS	Y	Y	Y
18457_00014	CP	CP_SNr	Y	Y	Y
17545_00058	VPM	VPM	Y	Y	Y
18867_3994_x27846_y7437	SSp-ul	ET_SS	N	Y	Y
17302_00030	CP	CP_GPe	Y	Y	Y
18457_00026	VPM	VPM	Y	Y	Y
18867_3525_x9958_y10743	SSp-m	ET_SS	Y	Y	Y
18457_00040	CP	CP_SNr	Y	Y	Y
17302_00102	CP	CP_others	Y	N	N
17302_00055	CP	CP_others	Y	N	N
18464_00119	VPM	VPM	Y	Y	Y
18453_4403_x30609_y7732	SSp-bfd	IT_SS	N	Y	Y
18458_00049	LGd	LGd	Y	Y	Y
18465_00141	LGd	LGd	Y	Y	Y
17545_00067	CP	CP_GPe	Y	Y	Y
18464_00153	CP	CP_SNr	Y	Y	Y
18454_01001	VPM	VPM	Y	Y	Y
18458_00419	VPL	VPL	Y	Y	Y
18867_4826_x11914_y16564	CP	CP_SNr	Y	Y	Y
18454_00134	VPM	VPM	Y	Y	Y
18465_00111	LGd	LGd	Y	Y	Y
18867_4789_x23709_y15765	RT	RT	N	Y	Y
17302_00048	LGd	LGd	Y	Y	Y
18464_00010	CP	CP_GPe	Y	Y	Y
17302_00075	CP	CP_others	Y	N	N
18458_00430	VPM	VPM	Y	Y	Y
18462_00040	VPM	VPM	Y	Y	Y
17545_00030	CP	CP_GPe	Y	Y	Y
18454_00169	VPL	VPL	Y	Y	Y
17302_00091	CP	CP_GPe	Y	Y	Y
17302_00114	VPM	VPM	Y	Y	Y
18864_4429_x7945_y3080	SSs	IT_SS	Y	Y	Y
18868_3922_x26631_y7518	SSp-ul	ET_SS	N	Y	Y
18454_00106	VPM	VPM	Y	Y	Y
18458_00244	LGd	LGd	Y	Y	Y
191812_4067_x7961_y6860	SSp-m	IT_SS	Y	Y	Y
18453_3841_x9500_y7920	SSp-m	IT_SS	N	Y	Y
18465_00001	CP	CP_GPe	Y	Y	Y
18464_00061	CP	CP_GPe	Y	Y	Y
18864_4760_x3070_y21249	MOp	IT_MO	Y	Y	Y
18867_5082_x26232_y14941	RT	RT	N	Y	Y
18457_00082	CP	CP_SNr	Y	Y	Y
18454_00167	VPL	VPL	Y	Y	Y
18457_00127	MG	MG	Y	Y	Y
18453_3350_x8925_y9653	SSp-m	IT_SS	N	Y	Y
18453_2400_x15836_y7243	MOs	IT_MO	N	Y	Y
18457_00206	VPL	VPL	Y	Y	Y
18454_01086	VPM	VPM	Y	Y	Y
18454_01126	VPM	VPM	Y	Y	Y
18454_01117	VPM	VPM	Y	Y	Y
18454_00147	VPM	VPM	Y	Y	Y
18455_00119	CP	CP_GPe	Y	Y	Y
18867_5287_x32054_y8614	SSp-n	ET_SS	N	Y	Y
17302_00113	VPM	VPM	Y	Y	Y
191812_4445_x5426_y10324	SSp-ll	IT_SS	N	Y	Y
18457_00041	CP	CP_GPe	Y	Y	Y
18869_4890_x8926_y9583	RT	RT	N	Y	Y
18868_3856_x26025_y7205	SSp-ul	ET_SS	N	Y	Y
18868_2621_x11765_y8944	MOs	ET_MO	N	Y	Y
18465_00056	LGd	LGd	Y	Y	Y
18458_00488	CP	CP_others	Y	N	N
17302_00080	LGd	LGd	Y	Y	Y
17545_00082	MG	MG	Y	Y	Y
18864_4797_x9453_y2359	SSs	IT_SS	N	Y	Y
17545_00065	CP	CP_GPe	Y	Y	Y
18864_00023	SSp-un	IT_SS	N	Y	Y
18868_4523_x15124_y15767	RT	RT	N	Y	Y
17787_4521_x5172_y12873	SSs	IT_SS	N	Y	Y
17545_00001	CP	CP_others	Y	N	N
17300_5571_x27063_y39610	VISa	IT_VIS	N	Y	Y
18454_00141	VPLpc	VPLpc	Y	N	N
18455_00264	VPM	VPM	Y	Y	Y
18868_3799_x26336_y7466	SSp-ul	ET_SS	N	Y	Y
18453_5308_x10321_y5166	SSp-bfd	IT_SS	N	Y	Y
17302_00054	VPM	VPM	Y	Y	Y
191812_3727_x4996_y18685	MOs	IT_MO	N	Y	Y
18457_00079	CP	CP_SNr	Y	Y	Y
18457_00078	CP	CP_others	Y	N	N
18454_00020	CP	CP_GPe	Y	Y	Y
18463_00069	VPM	VPM	Y	Y	Y
182725_4290_x5671_y18488	MOp	ET_MO	Y	Y	Y
182724_2997_x5821_y12613	MOs	ET_MO	N	Y	Y
18465_00287	VPM	VPM	Y	Y	Y
17302_00003	CP	CP_SNr	Y	Y	Y
18457_00001	CP	CP_GPe	Y	Y	Y
18462_00005	CP	CP_GPe	Y	Y	Y
18455_00155	unknown	unknown	Y	N	N
18457_00150	VPM	VPM	Y	Y	Y
17545_00048	CP	CP_others	Y	N	N
18452_5511_x26566_y3403	SSp-tr	IT_SS	N	Y	Y
18455_00204	VPM	VPM	Y	Y	Y
18453_5941_x24629_y3152	VISam	IT_VIS	N	Y	Y
18465_00112	LGd	LGd	Y	Y	Y
18454_01112	VPM	VPM	Y	Y	Y
18457_00002	CP	CP_GPe	Y	Y	Y
18470_3582_x22459_y29708	MOs	ET_MO	N	Y	Y
18869_5213_x7186_y4274	SSp-bfd	ET_SS	Y	Y	Y
18454_01082	VPM	VPM	Y	Y	Y
18454_01132	VPL	VPL	Y	Y	Y
182724_4785_x5002_y11122	SSp-ll	ET_SS	N	Y	Y
18454_00039	CP	CP_GPe	Y	Y	Y
17302_00063	CP	CP_GPe	Y	Y	Y
17302_00101	CP	CP_GPe	Y	Y	Y
18457_00077	CP	CP_others	Y	N	N
18465_00092	VPM	VPM	Y	Y	Y
18462_00032	VPMpc	VPMpc	Y	N	N
18465_00007	CP	CP_GPe	Y	Y	Y
18462_00022	MG	MG	Y	Y	Y
17787_00026	CP	CP_SNr	Y	Y	Y
18463_00051	CP	CP_others	Y	N	N
191812_3801_x5383_y20989	MOp	IT_MO	N	Y	Y
18867_4954_x9860_y7599	SSp-bfd	ET_SS	Y	Y	Y
18868_5686_x9887_y5415	SSp-bfd	ET_SS	Y	Y	Y
191812_6084_x5026_y7787	SSp-bfd	IT_SS	N	Y	Y
18455_00255	VPM	VPM	Y	Y	Y
18463_00072	MG	MG	Y	Y	Y
18458_00050	LGd	LGd	Y	Y	Y
18455_00040	CP	CP_GPe	Y	Y	Y
18454_01104	VPM	VPM	Y	Y	Y
18455_5472_x13482_y11733	VPM	VPM	Y	Y	Y
18457_00099	VPL	VPL	Y	Y	Y
18465_00125	VPM	VPM	Y	Y	Y
18868_4549_x5910_y9879	SSp-m	ET_SS	Y	Y	Y
191812_3176_x5144_y19229	MOs	IT_MO	N	Y	Y
17545_00124	CP	CP_GPe	Y	Y	Y
18454_01032	VPM	VPM	Y	Y	Y
18869_4054_x19963_y5080	SSp-un	ET_SS	N	Y	Y
18457_00006	CP	CP_GPe	Y	Y	Y
18453_7245_x12979_y2864	VISp	IT_VIS	N	Y	Y
18867_5408_x30554_y7318	SSp-bfd	ET_SS	Y	Y	Y
18464_00045	VPM	VPM	Y	Y	Y
18455_00262	VPM	VPM	Y	Y	Y
18454_01031	VPM	VPM	Y	Y	Y
18454_01124	VPM	VPM	Y	Y	Y
17545_00007	CP	CP_GPe	Y	Y	Y
17302_00049	LGd	LGd	Y	Y	Y
18457_00146	VPM	VPM	Y	Y	Y
18458_00542	VPM	VPM	Y	Y	Y
18454_01023	VPM	VPM	Y	Y	Y
18465_00145	MG	MG	Y	Y	Y
18457_00142	CP	CP_GPe	Y	Y	Y
18457_00017	VPM	VPM	Y	Y	Y
18465_00047	LD	LD	Y	N	N
18869_4625_x5853_y5391	SSp-n	ET_SS	N	Y	Y
18455_00151	unknown	unknown	Y	N	N
17545_00074	CP	CP_GPe	Y	Y	Y
18462_00057	VPM	VPM	Y	Y	Y
17302_00050	CP	CP_GPe	Y	Y	Y
17302_00032	CP	CP_others	Y	N	N
18454_01111	VPM	VPM	Y	Y	Y
18457_00028	VPM	VPM	Y	Y	Y
18453_7188_x11060_y3637	VISp	IT_VIS	N	Y	Y
18458_00386	CP	CP_GPe	Y	Y	Y
18869_4050_x21764_y6239	SSp-m	ET_SS	Y	Y	Y
182724_2333_x7081_y21185	MOs	ET_MO	N	Y	Y
18463_00028	VPM	VPM	Y	Y	Y
18464_00081	CP	CP_GPe	Y	Y	Y
17302_00031	CP	CP_SNr	Y	Y	Y
17545_00145	CP	CP_GPe	Y	Y	Y
18464_00016	CP	CP_GPe	Y	Y	Y
18455_5386_x25400_y12840	unknown	unknown	Y	N	N
17302_00086	CP	CP_SNr	Y	Y	Y
18455_00007	CP	CP_GPe	Y	Y	Y
18457_00033	CP	CP_GPe	Y	Y	Y
17787_00029	CP	CP_others	Y	N	N
18867_4513_x27588_y6824	SSp-ul	ET_SS	N	Y	Y
18463_00002	unknown	unknown	Y	N	N
18454_00133	VPM	VPM	Y	Y	Y
18457_00075	MG	MG	Y	Y	Y
18465_00036	CP	CP_SNr	Y	Y	Y
18453_3471_x28224_y8289	SSp-ul	IT_SS	N	Y	Y
18458_00555	VPM	VPM	Y	Y	Y
18867_3855_x11412_y8044	SSp-m	ET_SS	Y	Y	Y
18869_4468_x23035_y7089	SSp-n	ET_SS	N	Y	Y
18867_4621_x24147_y14734	RT	RT	N	Y	Y
17787_00014	CP	CP_SNr	Y	Y	Y
18465_00233	VPL	VPL	Y	Y	Y
18455_00106	CP	CP_others	Y	N	N
18454_00052	VPM	VPM	Y	Y	Y
18465_00034	CP	CP_SNr	Y	Y	Y
18453_3795_x13584_y5960	MOp	IT_MO	Y	Y	Y
18864_3488_x3691_y22599	MOp	IT_MO	N	Y	Y
18457_00065	VPM	VPM	Y	Y	Y
17543_3308_x10077_y3766	SSs	IT_SS	N	Y	Y
18454_00064	VPM	VPM	Y	Y	Y
18461_7132_x6338_y3287	VISrl	IT_VIS	N	Y	Y
18455_00120	VPL	VPL	Y	Y	Y
18455_00220	CP	CP_others	Y	N	N
18461_5025_x23630_y4542	SSp-bfd	IT_SS	N	Y	Y
18454_01035	VPM	VPM	Y	Y	Y
18454_00135	VPM	VPM	Y	Y	Y
18869_4036_x8032_y4635	SSp-ul	ET_SS	N	Y	Y
18454_00137	VPM	VPM	Y	Y	Y
18457_00053	VPM	VPM	Y	Y	Y
18455_00122	VPM	VPM	Y	Y	Y
17302_00106	CP	CP_GPe	Y	Y	Y
18454_00161	VPM	VPM	Y	Y	Y
18455_00005	CP	CP_GPe	Y	Y	Y
18864_3015_x3194_y23588	MOp	IT_MO	Y	Y	Y
18454_01110	VPM	VPM	Y	Y	Y
18454_00131	VPM	VPM	Y	Y	Y
18869_3761_x5335_y8118	SSs	ET_SS	Y	Y	Y
182725_4390_x5078_y18459	SSp-ll	ET_SS	N	Y	Y
18463_00011	CP	CP_GPe	Y	Y	Y
18458_00575	VPM	VPM	Y	Y	Y
18453_4067_x16924_y5288	MOp	IT_MO	Y	Y	Y
18869_4268_x10899_y9077	RT	RT	N	Y	Y
18454_00105	VPM	VPM	Y	Y	Y
18462_00050	CP	CP_GPe	Y	Y	Y
17545_00063	CP	CP_GPe	Y	Y	Y
18454_01081	VPM	VPM	Y	Y	Y
18869_3504_x6554_y5961	SSp-m	ET_SS	Y	Y	Y
18457_00043	CP	CP_GPe	Y	Y	Y
18453_2713_x27713_y9899	MOp	IT_MO	Y	Y	Y
18464_00042	VPM	VPM	Y	Y	Y
17302_00097	CP	CP_SNr	Y	Y	Y
18869_4662_x10221_y8547	RT	RT	N	Y	Y
17302_00115	VPM	VPM	Y	Y	Y
17545_00064	CP	CP_GPe	Y	Y	Y
18453_6477_x30376_y5078	VISp	IT_VIS	N	Y	Y
18458_00239	LGd	LGd	Y	Y	Y
17302_00044	CP	CP_GPe	Y	Y	Y
18455_00004	CP	CP_GPe	Y	Y	Y
18454_00164	VPM	VPM	Y	Y	Y
18463_00019	CP	CP_SNr	Y	Y	Y
18869_5980_x7654_y3517	SSp-bfd	ET_SS	Y	Y	Y
18457_00015	CP	CP_GPe	Y	Y	Y
18457_00013	VPM	VPM	Y	Y	Y
18465_00017	CP	CP_GPe	Y	Y	Y
17781_5166_x11993_y10858	SSs	Car3_SS	Y	N	N
191812_4322_x7645_y6848	SSp-n	IT_SS	N	Y	Y
18864_5099_x6368_y29941	SSp-bfd	IT_SS	N	Y	Y
18868_5131_x7596_y7239	SSp-bfd	ET_SS	Y	Y	Y
18455_00143	VPM	VPM	Y	Y	Y
17545_00163	MG	MG	Y	Y	Y
18454_01114	VPM	VPM	Y	Y	Y
18465_00159	CP	CP_GPe	Y	Y	Y
17545_00118	CP	CP_GPe	Y	Y	Y
18454_00151	VPLpc	VPLpc	Y	N	N
18455_5253_x25617_y13881	VPM	VPM	Y	Y	Y
17545_00093	LGd	LGd	Y	Y	Y
18454_00048	VPM	VPM	Y	Y	Y
17545_00122	CP	CP_SNr	Y	Y	Y
17302_00112	VPM	VPM	Y	Y	Y
18463_00032	MG	MG	Y	Y	Y
17545_00053	CP	CP_GPe	Y	Y	Y
18454_01133	VPL	VPL	Y	Y	Y
18462_00051	VPM	VPM	Y	Y	Y
18869_3857_x22137_y7268	SSp-m	ET_SS	Y	Y	Y
18869_3506_x6250_y6810	SSp-m	ET_SS	Y	Y	Y
18457_00049	VPM	VPM	Y	Y	Y
18867_4156_x9348_y9148	SSp-m	ET_SS	N	Y	Y
18864_4067_x3464_y21495	MOp	IT_MO	N	Y	Y
18458_00121	VPM	VPM	Y	Y	Y
18869_4453_x9586_y8809	RT	RT	N	Y	Y
17545_00085	VPMpc	VPMpc	Y	N	N
18864_00043	SSs	IT_SS	N	Y	Y
18869_4727_x9851_y8415	RT	RT	N	Y	Y
18453_5995_x24812_y3143	VISam	IT_VIS	N	Y	Y
18462_00038	CP	CP_SNr	Y	Y	Y
18457_00054	VPM	VPM	Y	Y	Y
18454_01105	VPM	VPM	Y	Y	Y
18457_00058	VPM	VPM	Y	Y	Y
18454_00149	MG	MG	Y	Y	Y
18458_00437	VPL	VPL	Y	Y	Y
191812_4446_x6677_y24393	SSp-n	IT_SS	N	Y	Y
18457_00010	VPM	VPM	Y	Y	Y
18457_00018	VPM	VPM	Y	Y	Y
18868_4317_x23980_y6346	SSp-ll	ET_SS	N	Y	Y
18454_00018	CP	CP_SNr	Y	Y	Y
18454_01051	VPM	VPM	Y	Y	Y
17545_00057	VPM	VPM	Y	Y	Y
18454_01055	VPM	VPM	Y	Y	Y
18458_00461	VPM	VPM	Y	Y	Y
18455_00049	VPM	VPM	Y	Y	Y
18864_00029	SSs	IT_SS	N	Y	Y
18458_00268	VPM	VPM	Y	Y	Y
18869_3937_x5000_y8198	SSp-m	ET_SS	Y	Y	Y
18457_00089	VPM	VPM	Y	Y	Y
18452_7249_x11408_y2071	VISp	IT_VIS	N	Y	Y
18457_00030	CP	CP_GPe	Y	Y	Y
18463_00040	VPM	VPM	Y	Y	Y
18455_5632_x14519_y14028	unknown	unknown	Y	N	N
18462_00063	VAL	VAL	Y	N	N
18465_00242	VPL	VPL	Y	Y	Y
18453_4386_x31552_y9254	SSp-n	IT_SS	N	Y	Y
18463_00057	LGd	LGd	Y	Y	Y
18462_00021	VPM	VPM	Y	Y	Y
191812_5219_x4127_y21100	SSp-ul	IT_SS	N	Y	Y
18455_00152	VPL	VPL	Y	Y	Y
18454_00002	CP	CP_SNr	Y	Y	Y
18454_00143	VPLpc	VPLpc	Y	N	N
18463_00052	VPL	VPL	Y	Y	Y
18869_4426_x7611_y4421	SSp-un	ET_SS	N	Y	Y
18869_4001_x4383_y7249	SSs		Y	N	N
18454_01069	VPM	VPM	Y	Y	Y
18455_00146	VPM	VPM	Y	Y	Y
18867_4302_x30805_y9233	SSp-m	ET_SS	Y	Y	Y
18453_1643_x24077_y11694	MOs	IT_MO	N	Y	Y
18453_6053_x8032_y5933	VISrl	IT_VIS	Y	Y	Y
18457_00047	VPM	VPM	Y	Y	Y
18454_00155	VPM	VPM	Y	Y	Y
18868_4517_x31548_y11591	SSs	ET_SS	Y	Y	Y
18868_3977_x25824_y7160	SSp-ul	ET_SS	N	Y	Y
18454_01015	VPM	VPM	Y	Y	Y
17545_00131	CP	CP_SNr	Y	Y	Y
18864_3248_x2473_y15212	MOs	IT_MO	N	Y	Y
18453_5325_x32314_y8395	SSs	IT_SS	Y	Y	Y
18867_3801_x9223_y10977	SSp-m	ET_SS	N	Y	Y
18453_3579_x30397_y10103	SSp-m	IT_SS	N	Y	Y
18457_00114	CP	CP_others	Y	N	N
18453_6604_x9161_y4006	VISrl	IT_VIS	N	Y	Y
18453_2428_x13810_y8197	MOs	IT_MO	N	Y	Y
18454_01011	VPM	VPM	Y	Y	Y
18457_00122	VPL	VPL	Y	Y	Y
182725_4160_x5717_y19181	MOp	ET_MO	N	Y	Y
18458_00577	VPM	VPM	Y	Y	Y
18047_4141_x14168_y9063	MOs	ET_MO	N	Y	Y
18458_00458	MG	MG	Y	Y	Y
18454_00170	MG	MG	Y	Y	Y
18465_00045	CP	CP_others	Y	N	N
18454_00150	MG	MG	Y	Y	Y
18463_00024	CP	CP_GPe	Y	Y	Y
18454_01073	VPM	VPM	Y	Y	Y
18464_00004	CP	CP_SNr	Y	Y	Y
17302_00121	LGd	LGd	Y	Y	Y
18457_00091	VPM	VPM	Y	Y	Y
18455_00200	VPM	VPM	Y	Y	Y
18454_01095	VPM	VPM	Y	Y	Y
18465_00282	CP	CP_GPe	N	Y	Y
18464_00047	VPM	VPM	Y	Y	Y
191812_2978_x7903_y22705	MOp	IT_MO	N	Y	Y
18869_4026_x21667_y6102	SSp-m	ET_SS	Y	Y	Y
18453_3316_x8214_y11076	SSp-m	IT_SS	N	Y	Y
18868_4132_x11881_y6094	MOp	ET_MO	Y	Y	Y
18869_4457_x17404_y9449	RT	RT	N	Y	Y
18463_00029	VPM	VPM	Y	Y	Y
18453_6040_x24821_y3042	VISam	IT_VIS	N	Y	Y
17302_00096	CP	CP_GPe	Y	Y	Y
18454_01047	VPM	VPM	Y	Y	Y
18463_00004	CP	CP_SNr	Y	Y	Y
18464_00155	CP	CP_SNr	Y	Y	Y
18869_4091_x4807_y8065	SSs	ET_SS	N	Y	Y
18457_00159	VPM	VPM	Y	Y	Y
18454_01123	VPM	VPM	Y	Y	Y
18454_01100	VPM	VPM	Y	Y	Y
18868_4047_x27203_y7787	SSp-ul	ET_SS	N	Y	Y
18458_00541	VPM	VPM	Y	Y	Y
18868_4883_x27078_y6285	SSp-bfd	ET_SS	Y	Y	Y
17302_00118	LGd	LGd	Y	Y	Y
18454_01103	VPM	VPM	Y	Y	Y
18867_3758_x14594_y6944	MOp	ET_MO	Y	Y	Y
17545_00165	MG	MG	Y	Y	Y
18867_4677_x24410_y14710	RT	RT	N	Y	Y
18864_00119	VISp	IT_VIS	N	Y	Y
18867_4922_x30354_y7405	SSp-bfd	ET_SS	Y	Y	Y
18864_00021	SSp-ul	IT_SS	N	Y	Y
18868_3564_x27379_y8431	SSp-ul	ET_SS	N	Y	Y
18868_3871_x26350_y7564	SSp-ul	ET_SS	N	Y	Y
18864_5648_x4839_y28849	SSp-bfd	IT_SS	N	Y	Y
18465_00110	LGd	LGd	Y	Y	Y
18868_3875_x8707_y8341	SSp-m	ET_SS	Y	Y	Y
18455_00263	VPM	VPM	Y	Y	Y
17302_00002	CP	CP_SNr	Y	Y	Y
18454_01096	VPM	VPM	Y	Y	Y
17302_00040	LGd	LGd	Y	Y	Y
18453_2884_x12998_y7285	MOs	IT_MO	N	Y	Y
18454_01106	VPM	VPM	Y	Y	Y
18465_00238	VPL	VPL	Y	Y	Y
182724_5410_x4393_y11075	SSp-ll	ET_SS	N	Y	Y
18869_5150_x8933_y7652	RT	RT	N	Y	Y
18465_00114	LGd	LGd	Y	Y	Y
182724_3887_x5901_y10339	SSp-ul	ET_SS	N	Y	Y
18453_4725_x30684_y6703	SSp-bfd	IT_SS	N	Y	Y
18454_00146	VPM	VPM	Y	Y	Y
18867_4801_x7068_y12938	SSs	ET_SS	Y	Y	Y
18454_01007	VPL	VPL	Y	Y	Y
17302_00045	CP	CP_GPe	Y	Y	Y
18463_00066	VPM	VPM	Y	Y	Y
18454_01120	VPM	VPM	Y	Y	Y
18868_4434_x10947_y6887	SSp-ul	ET_SS	N	Y	Y
18464_00076	VPM	VPM	Y	Y	Y
18868_4341_x30419_y10114	SSp-n	ET_SS	N	Y	Y
18869_4841_x18666_y8144	RT	RT	N	Y	Y
18455_00180	CP	CP_SNr	Y	Y	Y
17545_00088	LGd	LGd	Y	Y	Y
18453_7010_x8769_y4509	VISp	IT_VIS	N	Y	Y
17788_4719_x3512_y9492	SSs	IT_SS	N	Y	Y
18457_00039	CP	CP_GPe	Y	Y	Y
182725_2390_x8944_y12077	MOs	ET_MO	N	Y	Y
18455_00206	VPM	VPM	Y	Y	Y
18465_00133	VPM	VPM	Y	Y	Y
18464_00074	VPM	VPM	Y	Y	Y
18867_3973_x31634_y12362	SSs	ET_SS	Y	Y	Y
18454_01064	VPM	VPM	Y	Y	Y
18461_4410_x23856_y6531	SSs	IT_SS	Y	Y	Y
18454_01059	VPM	VPM	Y	Y	Y
18464_00009	CP	CP_SNr	Y	Y	Y
18867_3383_x10177_y11497	SSp-m	ET_SS	Y	Y	Y
18454_01027	VPM	VPM	Y	Y	Y
17787_7070_x12739_y1410	VISpm	IT_VIS	N	Y	Y
182724_2670_x5615_y13225	MOs	ET_MO	N	Y	Y
17545_00132	CP	CP_SNr	Y	Y	Y
18457_00046	VPM	VPM	Y	Y	Y
18464_00085	CP	CP_SNr	Y	Y	Y
18454_00061	VPM	VPM	Y	Y	Y
18465_00116	LGd	LGd	Y	Y	Y
18463_00073	VPL	VPL	Y	Y	Y
18457_00063	VPM	VPM	Y	Y	Y
17545_00046	CP	CP_GPe	Y	Y	Y
18454_00138	VPM	VPM	Y	Y	Y
17787_00050	CP	CP_SNr	Y	Y	Y
18458_00583	VPL	VPL	Y	Y	Y
18454_01074	VPM	VPM	Y	Y	Y
18463_00003	VPM	VPM	Y	Y	Y
18454_01107	VPM	VPM	Y	Y	Y
18463_00010	CP	CP_GPe	Y	Y	Y
18457_00087	CP	CP_SNr	Y	Y	Y
18455_00046	LGd	LGd	Y	Y	Y
18463_00018	LGd	LGd	Y	Y	Y
17545_00092	LGd	LGd	Y	Y	Y
18867_4647_x12409_y6656	SSp-ul	ET_SS	N	Y	Y
18457_00062	VPM	VPM	Y	Y	Y
182724_4327_x4847_y18972	MOp	ET_MO	N	Y	Y
18453_2645_x28684_y11703	MOp	IT_MO	Y	Y	Y
18868_4944_x7089_y8035	unknown	unknown	Y	N	N
18458_00264	LGd	LGd	Y	Y	Y
18453_7146_x8788_y4552	VISp	IT_VIS	N	Y	Y
18455_00136	VPM	VPM	Y	Y	Y
18455_5316_x26308_y13288	VPM	VPM	Y	Y	Y
18869_5343_x5414_y5337	SSs	ET_SS	Y	Y	Y
18455_00253	VPM	VPM	Y	Y	Y
17545_00075	VPM	VPM	Y	Y	Y
18465_00348	VPL	VPL	N	Y	Y
18465_00241	VPM	VPM	Y	Y	Y
18455_00138	VPM	VPM	Y	Y	Y
18464_00044	VPM	VPM	Y	Y	Y
18465_00009	CP	CP_GPe	Y	Y	Y
18457_00162	VPM	VPM	Y	Y	Y
18465_00155	CP	CP_GPe	Y	Y	Y
17545_00054	VPM	VPM	Y	Y	Y
18455_00020	VPM	VPM	Y	Y	Y
18454_01116	VPM	VPM	Y	Y	Y
18454_01090	VPM	VPM	Y	Y	Y
18867_4824_x31628_y8902	SSp-n	ET_SS	N	Y	Y
18868_4041_x10632_y7193	SSp-ul	ET_SS	N	Y	Y
18864_00002	SSp-bfd	IT_SS	N	Y	Y
18457_00072	VPM	VPM	Y	Y	Y
17302_00099	CP	CP_GPe	Y	Y	Y
18867_4689_x11723_y7039	SSp-ul	ET_SS	N	Y	Y
17302_00046	CP	CP_GPe	Y	Y	Y
18868_3207_x27726_y9448	SSp-m	ET_SS	Y	Y	Y
18464_00029	MG	MG	Y	Y	Y
17543_5296_x5131_y20385	VISal	IT_VIS	N	Y	Y
18455_00142	VPM	VPM	Y	Y	Y
18457_00120	VPL	VPL	Y	Y	Y
18465_00226	VPL	VPL	Y	Y	Y
17545_00113	CP	CP_GPe	Y	Y	Y
18462_00043	CP	CP_GPe	Y	Y	Y
18453_7132_x31679_y7308	VISli	IT_VIS	N	Y	Y
18454_01053	VPM	VPM	Y	Y	Y
18465_00292	VPM	VPM	Y	Y	Y
18458_00351	CP	CP_others	Y	N	N
17787_00019	CP	CP_SNr	Y	Y	Y
18464_00046	VPM	VPM	Y	Y	Y
18453_4186_x30783_y11697	SSs	unknown	Y	N	N
17302_00059	CP	CP_GPe	Y	Y	Y
18868_3658_x9598_y8113	MOp	ET_MO	Y	Y	Y
17302_00119	LGd	LGd	Y	Y	Y
18465_00264	CP	CP_GPe	Y	Y	Y
18461_3871_x7813_y3857	MOp	IT_MO	Y	Y	Y
18867_4259_x9977_y8313	SSp-m	ET_SS	Y	Y	Y
18457_00121	MG	MG	Y	Y	Y
17545_00023	CP	CP_GPe	Y	Y	Y
17545_00059	CP	CP_GPe	Y	Y	Y
18455_00002	CP	CP_GPe	Y	Y	Y
18458_00456	VPL	VPL	Y	Y	Y
18864_3338_x3396_y21865	MOp	IT_MO	N	Y	Y
18457_00101	VPM	VPM	Y	Y	Y
18453_2991_x13607_y7348	MOs	IT_MO	N	Y	Y
18454_01060	VPM	VPM	Y	Y	Y
18454_01050	LGd	LGd	Y	Y	Y
18465_00082	VPM	VPM	Y	Y	Y
18463_00015	LGd	LGd	Y	Y	Y
18454_00152	VPM	VPM	Y	Y	Y
18462_00049	CP	CP_SNr	Y	Y	Y
18453_3678_x8938_y8684	SSp-m	IT_SS	N	Y	Y
191812_3922_x8455_y6768	SSp-m	IT_SS	N	Y	Y
18465_00011	CP	CP_GPe	Y	Y	Y
191812_3675_x8625_y6930	SSp-m	IT_SS	N	Y	Y
18457_00035	CP	CP_GPe	Y	Y	Y
18868_4693_x13797_y16937	RT	RT	N	Y	Y
18869_4786_x18238_y10268	RT	RT	N	Y	Y
17302_00035	MG	MG	Y	Y	Y
18864_6734_x4899_y27447	VISp	IT_VIS	N	Y	Y
18454_01054	VPM	VPM	Y	Y	Y
17781_5655_x10641_y11102	SSs	Car3_SS	Y	N	N
18869_4301_x20547_y5218	SSp-un	ET_SS	N	Y	Y
18453_6756_x7677_y5336	VISrl	IT_VIS	N	Y	Y
18455_00043	LGd	LGd	Y	Y	Y
18454_01067	VPM	VPM	Y	Y	Y
18455_00048	VPM	VPM	Y	Y	Y
18455_00013	CP	CP_GPe	Y	Y	Y
191812_5676_x8072_y26215	SSs	IT_SS	N	Y	Y
18457_00061	VPM	VPM	Y	Y	Y
17302_00087	CP	CP_others	Y	N	N
18461_2985_x10744_y3095	MOs	IT_MO	N	Y	Y
18462_00027	VPL	VPL	Y	Y	Y
182725_2376_x10033_y10786	MOp	ET_MO	Y	Y	Y
18458_00584	VPM	VPM	Y	Y	Y
18867_4768_x26326_y6150	SSp-ul	ET_SS	N	Y	Y
18458_00551	VPM	VPM	Y	Y	Y
18869_3239_x6605_y6691	SSp-m	ET_SS	Y	Y	Y
18454_00049	CP	CP_GPe	Y	Y	Y
18867_4457_x7592_y10554	SSp-m	ET_SS	N	Y	Y
191812_3758_x8791_y24162	SSs	IT_SS	N	Y	Y
18457_00088	VPM	VPM	Y	Y	Y
17302_00047	CP	CP_others	Y	N	N
18457_00057	VPM	VPM	Y	Y	Y
18458_00281	VPM	VPM	Y	Y	Y
18463_00021	CP	CP_SNr	Y	Y	Y
17545_00044	CP	CP_GPe	Y	Y	Y
18868_3547_x28065_y9077	SSp-m	ET_SS	Y	Y	Y
18465_00090	VPM	VPM	Y	Y	Y
18454_00063	MG	MG	Y	Y	Y
18453_5113_x9557_y5782	SSp-bfd	IT_SS	N	Y	Y
18453_6561_x9442_y3817	VISrl	IT_VIS	N	Y	Y
18869_3590_x6132_y6798	SSp-m	ET_SS	Y	Y	Y
18047_5719_x25513_y7957	SSp-un	ET_SS	N	Y	Y
18457_00102	VPL	VPL	Y	Y	Y
17787_00007	CP	CP_SNr	Y	Y	Y
18457_00164	VPL	VPL	Y	Y	Y
18465_00005	CP	CP_SNr	Y	Y	Y
17302_00038	MG	MG	Y	Y	Y
17545_00003	VAL	VAL	Y	N	N
18457_00119	VPM	VPM	Y	Y	Y
17302_00005	CP	CP_SNr	Y	Y	Y
18457_00202	VPL	VPL	Y	Y	Y
18455_00135	CP	CP_GPe	Y	Y	Y
18869_4848_x18620_y8132	RT	RT	N	Y	Y
18457_00199	MG	MG	Y	Y	Y
18465_00084	VPM	VPM	Y	Y	Y
17302_00010	CP	CP_SNr	Y	Y	Y
18457_00064	VPM	VPM	Y	Y	Y
18457_00103	CP	CP_SNr	Y	Y	Y
18869_3480_x6168_y6983	SSp-m	ET_SS	Y	Y	Y
18869_3741_x6284_y6163	SSp-m	ET_SS	Y	Y	Y
18464_00194	LP	LP	Y	N	N
18465_00080	VPM	VPM	Y	Y	Y
18464_00086	CP	CP_SNr	Y	Y	Y
18453_3945_x11262_y6434	SSp-ul	IT_SS	N	Y	Y
18465_00029	CP	CP_GPe	Y	Y	Y
18455_00125	VPL	VPL	Y	Y	Y
18463_00068	VPM	VPM	Y	Y	Y
18869_5237_x7485_y4162	SSp-bfd	ET_SS	Y	Y	Y
18455_00017	LGd	LGd	Y	Y	Y
18869_4371_x21382_y5522	SSp-n	ET_SS	N	Y	Y
17302_00009	CP	CP_SNr	Y	Y	Y
17302_00053	VPM	VPM	Y	Y	Y
18869_3701_x5589_y7633	SSp-m	ET_SS	Y	Y	Y
17545_00081	MG	MG	Y	Y	Y
18453_4540_x32498_y9442	SSp-n	IT_SS	N	Y	Y
18454_01078	CP	CP_GPe	Y	Y	Y
18455_00018	LGd	LGd	Y	Y	Y
191812_3163_x6264_y21524	MOp	IT_MO	N	Y	Y
18455_00256	VPM	VPM	Y	Y	Y
18454_01134	VPL	VPL	Y	Y	Y
18465_00294	VPM	VPM	Y	Y	Y
18454_00171	MG	MG	Y	Y	Y
18454_01009	VPM	VPM	Y	Y	Y
18462_00026	MG	MG	Y	Y	Y
18864_6321_x4387_y7047	VISp	IT_VIS	N	Y	Y
17302_00021	VPL	VPL	Y	Y	Y
17300_3426_x20339_y44872	SSs	IT_SS	Y	Y	Y
18465_00115	LGd	LGd	Y	Y	Y
18864_4693_x10912_y2095	SSs	IT_SS	Y	Y	Y
18465_00109	LGd	LGd	Y	Y	Y
18454_00165	VPM	VPM	Y	Y	Y
18455_00012	CP	CP_GPe	Y	Y	Y
191812_5411_x6011_y24641	SSp-bfd	IT_SS	N	Y	Y
18462_00031	VPM	VPM	Y	Y	Y
18454_00157	VPM	VPM	Y	Y	Y
18453_7112_x9089_y4667	VISp	IT_VIS	N	Y	Y
18465_00018	CP	CP_GPe	Y	Y	Y
17545_00055	VPM	VPM	Y	Y	Y
18465_00057	LGd	LGd	Y	Y	Y
17545_00078	VPM	VPM	Y	Y	Y
18454_01033	VPL	VPL	Y	Y	Y
18465_00113	LGd	LGd	Y	Y	Y
18864_4120_x3320_y13563	MOp	IT_MO	Y	Y	Y
18454_01130	VPL	VPL	Y	Y	Y
18457_00090	VPM	VPM	Y	Y	Y
18458_00051	LGd	LGd	Y	Y	Y
191812_5221_x9028_y25900	SSs	IT_SS	N	Y	Y
17545_00029	CP	CP_GPe	Y	Y	Y
18864_5444_x7352_y31475	SSs	IT_SS	Y	Y	Y
18462_00042	VPL	VPL	Y	Y	Y
17545_00111	CP	CP_GPe	Y	Y	Y
18453_3767_x22604_y5643	MOp	IT_MO	Y	Y	Y
17302_00079	MG	MG	Y	Y	Y
17787_00049	CP	CP_SNr	Y	Y	Y
18465_00136	LGd	LGd	Y	Y	Y
191812_4664_x8027_y25176	SSs	IT_SS	N	Y	Y
18455_5507_x14812_y14221	VPM	VPM	Y	Y	Y
17543_2434_x11441_y5587	SSp-m	IT_SS	N	Y	Y
18461_4233_x19011_y2874	MOp	IT_MO	N	Y	Y
18867_4926_x25796_y14504	RT	RT	N	Y	Y
17545_00126	CP	CP_SNr	Y	Y	Y
18868_5141_x8535_y6876	SSp-bfd	ET_SS	Y	Y	Y
17545_00169	VPM	VPM	Y	Y	Y
18454_00158	VPM	VPM	Y	Y	Y
17781_4710_x13766_y10574	SSs	Car3_SS	Y	N	N
18463_00027	VPM	VPM	Y	Y	Y
17545_00144	CP	CP_GPe	Y	Y	Y
18458_00564	VPM	VPM	Y	Y	Y
18457_00125	VPL	VPL	Y	Y	Y
18455_00240	CP	CP_SNr	Y	Y	Y
17545_00084	VPMpc	VPMpc	Y	N	N
18457_00096	VPM	VPM	Y	Y	Y
17302_00105	CP	CP_GPe	Y	Y	Y
18869_5126_x8617_y7685	RT	RT	N	Y	Y
18457_00108	CP	CP_SNr	Y	Y	Y
18455_00156	unknown	unknown	Y	N	N
18454_00024	CP	CP_SNr	Y	Y	Y
18455_00045	LGd	LGd	Y	Y	Y
18454_00066	VPM	VPM	Y	Y	Y
18465_00243	VPM	VPM	Y	Y	Y
18458_00443	VPM	VPM	Y	Y	Y
18868_3853_x29683_y10294	SSp-m	ET_SS	Y	Y	Y
18465_00312	MG	MG	Y	Y	Y
18455_00157	unknown	unknown	Y	N	N
18465_00230	VPM	VPM	Y	Y	Y
18454_01021	LGd	LGd	Y	Y	Y
18457_00098	VPM	VPM	Y	Y	Y
18464_00082	CP	CP_GPe	Y	Y	Y
18455_00009	CP	CP_GPe	Y	Y	Y
18869_3659_x21701_y7032	SSp-m	ET_SS	Y	Y	Y
18464_00080	MG	MG	Y	Y	Y
18458_00580	VPM	VPM	Y	Y	Y
182724_4580_x5627_y9427	SSp-un	ET_SS	N	Y	Y
18464_00127	VPM	VPM	Y	Y	Y
18462_00059	VPM	VPM	Y	Y	Y
18864_3494_x2380_y13749	MOp	IT_MO	Y	Y	Y
18454_01004	VPL	VPL	Y	Y	Y
18465_00304	VPM	VPM	Y	Y	Y
18869_5553_x7275_y3994	SSp-bfd	ET_SS	Y	Y	Y
18462_00007	CP	CP_GPe	Y	Y	Y
18462_00061	VPM	VPM	Y	Y	Y
18453_3690_x8282_y9898	SSp-m	IT_SS	N	Y	Y
18458_00069	LGd	LGd	Y	Y	Y
18868_4803_x7002_y8311	SSp-n	ET_SS	N	Y	Y
18457_00003	CP	CP_GPe	Y	Y	Y
17302_00016	CP	CP_GPe	Y	Y	Y
18454_01097	VPM	VPM	Y	Y	Y
18462_00045	VPM	VPM	Y	Y	Y
18453_5459_x9646_y5477	SSp-bfd	IT_SS	N	Y	Y
18868_3112_x27714_y10534	MOp	ET_MO	Y	Y	Y
17545_00125	CP	CP_SNr	Y	Y	Y
18457_00056	VPM	VPM	Y	Y	Y
18463_00045	VPL	VPL	Y	Y	Y
18869_4550_x7203_y4574	SSp-n	ET_SS	N	Y	Y
18864_5637_x5637_y31619	VISp	IT_VIS	N	Y	Y
18463_00007	CP	CP_SNr	Y	Y	Y
18461_4178_x16825_y2713	MOp	IT_MO	Y	Y	Y
17787_00048	CP	CP_SNr	Y	Y	Y
17787_4690_x4440_y9176	SSs	IT_SS	Y	Y	Y
18453_6846_x11548_y2831	VISp	IT_VIS	N	Y	Y
18464_00079	MG	MG	Y	Y	Y
18465_00157	CP	CP_SNr	Y	Y	Y
18864_3772_x5344_y6871	SSp-m	IT_SS	N	Y	Y
18453_6316_x30559_y4743	VISrl	IT_VIS	N	Y	Y
17543_4926_x5833_y20277	SSp-bfd	IT_SS	N	Y	Y
17302_00041	LGd	LGd	Y	Y	Y
18453_4345_x12044_y5189	SSp-ul	IT_SS	N	Y	Y
17788_5059_x3960_y6601	SSp-n	IT_SS	N	Y	Y
18465_00003	CP	CP_SNr	Y	Y	Y
18458_00249	LGd	LGd	Y	Y	Y
18463_00034	VPL	VPL	Y	Y	Y
18463_00074	CP	CP_GPe	Y	Y	Y
18868_3932_x25373_y7132	SSp-ll	ET_SS	N	Y	Y
18463_00054	VPM	VPM	Y	Y	Y
18457_00118	VPM	VPM	Y	Y	Y
18465_00031	CP	CP_GPe	Y	Y	Y
18458_00565	VPL	VPL	Y	Y	Y
18868_5456_x7773_y6771	SSp-bfd	ET_SS	Y	Y	Y
18869_4693_x19236_y9148	RT	RT	N	Y	Y
18458_00269	VPM	VPM	Y	Y	Y
18458_00101	LGd	LGd	Y	Y	Y
18867_6091_x30186_y6043	SSp-bfd	ET_SS	Y	Y	Y
18457_00113	CP	CP_SNr	Y	Y	Y
18453_4221_x16935_y5165	MOp	IT_MO	Y	Y	Y
182724_2526_x7529_y21792	MOs	ET_MO	N	Y	Y
18867_4984_x30860_y8156	SSp-n	ET_SS	N	Y	Y
18465_00044	CP	CP_GPe	Y	Y	Y
18455_00015	VPM	VPM	Y	Y	Y
18462_00020	VPM	VPM	Y	Y	Y
18453_3021_x27493_y8943	MOp	IT_MO	Y	Y	Y
18458_00567	VPL	VPL	Y	Y	Y
18867_4216_x9933_y8365	SSp-m	ET_SS	Y	Y	Y
18867_3807_x9130_y11820	SSp-m	ET_SS	N	Y	Y
18457_00076	CP	CP_SNr	Y	Y	Y
18465_00148	LGd	LGd	Y	Y	Y
18463_00055	VPM	VPM	Y	Y	Y
18465_00347	VPL	VPL	Y	Y	Y
191812_2734_x6259_y10487	MOs	IT_MO	N	Y	Y
18457_00059	VPM	VPM	Y	Y	Y
18453_4749_x31789_y8895	SSp-n	IT_SS	N	Y	Y
18867_4052_x9852_y8712	SSp-m	ET_SS	N	Y	Y
18455_00037	CP	CP_SNr	Y	Y	Y
18455_4619_x10185_y12182	CP	CP_GPe	Y	Y	Y
18458_00444	VPM	VPM	Y	Y	Y
18455_5693_x15213_y13902	unknown	unknown	Y	N	N
18464_00191	LP	LP	Y	N	N
18454_00168	VPL	VPL	Y	Y	Y
17545_00068	CP	CP_GPe	Y	Y	Y
18454_01039	VPM	VPM	Y	Y	Y
18869_3064_x20999_y7621	SSp-m	ET_SS	Y	Y	Y
18457_00140	CP	CP_GPe	Y	Y	Y
18455_00141	unknown	unknown	Y	N	N
18455_00019	VPL	VPL	Y	Y	Y
18454_00166	VPL	VPL	Y	Y	Y
18869_3751_x5868_y6832	SSp-m	ET_SS	Y	Y	Y
18454_00011	CP	CP_GPe	Y	Y	Y
18465_00081	VPM	VPM	Y	Y	Y
18454_01030	VPM	VPM	Y	Y	Y
18454_01034	VPM	VPM	Y	Y	Y
17302_00056	CP	CP_GPe	Y	Y	Y
18868_3931_x26823_y7496	SSp-ul	ET_SS	N	Y	Y
17781_6287_x8230_y11645	SSs	Car3_SS	Y	N	N
18461_6043_x11080_y1667	VISa	IT_VIS	N	Y	Y
18462_00014	VPM	VPM	Y	Y	Y
18455_5542_x25478_y13256	unknown	unknown	Y	N	N
18457_00008	CP	CP_SNr	Y	Y	Y
18453_4899_x10111_y5917	SSp-bfd	IT_SS	N	Y	Y
18454_01014	VPM	VPM	Y	Y	Y
18455_00260	VPM	VPM	Y	Y	Y
18465_00146	MG	MG	Y	Y	Y
17302_00052	MG	MG	Y	Y	Y
18867_5319_x14289_y4114	MOp		Y	N	N
18455_00032	CP	CP_GPe	Y	Y	Y
18864_5030_x9347_y31359	SSs	IT_SS	Y	Y	Y
17545_00130	CP	CP_SNr	Y	Y	Y
18867_3832_x10338_y8748	SSp-m	ET_SS	N	Y	Y
18455_00205	VPL	VPL	Y	Y	Y
18867_4776_x28359_y6621	SSp-un	ET_SS	N	Y	Y
191812_6351_x5009_y7424	SSp-bfd	IT_SS	N	Y	Y
18869_00023	unknown	unknown	Y	N	N
18465_00015	CP	CP_GPe	Y	Y	Y
18458_00540	VPM	VPM	Y	Y	Y
18454_00093	CP	CP_SNr	Y	Y	Y
18465_00033	CP	CP_SNr	Y	Y	Y
18457_00069	MG	MG	Y	Y	Y
18455_00110	CP	CP_SNr	Y	Y	Y
18455_00144	VPM	VPM	Y	Y	Y
18457_00024	VPM	VPM	Y	Y	Y
18464_00122	VPL	VPL	Y	Y	Y
18457_00190	VPM	VPM	Y	Y	Y
18867_5654_x12080_y5724	SSp-un	ET_SS	N	Y	Y
18457_00029	VPM	VPM	Y	Y	Y
18465_00083	VPM	VPM	Y	Y	Y
18465_00128	VPM	VPM	Y	Y	Y
18868_4706_x15828_y16760	RT	RT	N	Y	Y
17302_00037	VPM	VPM	Y	Y	Y
18864_4157_x3358_y13741	MOp	IT_MO	Y	Y	Y
18455_00182	CP	CP_SNr	Y	Y	Y
18454_00059	LGd	LGd	Y	Y	Y
17781_3819_x16144_y41186	SSs	Car3_SS	Y	N	N
17545_00025	CP	CP_GPe	Y	Y	Y
18454_01119	VPM	VPM	Y	Y	Y
18453_6675_x8876_y4461	VISal	IT_VIS	N	Y	Y
18462_00016	VPM	VPM	Y	Y	Y
18454_01006	VPL	VPL	N	Y	Y
17302_00039	LGd	LGd	Y	Y	Y
182725_4080_x6576_y11407	MOp	ET_MO	Y	Y	Y
18457_00123	VPL	VPL	Y	Y	Y
18465_00046	CP	CP_GPe	Y	Y	Y
18455_00202	VPM	VPM	Y	Y	Y
18458_00460	VPM	VPM	Y	Y	Y
18458_00057	LGd	LGd	Y	Y	Y
18455_00207	unknown	unknown	Y	N	N
18465_00127	VPM	VPM	Y	Y	Y
18455_5730_x15780_y13638	VPM	VPM	N	Y	Y
18455_00140	VPM	VPM	Y	Y	Y
18864_1917_x3417_y12763	MOs	IT_MO	N	Y	Y
18455_00203	VPM	VPM	Y	Y	Y
17545_00146	CP	CP_GPe	Y	Y	Y
18867_4296_x31171_y9797	SSp-m	ET_SS	Y	Y	Y
18867_4533_x14227_y15937	CP	CP_SNr	N	Y	Y
18869_4764_x5211_y5995	SSs	ET_SS	N	Y	Y
18869_5033_x23046_y6158	SSp-n	ET_SS	N	Y	Y
18455_00148	VPM	VPM	Y	Y	Y
191801_4180_x7440_y5386	SSp-m	IT_SS	N	Y	Y
182724_2238_x7096_y20268	MOs	ET_MO	N	Y	Y
18869_4302_x23433_y9053	SSs	ET_SS	Y	Y	Y
18462_00060	VPLpc	VPLpc	Y	N	N
18453_2632_x11687_y8383	MOs	IT_MO	N	Y	Y
17543_3705_x9619_y20864	SSp-m	IT_SS	Y	Y	Y
18868_3552_x28542_y9340	SSp-m	ET_SS	Y	Y	Y
18869_4384_x15799_y10704	RT	RT	N	Y	Y
18454_01085	VPM	VPM	Y	Y	Y
17302_00110	CP	CP_GPe	Y	Y	Y
18455_00199	VPM	VPM	Y	Y	Y
18454_00046	VPM	VPM	Y	Y	Y
18868_3981_x30626_y12403	SSs	ET_SS	Y	Y	Y
17545_00138	CP	CP_SNr	Y	Y	Y
191812_3438_x6058_y10197	MOp	IT_MO	N	Y	Y
191812_4003_x5886_y22658	SSp-m	IT_SS	N	Y	Y
18454_00139	VPM	VPM	Y	Y	Y
18464_00128	VPM	VPM	Y	Y	Y
18462_00030	VPLpc	VPLpc	Y	N	N
18454_00009	CP	CP_SNr	Y	Y	Y
17302_00081	CP	CP_others	Y	N	N
18465_00006	CP	CP_GPe	Y	Y	Y
17302_00057	CP	CP_GPe	Y	Y	Y
18868_5723_x7031_y7203	SSs	ET_SS	Y	Y	Y
17545_00094	LGd	LGd	Y	Y	Y
18457_00005	CP	CP_others	Y	N	N
17300_5969_x27278_y20820	VISp	IT_VIS	N	Y	Y
17302_00020	VPL	VPL	Y	Y	Y
18867_4392_x7633_y13301	SSs	ET_SS	N	Y	Y
18864_4420_x4377_y8261	SSp-ul	IT_SS	N	Y	Y
18462_00015	VPM	VPM	Y	Y	Y
18454_00127	VPM	VPM	Y	Y	Y
18868_4221_x5685_y12199	SSs	ET_SS	Y	Y	Y
18462_00054	LGd	LGd	Y	Y	Y
18454_00145	VPM	VPM	Y	Y	Y
18868_4863_x31402_y10126	SSs	ET_SS	Y	Y	Y
18454_00014	CP	CP_SNr	Y	Y	Y
18463_00071	VPL	VPL	Y	Y	Y
18455_00031	CP	CP_GPe	Y	Y	Y
18465_00154	CP	CP_GPe	Y	Y	Y
18465_00281	CP	CP_GPe	N	Y	Y
18454_01045	VPM	VPM	Y	Y	Y
18047_3132_x24052_y12385	MOs	ET_MO	N	Y	Y
18457_00129	VPM	VPM	Y	Y	Y
18465_00140	LGd	LGd	Y	Y	Y
18454_00144	VPLpc	VPLpc	Y	N	N
18465_00300	MG	MG	Y	Y	Y
18457_00032	CP	CP_GPe	Y	Y	Y
18457_00023	VPM	VPM	Y	Y	Y
18457_00139	CP	CP_GPe	Y	Y	Y
18455_00050	MG	MG	Y	Y	Y
18455_00042	LGd	LGd	Y	Y	Y
18454_01122	VPM	VPM	Y	Y	Y
18455_00258	VPM	VPM	Y	Y	Y
17545_00147	CP	CP_others	Y	N	N
18869_3305_x6812_y6104	SSp-m	ET_SS	Y	Y	Y
18458_00306	VPM	VPM	Y	Y	Y
18453_1641_x24165_y10580	MOs	IT_MO	N	Y	Y
191812_3140_x5204_y12992	MOs	IT_MO	N	Y	Y
17302_00066	LGd	LGd	Y	Y	Y
17545_00040	CP	CP_GPe	Y	Y	Y
18457_00044	CP	CP_GPe	Y	Y	Y
18455_00252	VPM	VPM	Y	Y	Y
18455_00209	unknown	unknown	Y	N	N
18465_00032	CP	CP_GPe	Y	Y	Y
18462_00017	VPM	VPM	Y	Y	Y
18457_00194	VPM	VPM	Y	Y	Y
18465_00040	CP	CP_SNr	Y	Y	Y
18864_2086_x2903_y21496	MOs	IT_MO	N	Y	Y
18047_2622_x11862_y12983	MOs	ET_MO	N	Y	Y
18458_00114	VPM	VPM	Y	Y	Y
17545_00026	CP	CP_GPe	Y	Y	Y
18454_01089	VPM	VPM	Y	Y	Y
18869_4571_x10055_y8359	RT	RT	N	Y	Y
18464_00075	VPM	VPM	Y	Y	Y
17545_00115	CP	CP_GPe	Y	Y	Y
18462_00052	VPM	VPM	Y	Y	Y
18455_00257	VPM	VPM	Y	Y	Y
18454_01040	VPM	VPM	Y	Y	Y
17302_00001	CP	CP_SNr	Y	Y	Y
18465_00156	CP	CP_GPe	Y	Y	Y
18457_00007	CP	CP_GPe	Y	Y	Y
18867_4889_x28329_y6770	SSp-un	ET_SS	N	Y	Y
191812_5922_x4572_y8645	SSp-tr	IT_SS	N	Y	Y
18453_5317_x24548_y3717	SSp-tr	IT_SS	N	Y	Y
17302_00011	CP	CP_SNr	Y	Y	Y
18457_00163	VPM	VPM	Y	Y	Y
17302_00085	CP	CP_GPe	Y	Y	Y
18464_00193	LP	LP	Y	N	N
17302_00013	CP	CP_others	Y	N	N
18454_00107	VPM	VPM	Y	Y	Y
18465_00227	VPM	VPM	Y	Y	Y
17545_00052	CP	CP_GPe	Y	Y	Y
18458_00547	VPM	VPM	Y	Y	Y
18454_01121	VPL	VPL	Y	Y	Y
18454_01041	VPM	VPM	Y	Y	Y
18458_00053	LGd	LGd	Y	Y	Y
18465_00041	CP	CP_GPe	Y	Y	Y
18463_00016	LGd	LGd	Y	Y	Y
18457_00144	VPM	VPM	Y	Y	Y
18868_4818_x14513_y17030	RT	RT	N	Y	Y
17545_00164	MG	MG	Y	Y	Y
18867_3469_x10058_y10954	MOp	ET_MO	N	Y	Y
18462_00055	VPM	VPM	Y	Y	Y
18868_4430_x9829_y7185	SSp-ul	ET_SS	N	Y	Y
182725_2241_x9113_y11193	MOs	ET_MO	N	Y	Y
18455_00139	VPM	VPM	Y	Y	Y
18458_00549	VPL	VPL	Y	Y	Y
18465_00175	VPM	VPM	Y	Y	Y
18453_3564_x30226_y9677	SSp-m	IT_SS	N	Y	Y
18465_00078	VPM	VPM	Y	Y	Y
18454_01080	VPM	VPM	Y	Y	Y
18868_4739_x28536_y7468	SSp-bfd	ET_SS	Y	Y	Y
18455_00201	VPM	VPM	Y	Y	Y
18458_00236	LGd	LGd	Y	Y	Y
18462_00048	CP	CP_GPe	Y	Y	Y
18864_6139_x4843_y27122	VISp	IT_VIS	N	Y	Y
18454_01109	VPM	VPM	Y	Y	Y
18457_00126	VPM	VPM	Y	Y	Y
18457_00080	CP	CP_SNr	Y	Y	Y
18869_3395_x6415_y6741	SSp-m	ET_SS	N	Y	Y
18869_5024_x5544_y5480	SSs	ET_SS	N	Y	Y
18455_00181	CP	CP_SNr	Y	Y	Y
18464_00052	VPM	VPM	Y	Y	Y
18867_4554_x26130_y14869	CP	CP_SNr	N	Y	Y
18454_00148	VPL	VPL	Y	Y	Y
18869_4275_x8819_y9368	CP	CP_SNr	N	Y	Y
18867_5894_x10157_y6463	SSp-bfd	ET_SS	Y	Y	Y
18454_01010	VPM	VPM	Y	Y	Y
18869_4181_x21056_y5611	SSp-m	ET_SS	Y	Y	Y
18464_00141	CP	CP_SNr	Y	Y	Y
18458_00353	CP	CP_GPe	Y	Y	Y
18869_3321_x21485_y7678	SSp-m	ET_SS	Y	Y	Y
18462_00024	LGd	LGd	Y	Y	Y
17545_00056	VPM	VPM	Y	Y	Y
18454_01092	MG	MG	Y	Y	Y
18867_3926_x8710_y12751	SSs	ET_SS	Y	Y	Y
18453_5766_x31719_y6139	SSs	IT_SS	N	Y	Y
18458_00267	LGd	LGd	Y	Y	Y
18464_00163	CP	CP_GPe	Y	Y	Y
18455_00208	VPM	VPM	Y	Y	Y
18454_01115	VPM	VPM	Y	Y	Y
18458_00241	LGd	LGd	Y	Y	Y
18465_00234	VPM	VPM	Y	Y	Y
18454_00154	VPM	VPM	Y	Y	Y
17545_00116	CP	CP_GPe	Y	Y	Y
17302_00027	CP	CP_SNr	Y	Y	Y
18458_00122	VPM	VPM	Y	Y	Y
18869_00024	CP	unknown	Y	N	N
18458_00280	VPM	VPM	Y	Y	Y
18867_5942_x29015_y5711	SSp-bfd	ET_SS	Y	Y	Y
18454_01038	VPL	VPL	Y	Y	Y
18869_3634_x20027_y5437	SSp-m	ET_SS	Y	Y	Y
18462_00023	VPLpc	VPLpc	Y	N	N
17545_00110	VPM	VPM	Y	Y	Y
18869_4347_x8166_y4281	SSp-ul	ET_SS	N	Y	Y
18868_2924_x10668_y9719	MOp	unknown	Y	N	N
18457_00117	VPL	VPL	Y	Y	Y
182724_2247_x6785_y11803	MOs	ET_MO	N	Y	Y
18465_00050	CP	CP_GPe	Y	Y	Y
18463_00039	VPM	VPM	Y	Y	Y
18454_00022	CP	CP_GPe	Y	Y	Y
18454_01125	VPM	VPM	Y	Y	Y
18463_00075	CP	CP_GPe	Y	Y	Y
18868_3228_x28576_y10788	SSp-m	ET_SS	Y	Y	Y
17545_00170	LGd	LGd	Y	Y	Y
18454_00070	VPM	VPM	Y	Y	Y
18458_00578	VPM	VPM	Y	Y	Y
18453_4231_x30739_y8470	SSp-n	IT_SS	N	Y	Y
18454_00174	CP	CP_SNr	Y	Y	Y
18465_00328	VPL	VPL	Y	Y	Y
18868_4192_x10967_y7007	SSp-ul	ET_SS	N	Y	Y
18868_5156_x9540_y6495	SSp-bfd	ET_SS	Y	Y	Y
18868_3507_x7704_y10476	SSp-m	ET_SS	Y	Y	Y
18458_00548	VPM	VPM	Y	Y	Y
18462_00044	VPM	VPM	Y	Y	Y
18868_5724_x8616_y5999	SSp-bfd	ET_SS	Y	Y	Y
18457_00197	VPL	VPL	Y	Y	Y
17545_00120	CP	CP_GPe	Y	Y	Y
18455_00008	CP	CP_GPe	Y	Y	Y
18047_00003	unknown	unknown	Y	N	N
18463_00056	VPL	VPL	Y	Y	Y
18463_00038	VPM	VPM	Y	Y	Y
18462_00058	VPM	VPM	Y	Y	Y
18457_00045	VPM	VPM	Y	Y	Y
18454_00016	CP	CP_GPe	Y	Y	Y
18869_4253_x4991_y7023	SSs	ET_SS	Y	Y	Y
18454_01093	MG	MG	Y	Y	Y
17545_00174	LGd	LGd	Y	Y	Y
18454_01048	VPM	VPM	Y	Y	Y
18457_00095	VPM	VPM	Y	Y	Y
18453_6746_x8555_y4741	VISl	IT_VIS	N	Y	Y
18453_6181_x10238_y3690	VISrl	IT_VIS	N	Y	Y
18457_00148	VPM	VPM	Y	Y	Y
18867_4874_x16831_y16618	RT	RT	N	Y	Y
18454_00128	LD	LD	Y	N	N
18453_5228_x9833_y5221	SSp-bfd	IT_SS	N	Y	Y
18457_00106	CP	CP_GPe	Y	Y	Y
17302_00124	CP	CP_GPe	Y	Y	Y
18455_00172	CP	CP_GPe	Y	Y	Y
18462_00056	VPM	VPM	Y	Y	Y
18458_00496	VPL	VPL	Y	Y	Y
18867_4724_x12558_y16835	CP	CP_SNr	Y	Y	Y
18455_00022	VPM	VPM	Y	Y	Y
18454_01044	VPM	VPM	Y	Y	Y
18455_00167	unknown	unknown	Y	N	N
18454_01056	VPM	VPM	Y	Y	Y
18867_4330_x29413_y7746	SSp-m	ET_SS	Y	Y	Y
18869_4912_x19648_y8510	RT	RT	N	Y	Y
18453_5667_x25695_y3103	VISam	IT_VIS	N	Y	Y
18454_01012	VPL	VPL	Y	Y	Y
18455_00145	VPM	VPM	Y	Y	Y
18455_00159	VPM	VPM	Y	Y	Y
18463_00037	VPM	VPM	Y	Y	Y
18454_01108	VPM	VPM	Y	Y	Y
17545_00140	CP	CP_SNr	Y	Y	Y
18455_00153	VPL	VPL	Y	Y	Y
17302_00117	LGd	LGd	Y	Y	Y
182724_3848_x8903_y23965	SSp-m	ET_SS	N	Y	Y
18464_00184	VPM	VPM	Y	Y	Y
18464_00049	VPM	VPM	Y	Y	Y
18461_4388_x5599_y5781	SSp-n	IT_SS	N	Y	Y
18465_00117	LGd	LGd	Y	Y	Y
18455_00154	VPM	VPM	Y	Y	Y
18458_00459	MG	MG	Y	Y	Y
191812_4775_x5212_y22490	SSp-un	IT_SS	N	Y	Y
18454_00021	CP	CP_SNr	Y	Y	Y
18465_00168	CP	CP_SNr	Y	Y	Y
191812_3762_x9097_y24261	SSs	IT_SS	N	Y	Y
18869_4410_x8772_y3996	SSp-ul	ET_SS	N	Y	Y
18455_00028	CP	CP_SNr	Y	Y	Y
18465_00235	VPL	VPL	Y	Y	Y
18455_00254	VPM	VPM	Y	Y	Y
18867_4421_x31775_y9812	SSp-m	ET_SS	N	Y	Y
18457_00128	VPM	VPM	Y	Y	Y
18463_00036	VPL	VPL	Y	Y	Y
18470_3227_x19287_y16117	SSp-m	ET_SS	N	Y	Y
18867_4957_x30093_y7560	SSp-n	ET_SS	N	Y	Y
17302_00064	LD	LD	Y	N	N
182724_2494_x6419_y20983	MOs	ET_MO	N	Y	Y
18453_4711_x14090_y3943	SSp-ll	IT_SS	N	Y	Y
18454_00060	VPM	VPM	Y	Y	Y
17545_00129	CP	CP_GPe	Y	Y	Y
18455_00036	CP	CP_GPe	Y	Y	Y
17545_00024	CP	CP_GPe	Y	Y	Y
17302_00062	CP	CP_GPe	Y	Y	Y
18458_00102	LGd	LGd	Y	Y	Y
18457_00145	VPM	VPM	Y	Y	Y
18454_00010	CP	CP_GPe	Y	Y	Y
18458_00586	VPL	VPL	Y	Y	Y
18454_01052	VPM	VPM	Y	Y	Y
18868_3715_x8453_y8977	SSp-m	ET_SS	Y	Y	Y
18453_4497_x29287_y7176	SSp-bfd	IT_SS	N	Y	Y
18465_00142	VPM	VPM	Y	Y	Y
18864_4554_x9386_y2232	SSs	IT_SS	Y	Y	Y
18864_6956_x8154_y30811	VISpor	IT_VIS	N	Y	Y
18465_00008	CP	CP_GPe	Y	Y	Y
18457_00037	CP	CP_GPe	Y	Y	Y
18868_4464_x5477_y11004	SSs	ET_SS	Y	Y	Y
18458_00561	VPM	VPM	Y	Y	Y
191812_5586_x4875_y23378	SSp-bfd	IT_SS	N	Y	Y
18465_00219	CP	CP_SNr	Y	Y	Y
18458_00119	VPM	VPM	Y	Y	Y
17545_00004	CP	CP_GPe	Y	Y	Y
18453_6748_x28152_y3578	VISp	IT_VIS	N	Y	Y
17302_00077	MG	MG	Y	Y	Y
18458_00424	VPM	VPM	Y	Y	Y
17545_00155	CP	CP_GPe	Y	Y	Y
18454_01113	VPM	VPM	Y	Y	Y
18455_00033	CP	CP_SNr	Y	Y	Y
18869_4587_x23021_y6827	SSs	ET_SS	N	Y	Y
18454_00069	MG	MG	Y	Y	Y
18867_4473_x25161_y6054	SSp-ll	ET_SS	N	Y	Y
17302_00018	CP	CP_GPe	Y	Y	Y
17545_00050	CP	CP_GPe	Y	Y	Y
18453_3326_x29413_y10076	SSp-m	IT_SS	N	Y	Y
18465_00030	CP	CP_GPe	Y	Y	Y
18864_6821_x5144_y6844	VISp	IT_VIS	N	Y	Y
18867_4817_x16327_y15739	RT	RT	N	Y	Y
17545_00060	CP	CP_GPe	Y	Y	Y
18455_00137	VPM	VPM	Y	Y	Y
18864_4267_x2794_y21031	MOs	IT_MO	N	Y	Y
18464_00169	CP	CP_others	Y	N	N
18458_00277	VPM	VPM	Y	Y	Y
18869_4345_x7097_y4738	SSp-n	ET_SS	N	Y	Y
17545_00091	LGd	LGd	Y	Y	Y
18453_3456_x24161_y6646	MOp	IT_MO	Y	Y	Y
17788_3709_x6000_y8213	SSp-m	IT_SS	N	Y	Y
18453_4496_x31014_y8304	SSp-n	IT_SS	N	Y	Y
18458_00056	LGd	LGd	Y	Y	Y
17302_00065	LD	LD	Y	N	N
191801_4724_x4226_y10240	MOp	IT_MO	N	Y	Y
18462_00019	VPM	VPM	Y	Y	Y
17545_00121	CP	CP_SNr	Y	Y	Y
18457_00068	VPM	VPM	Y	Y	Y
17545_00158	CP	CP_GPe	Y	Y	Y
18869_4787_x8961_y9647	RT	RT	N	Y	Y
18868_3781_x6715_y11703	SSp-m	ET_SS	Y	Y	Y
18457_00052	VPM	VPM	Y	Y	Y
18867_4218_x8269_y11914	SSs	ET_SS	Y	Y	Y
18465_00037	CP	CP_GPe	Y	Y	Y
18454_00004	CP	CP_GPe	Y	Y	Y
18462_00041	VPM	VPM	Y	Y	Y
18463_00058	VPM	VPM	Y	Y	Y
18465_00319	CP	CP_GPe	Y	Y	Y
18457_00004	CP	CP_GPe	Y	Y	Y
18454_01063	VPM	VPM	Y	Y	Y
18454_00111	CP	CP_SNr	Y	Y	Y
18463_00012	VPM	VPM	Y	Y	Y
17545_00166	MG	MG	Y	Y	Y
18453_2190_x23739_y8507	MOs	IT_MO	N	Y	Y
17545_00149	CP	CP_others	Y	N	N
18867_4202_x26848_y7080	SSp-ul	ET_SS	N	Y	Y
18868_3419_x27168_y8481	MOp	ET_MO	Y	Y	Y
18465_00305	VPL	VPL	Y	Y	Y
18465_00079	VPM	VPM	Y	Y	Y
18457_00051	VPM	VPM	Y	Y	Y

## Sheet: dataset of 1100 cells
	Soma Region
17099_002_reg	ORBvl
17099_003_reg	ORBm
17099_023_reg	MOs
17100_063_reg	ORBvl
17100_085_reg	ORBvl
17100_120_reg	ORBvl
17895_004_reg	ORBl
17895_016_reg	ORBl
17896_006_reg	AId
17896_011_reg	ORBvl
17896_019_reg	ORBvl
17896_026_reg	ORBvl
17896_028_reg	ORBvl
17896_041_reg	ORBvl
17896_050_reg	ORBvl
17896_055_reg	ORBl
17897_001_reg	FRP
17897_010_reg	PL
17897_012_reg	ORBvl
17897_013_reg	ORBl
17897_017_reg	ORBvl
17897_018_reg	ORBvl
17897_021_reg	FRP
17897_024_reg	ORBl
17897_031_reg	ORBvl
17897_040_reg	ORBvl
17897_045_reg	ORBvl
17897_046_reg	MOs
17897_048_reg	FRP
17897_049_reg	ORBvl
17897_050_reg	ORBl
17897_058_reg	FRP
17898_026_reg	ORBm
17898_029_reg	ORBvl
17898_039_reg	ORBm
17898_048_reg	ORBm
17898_049_reg	ORBl
17898_051_reg	ORBm
17898_052_reg	ORBm
17898_055_reg	ORBvl
192106_002_reg	MOs
192106_003_reg	MOs
192106_021_reg	ORBm
192106_079_reg	MOs
192106_102_reg	FRP
192106_110_reg	FRP
192106_120_reg	PL
192106_121_reg	PL
192106_153_reg	ACAd
192106_159_reg	FRP
192106_164_reg	ACAd
192309_022_reg	ORBl
192309_054_reg	ORBvl
192310_001_reg	ORBm
192310_004_reg	MOs
192310_005_reg	ORBm
192310_006_reg	ORBvl
192310_023_reg	MOs
192310_027_reg	ORBvl
192310_029_reg	FRP
192310_042_reg	ORBm
192310_056_reg	ORBl
192310_061_reg	ORBm
192310_066_reg	FRP
192310_078_reg	MOs
192310_079_reg	MOs
192310_094_reg	FRP
192310_097_reg	ORBl
192310_098_reg	ORBm
192310_112_reg	ORBm
192310_118_reg	ORBvl
192310_119_reg	ORBm
192310_122_reg	MOs
192311_001_reg	ORBm
192311_048_reg	ORBm
192311_073_reg	ORBm
192311_103_reg	ORBm
192311_106_reg	ORBm
192311_121_reg	ORBm
192981_016_reg	ACAv
192981_028_reg	ACAv
192981_030_reg	ACAv
192981_038_reg	ACAv
192981_049_reg	ACAv
192981_050_reg	ACAv
192982_001_reg	ACAv
192982_003_reg	ACAv
192982_008_reg	ACAv
192982_024_reg	ACAv
192982_028_reg	ACAv
192982_035_reg	ACAv
192982_038_reg	ACAv
192982_051_reg	ACAv
192982_065_reg	ACAv
192982_066_reg	ACAv
193869_001_reg	ILA
193869_012_reg	ILA
193869_013_reg	ACAv
193869_014_reg	ACAv
193871_005_reg	ACAv
193871_007_reg	PL
193871_011_reg	ACAv
193871_015_reg	ACAv
193872_015_reg	MOs
193873_006_reg	MOs
193873_008_reg	ACAv
194525_003_reg	MOs
194525_027_reg	MOs
194526_014_reg	MOs
194527_010_reg	ACAd
194527_012_reg	MOs
194528_001_reg	ACAd
194528_014_reg	PL
194528_016_reg	PL
194530_001_reg	PL
194530_009_reg	MOs
194530_011_reg	MOs
194531_010_reg	MOs
194778_013_reg	AId
194778_041_reg	MOs
194778_043_reg	MOs
194778_047_reg	MOs
194778_052_reg	MOs
194778_066_reg	MOs
194778_089_reg	FRP
194778_092_reg	PL
194778_098_reg	FRP
194778_101_reg	FRP
194778_110_reg	ORBm
194778_113_reg	ORBm
194778_114_reg	ORBm
194778_159_reg	ORBm
194779_002_reg	FRP
194779_004_reg	FRP
194779_009_reg	FRP
194779_010_reg	PL
194779_013_reg	FRP
194779_014_reg	PL
194779_015_reg	FRP
194779_017_reg	FRP
194779_025_reg	ORBm
194779_028_reg	ORBm
194779_032_reg	ORBm
194779_037_reg	ORBm
194779_041_reg	ORBvl
194779_052_reg	MOs
194779_063_reg	AId
194779_064_reg	AId
194779_071_reg	AId
194779_076_reg	AId
194779_087_reg	FRP
194779_088_reg	ORBm
194779_108_reg	AId
194779_112_reg	MOs
194780_007_reg	AId
194780_018_reg	AId
194780_031_reg	AId
194780_043_reg	AId
194780_045_reg	MOs
194780_051_reg	ORBl
194780_058_reg	ORBl
194780_059_reg	ORBl
194780_062_reg	ORBvl
194780_066_reg	ORBvl
194780_070_reg	ORBvl
194781_005_reg	ORBvl
194781_018_reg	FRP
194781_019_reg	FRP
194781_024_reg	ORBvl
194781_029_reg	ORBvl
194781_043_reg	MOs
194781_048_reg	MOs
194781_060_reg	ORBvl
194781_070_reg	AId
194782_011_reg	ORBvl
194782_022_reg	AId
194782_036_reg	FRP
194782_046_reg	FRP
194782_047_reg	FRP
194782_049_reg	FRP
194782_058_reg	FRP
194782_066_reg	ORBl
194782_073_reg	ORBvl
194782_082_reg	ORBvl
194782_117_reg	FRP
194782_130_reg	ORBvl
194782_133_reg	AId
194783_015_reg	AId
194783_019_reg	AId
194783_041_reg	AId
194783_042_reg	ORBl
194783_046_reg	ORBl
194783_049_reg	ORBvl
194783_052_reg	FRP
194783_060_reg	ORBl
194783_075_reg	ORBvl
194783_084_reg	ORBvl
194783_086_reg	ORBvl
194783_088_reg	ORBvl
194783_092_reg	ORBvl
194783_096_reg	ORBvl
194784_009_reg	AIv
194784_012_reg	AId
194784_014_reg	AId
194784_016_reg	AId
194784_018_reg	AId
194784_020_reg	AId
194784_032_reg	ORBl
194784_033_reg	ORBl
194784_043_reg	ORBl
194784_046_reg	ORBl
194784_054_reg	ORBl
194784_055_reg	ORBl
194784_056_reg	ORBl
194784_064_reg	ORBvl
194784_065_reg	ORBvl
194784_069_reg	ORBvl
194784_075_reg	ORBvl
194784_083_reg	ORBvl
194784_086_reg	ORBvl
194785_008_reg	AId
194785_011_reg	AId
194785_032_reg	AId
194786_016_reg	AId
194786_023_reg	AId
194786_024_reg	AId
194786_032_reg	MOs
194786_044_reg	MOs
194786_045_reg	MOs
194786_046_reg	MOs
194786_050_reg	MOs
194786_055_reg	FRP
194786_059_reg	ORBl
194786_068_reg	ORBl
194786_073_reg	ORBl
194786_076_reg	FRP
194786_079_reg	ORBl
194786_080_reg	ORBl
194786_085_reg	MOs
194786_091_reg	FRP
194786_101_reg	ORBl
194786_106_reg	ORBl
194786_111_reg	ORBvl
194786_117_reg	ORBvl
194808_002_reg	ORBl
194808_008_reg	MOs
194808_009_reg	ORBl
194808_015_reg	MOs
194808_023_reg	ORBl
194809_003_reg	ORBl
194809_012_reg	ORBl
194809_014_reg	ORBl
194809_016_reg	ORBl
194809_017_reg	ORBl
194809_019_reg	ORBl
194810_001_reg	ORBvl
194810_021_reg	ORBl
194810_024_reg	ORBl
194810_028_reg	ORBl
194810_032_reg	ORBl
194810_045_reg	ORBl
194810_061_reg	ORBl
194810_067_reg	ORBvl
195041_010_reg	AId
195041_011_reg	AId
195041_020_reg	AIv
195041_024_reg	AIv
195041_029_reg	AIv
195041_032_reg	AIv
195041_035_reg	AIv
195041_037_reg	AId
195041_043_reg	AId
195041_045_reg	AIv
195041_046_reg	AIv
195041_048_reg	AIv
195041_050_reg	AIv
195041_055_reg	AIv
195041_064_reg	AIv
195041_065_reg	AIv
195041_066_reg	AIv
195041_067_reg	AIv
195041_069_reg	AIv
195041_070_reg	AIv
195041_072_reg	AIv
195041_078_reg	AIv
195041_082_reg	AIv
195042_002_reg	AId
195042_012_reg	AId
195042_013_reg	AIv
195042_030_reg	AIv
195042_034_reg	AId
195042_036_reg	AIv
195042_053_reg	AIv
195042_058_reg	AIv
195042_078_reg	AIv
195042_099_reg	AIv
195043_001_reg	AId
195043_011_reg	AId
195043_049_reg	AId
195044_018_reg	AId
195044_026_reg	AId
195044_031_reg	AId
195045_004_reg	AIv
195045_016_reg	AId
195045_022_reg	AIv
195045_028_reg	AIv
195045_041_reg	AIv
195045_042_reg	AId
195045_061_reg	AId
195045_067_reg	AId
195045_075_reg	AId
195046_002_reg	AIv
195046_010_reg	AIv
195046_022_reg	AId
195046_027_reg	AIv
195046_028_reg	AIv
195046_032_reg	AId
195046_037_reg	AId
195046_042_reg	AId
195046_043_reg	AId
195047_007_reg	ACAd
195047_019_reg	ACAd
195047_023_reg	ACAd
195047_028_reg	ACAd
195047_033_reg	ACAd
195049_013_reg	ACAv
195049_020_reg	ACAd
195049_023_reg	ACAd
195049_026_reg	ACAv
195051_002_reg	ACAd
195051_006_reg	ACAd
195051_025_reg	ACAd
195199_019_reg	ACAd
195199_022_reg	ACAv
195199_023_reg	ACAv
195199_036_reg	ACAv
195199_043_reg	ACAv
195199_053_reg	ACAd
195199_058_reg	ACAv
195199_063_reg	ACAd
195199_064_reg	ACAd
195199_073_reg	ACAv
195199_074_reg	ACAv
195199_084_reg	ACAd
195199_086_reg	ACAd
195199_089_reg	ACAd
195199_090_reg	ACAd
195199_092_reg	ACAv
195614_008_reg	MOs
195614_010_reg	MOs
195614_012_reg	ACAd
195614_030_reg	ACAd
195616_010_reg	ACAd
195617_006_reg	ACAd
195617_009_reg	ACAd
195617_013_reg	ACAd
195617_023_reg	PL
195617_027_reg	ACAd
195618_004_reg	ACAd
195618_006_reg	MOs
195618_017_reg	ACAd
195619_004_reg	ACAd
195619_006_reg	ACAd
195619_007_reg	MOs
195619_017_reg	ACAd
195620_014_reg	ACAd
195620_020_reg	ACAd
195620_024_reg	PL
195780_004_reg	ORBl
195780_013_reg	ORBl
195781_012_reg	ORBvl
195781_023_reg	ORBvl
195782_009_reg	MOs
195782_018_reg	ORBl
195783_007_reg	ORBl
195784_010_reg	ORBl
195784_016_reg	ORBvl
195786_002_reg	ORBvl
195787_007_reg	ACAd
195787_009_reg	ORBvl
195787_011_reg	ORBvl
195787_014_reg	ORBvl
195787_019_reg	ORBvl
195787_026_reg	ORBvl
195788_015_reg	PL
195788_020_reg	PL
195788_038_reg	ILA
195788_040_reg	ILA
195788_042_reg	ILA
195788_043_reg	ILA
195788_052_reg	ILA
195788_054_reg	ILA
195788_064_reg	ILA
195788_067_reg	ILA
195788_068_reg	ILA
195788_069_reg	ILA
195788_072_reg	ORBm
195788_073_reg	ORBm
195788_081_reg	ORBm
195788_089_reg	ORBm
195788_094_reg	ILA
195788_106_reg	ORBm
195788_111_reg	ORBm
195788_124_reg	ORBm
195788_126_reg	ORBm
195788_129_reg	ORBm
195788_151_reg	ORBm
195788_165_reg	ORBm
195789_013_reg	ORBm
195789_015_reg	ORBm
195789_023_reg	ORBm
195789_038_reg	ORBvl
195789_040_reg	ORBm
195789_058_reg	ORBm
195791_017_reg	ORBm
195791_025_reg	ILA
195791_029_reg	ORBvl
195791_037_reg	ORBvl
195817_001_reg	ORBm
195817_015_reg	FRP
195817_031_reg	ORBvl
195817_034_reg	ORBvl
195817_035_reg	ORBvl
195817_041_reg	ORBm
195817_043_reg	ORBvl
195817_056_reg	ORBm
195817_073_reg	FRP
195817_075_reg	ORBl
195817_097_reg	ORBvl
195817_105_reg	MOs
195818_015_reg	ORBm
195818_020_reg	ORBm
195818_025_reg	ORBvl
195819_001_reg	MOs
195819_007_reg	AId
195819_008_reg	ORBl
195820_016_reg	ORBl
195820_026_reg	ORBl
195820_041_reg	ORBl
195820_049_reg	ORBl
195820_054_reg	ORBl
195820_064_reg	AIv
195820_065_reg	AIv
195821_010_reg	ORBvl
195821_011_reg	ORBl
195821_014_reg	ORBl
195821_019_reg	ORBl
195821_025_reg	ORBl
195821_035_reg	ORBl
195822_005_reg	AIv
195822_007_reg	AIv
195822_009_reg	AIv
195822_010_reg	AIv
195822_011_reg	AIv
195822_013_reg	ORBl
195822_014_reg	AId
195822_018_reg	AId
195822_022_reg	AIv
195822_030_reg	AIv
195822_031_reg	AId
195822_033_reg	AId
195822_042_reg	AIv
195822_044_reg	AIv
195822_046_reg	AIv
195826_004_reg	ORBl
195826_008_reg	FRP
195826_021_reg	ORBl
195826_027_reg	ORBl
195826_029_reg	ORBl
195826_037_reg	AIv
195826_041_reg	ORBl
195826_050_reg	AIv
195826_051_reg	FRP
195826_059_reg	ORBl
195826_060_reg	ORBl
195826_064_reg	AIv
195826_070_reg	ORBl
195826_079_reg	FRP
195826_080_reg	FRP
195826_085_reg	ORBl
195827_007_reg	MOs
195827_017_reg	ACAv
195828_011_reg	ACAv
195828_047_reg	ACAv
195828_064_reg	MOs
195828_065_reg	MOs
195828_076_reg	ACAv
195828_081_reg	ACAv
195829_002_reg	ACAd
195829_004_reg	ACAv
195829_005_reg	ACAv
195829_017_reg	ACAv
195829_029_reg	ACAv
195829_030_reg	ACAv
195829_036_reg	ACAd
195830_011_reg	ACAv
195831_003_reg	ACAv
195831_004_reg	ACAv
195831_006_reg	ACAv
195831_012_reg	MOs
195831_014_reg	ACAv
195831_032_reg	ACAv
195831_033_reg	MOs
195832_004_reg	ACAv
195832_007_reg	ACAv
195832_013_reg	ACAv
195832_042_reg	ACAv
195833_006_reg	AIv
195833_007_reg	AIv
195833_008_reg	AIv
195833_020_reg	AIv
195833_021_reg	AIv
195833_022_reg	AIv
195833_023_reg	AIv
195833_029_reg	AIv
195833_045_reg	AIv
195833_046_reg	AIv
195833_057_reg	AIv
195833_059_reg	AIv
195833_061_reg	AIv
195833_062_reg	AIv
195833_068_reg	AIv
195834_007_reg	AIv
195834_011_reg	AId
195834_013_reg	AIv
195834_027_reg	AId
195834_037_reg	AIv
195834_041_reg	AIv
195834_044_reg	AId
195838_004_reg	ACAv
195838_026_reg	ACAv
195838_035_reg	ACAv
195838_043_reg	MOs
195838_046_reg	MOs
195838_055_reg	ACAd
195838_064_reg	ACAv
195838_068_reg	ILA
195838_075_reg	ACAv
195838_079_reg	ILA
195838_083_reg	ACAv
195838_087_reg	ACAd
195839_023_reg	ACAv
195839_036_reg	ACAv
195839_068_reg	ACAv
195839_078_reg	ACAd
195839_084_reg	ACAv
195839_100_reg	ACAv
195839_136_reg	ACAv
195839_138_reg	ILA
195839_141_reg	ILA
195839_142_reg	ILA
195839_155_reg	ACAv
195839_164_reg	AId
195839_187_reg	AIv
195839_189_reg	AIv
195839_200_reg	AId
195839_203_reg	AId
195840_015_reg	AId
195840_019_reg	AId
195840_020_reg	AIv
195840_060_reg	ACAv
195840_067_reg	ACAv
195840_069_reg	ACAv
195840_081_reg	ACAv
195840_085_reg	ACAv
195840_098_reg	ACAv
195840_103_reg	ACAv
195840_110_reg	ACAv
195840_119_reg	ACAv
195840_132_reg	ACAv
195840_139_reg	ACAv
195840_150_reg	ACAv
195841_004_reg	ACAv
195841_006_reg	ACAv
195841_019_reg	ACAv
195841_030_reg	ACAv
195841_039_reg	AId
195841_046_reg	AIv
195841_061_reg	ACAd
195841_070_reg	ACAv
195841_084_reg	ILA
195936_014_reg	PL
195936_038_reg	PL
195936_040_reg	PL
195937_007_reg	PL
195937_015_reg	ORBm
195937_021_reg	ORBm
195937_026_reg	ACAd
195937_030_reg	PL
195937_035_reg	ACAd
195938_007_reg	PL
195938_008_reg	PL
195938_025_reg	PL
195939_027_reg	PL
195941_014_reg	ORBm
195941_016_reg	ORBm
195942_017_reg	ORBm
195942_024_reg	PL
195942_044_reg	PL
195942_062_reg	PL
195943_001_reg	PL
195943_007_reg	PL
195943_009_reg	PL
195943_011_reg	PL
195943_014_reg	PL
195943_016_reg	PL
195943_022_reg	ORBm
195943_032_reg	PL
195943_038_reg	ORBm
195943_045_reg	PL
195943_056_reg	ORBm
195944_040_reg	PL
195944_047_reg	PL
195944_053_reg	ILA
196548_012_reg	ACAd
196548_016_reg	FRP
196548_023_reg	FRP
196548_035_reg	FRP
196548_038_reg	MOs
196548_039_reg	FRP
196548_040_reg	FRP
196548_043_reg	PL
196549_003_reg	MOs
196549_006_reg	FRP
196549_007_reg	FRP
196549_010_reg	ORBvl
196549_016_reg	MOs
196549_019_reg	FRP
196549_022_reg	ORBl
196549_028_reg	ORBl
196549_035_reg	MOs
196550_033_reg	ACAd
196550_052_reg	ACAd
196550_078_reg	PL
196550_080_reg	PL
196550_082_reg	ILA
196550_093_reg	PL
200194_003_reg	MOs
200194_036_reg	ACAd
200194_038_reg	ACAd
200194_063_reg	ACAv
200194_067_reg	ACAd
200194_076_reg	ACAv
200194_090_reg	ACAd
200194_096_reg	ACAd
200194_100_reg	MOs
200194_101_reg	MOs
200194_104_reg	ACAd
200194_109_reg	ACAd
200194_110_reg	ACAd
200196_003_reg	ACAv
200196_005_reg	ACAd
200196_008_reg	ACAd
200196_025_reg	ACAv
200196_026_reg	MOs
200196_037_reg	ACAv
200196_042_reg	ACAd
200196_050_reg	ACAv
200196_056_reg	ACAd
200196_058_reg	MOs
200196_060_reg	ACAd
200196_079_reg	MOs
200197_001_reg	ACAd
200197_002_reg	MOs
200197_011_reg	ACAd
200197_013_reg	MOs
200197_020_reg	ACAd
200197_021_reg	MOs
200197_034_reg	ACAd
200197_057_reg	ACAd
200197_069_reg	ACAd
200197_070_reg	ACAd
200197_074_reg	MOs
200198_002_reg	MOs
200198_011_reg	MOs
200198_012_reg	MOs
200198_013_reg	MOs
200198_015_reg	ACAd
200198_027_reg	ACAd
200198_043_reg	ACAd
200198_050_reg	MOs
200198_054_reg	ACAd
200199_009_reg	ACAd
200199_020_reg	ACAd
200199_031_reg	MOs
200199_044_reg	MOs
200199_057_reg	MOs
200199_066_reg	ACAd
200199_068_reg	MOs
200199_073_reg	ACAd
200290_004_reg	ORBvl
200290_008_reg	ORBvl
200290_018_reg	FRP
200290_019_reg	FRP
200290_021_reg	MOs
200290_030_reg	ILA
200290_037_reg	ILA
200293_001_reg	ILA
200293_005_reg	ORBm
200293_008_reg	ILA
200293_010_reg	ILA
200293_011_reg	ILA
200293_012_reg	ORBm
200293_013_reg	ILA
200293_015_reg	ORBm
200293_019_reg	ILA
200293_028_reg	ILA
200293_038_reg	ORBm
200293_044_reg	ORBvl
200293_060_reg	ACAd
200293_066_reg	ORBvl
200293_087_reg	FRP
200293_089_reg	FRP
200293_090_reg	MOs
200293_091_reg	ORBl
200293_108_reg	ORBl
200293_110_reg	ORBl
200293_114_reg	ORBl
200294_001_reg	ORBvl
200294_010_reg	MOs
200294_014_reg	FRP
200294_026_reg	ORBvl
200294_030_reg	ORBm
200294_033_reg	ORBm
200294_035_reg	ORBvl
200294_037_reg	ORBvl
200294_042_reg	ORBvl
200294_047_reg	ORBvl
200295_003_reg	FRP
200295_004_reg	FRP
200295_009_reg	FRP
200295_021_reg	ILA
200295_037_reg	ORBm
200295_039_reg	ILA
200295_046_reg	ILA
200295_051_reg	ILA
200295_054_reg	PL
200295_055_reg	ILA
200295_056_reg	ILA
200295_058_reg	ILA
200295_060_reg	ILA
200295_062_reg	ILA
200295_063_reg	ILA
200295_071_reg	ILA
200295_078_reg	ILA
200295_103_reg	ORBl
200296_001_reg	ORBl
200296_008_reg	FRP
200296_012_reg	ORBl
200296_013_reg	ORBl
200296_016_reg	MOs
200296_017_reg	FRP
200296_022_reg	ILA
200296_023_reg	ILA
200296_026_reg	ILA
200296_027_reg	PL
200296_032_reg	ILA
200296_038_reg	ILA
200296_039_reg	ILA
200296_041_reg	ILA
200296_043_reg	ILA
200296_052_reg	ILA
200297_005_reg	ORBvl
200297_020_reg	ORBl
200297_030_reg	FRP
200297_031_reg	FRP
200297_034_reg	FRP
200297_040_reg	FRP
200297_045_reg	MOs
200297_057_reg	ORBvl
200297_059_reg	ORBvl
200297_063_reg	ORBm
200297_064_reg	ORBm
200297_075_reg	ORBvl
200297_079_reg	ILA
200297_081_reg	ORBm
200297_085_reg	ORBm
200297_088_reg	ORBm
200297_091_reg	ORBvl
200297_103_reg	ORBm
200297_106_reg	ILA
200297_107_reg	ORBvl
200297_112_reg	ORBm
200297_117_reg	ORBvl
200297_122_reg	FRP
200297_124_reg	ORBvl
200299_001_reg	FRP
200299_002_reg	FRP
200299_003_reg	FRP
200299_025_reg	ILA
200299_028_reg	ORBm
200299_039_reg	ORBvl
200299_042_reg	FRP
200299_046_reg	FRP
200299_047_reg	FRP
200299_054_reg	FRP
200306_001_reg	AId
200306_002_reg	AIv
200306_003_reg	AIv
200306_010_reg	AIv
200306_014_reg	AId
200306_026_reg	AIv
200307_002_reg	AIv
200307_003_reg	AId
200307_006_reg	AIv
200307_009_reg	AId
200307_010_reg	AIv
200307_011_reg	AId
200307_012_reg	AId
200307_018_reg	AIv
200307_019_reg	AId
200307_021_reg	AIv
200307_022_reg	AIv
200308_005_reg	AId
200308_009_reg	AId
200308_011_reg	AId
200308_017_reg	AIv
200308_022_reg	AIv
200308_023_reg	AIv
200308_031_reg	AId
200308_046_reg	AId
200310_009_reg	AId
200310_014_reg	AId
200310_018_reg	AId
200310_023_reg	AId
200310_024_reg	AId
200310_025_reg	AId
200310_028_reg	AIv
200310_039_reg	AIv
200311_013_reg	AIv
200311_014_reg	AIv
200311_023_reg	AIv
200312_011_reg	AIv
200312_017_reg	AIv
200313_004_reg	AId
200313_027_reg	AId
200313_029_reg	AId
200313_063_reg	AId
200313_074_reg	AId
200314_003_reg	AId
200314_021_reg	AId
200314_027_reg	AId
200314_028_reg	AId
200314_037_reg	AId
200314_038_reg	AId
200314_039_reg	AId
200314_045_reg	AId
200314_048_reg	AId
200320_004_reg	ILA
200320_005_reg	ILA
200320_006_reg	ILA
200320_009_reg	PL
200320_016_reg	PL
200320_017_reg	PL
200320_019_reg	PL
200320_024_reg	PL
200320_047_reg	ILA
200320_048_reg	ILA
200321_011_reg	ACAd
200321_022_reg	ACAv
200323_007_reg	ACAd
200323_008_reg	ACAd
200323_022_reg	ACAd
200324_003_reg	ACAd
200324_011_reg	ACAd
200324_015_reg	ACAd
200325_002_reg	ACAd
200325_014_reg	ACAd
200327_001_reg	PL
200327_008_reg	PL
200327_015_reg	PL
200327_053_reg	PL
200327_058_reg	PL
200327_104_reg	PL
200327_120_reg	PL
200329_002_reg	PL
200329_007_reg	ACAd
200329_020_reg	PL
200329_052_reg	PL
200329_062_reg	PL
200331_009_reg	PL
200331_030_reg	ILA
200333_020_reg	PL
200333_041_reg	PL
200333_063_reg	ILA
200333_074_reg	ILA
200579_002_reg	PL
200579_003_reg	ACAd
200579_008_reg	MOs
200579_011_reg	MOs
200579_018_reg	ACAd
200579_020_reg	MOs
200579_022_reg	ACAd
200579_041_reg	PL
200582_010_reg	ACAd
200582_011_reg	MOs
200582_035_reg	FRP
200582_037_reg	PL
200582_040_reg	FRP
200582_042_reg	PL
200582_055_reg	FRP
200583_004_reg	MOs
200583_030_reg	PL
200583_042_reg	PL
201388_003_reg	ACAv
201388_015_reg	ACAv
201388_018_reg	ACAv
201388_028_reg	ACAv
201388_048_reg	ACAv
201388_060_reg	ACAv
201389_007_reg	ACAv
201390_024_reg	ACAd
201390_028_reg	ACAv
201393_013_reg	ACAv
201393_023_reg	ACAv
201398_007_reg	ORBl
201398_008_reg	ORBl
201398_012_reg	ORBl
201398_019_reg	FRP
201398_023_reg	ORBl
201398_025_reg	ORBl
201398_027_reg	FRP
201398_029_reg	AId
201398_033_reg	AId
201399_002_reg	ORBl
201399_006_reg	ORBl
201399_018_reg	ORBl
201399_023_reg	ORBl
201399_033_reg	ORBl
201400_002_reg	AIv
201400_006_reg	AIv
201400_015_reg	ORBl
201400_018_reg	AIv
201400_024_reg	AIv
201400_025_reg	ORBl
201400_026_reg	AId
201400_027_reg	AIv
201401_003_reg	AIv
201401_008_reg	ORBl
201401_017_reg	AIv
201401_022_reg	MOs
201401_023_reg	ORBl
201568_015_reg	ORBvl
201568_019_reg	FRP
201568_023_reg	FRP
201568_031_reg	ORBvl
201568_032_reg	ORBvl
201568_033_reg	FRP
201568_035_reg	FRP
201568_036_reg	ORBm
201568_037_reg	ORBm
201568_038_reg	ORBl
201568_044_reg	ORBvl
201568_047_reg	ORBvl
201569_003_reg	MOs
201569_014_reg	FRP
201569_018_reg	MOs
201570_009_reg	ORBm
201570_012_reg	ORBm
201570_014_reg	PL
201570_023_reg	PL
201570_027_reg	ORBm
201571_008_reg	FRP
201571_014_reg	ORBm
201571_022_reg	ORBm
201571_024_reg	FRP
201571_026_reg	PL
201571_028_reg	FRP
201571_030_reg	FRP
201571_032_reg	FRP
201571_040_reg	PL
201571_047_reg	MOs
201572_006_reg	MOs
201572_016_reg	FRP
201572_025_reg	ORBm
201573_003_reg	FRP
201573_005_reg	MOs
201573_021_reg	FRP
201573_022_reg	FRP
201573_026_reg	ORBvl
201573_029_reg	PL
201573_035_reg	FRP
201573_039_reg	ORBl
201574_009_reg	PL
201574_014_reg	ORBm
201574_030_reg	ORBm
201574_037_reg	FRP
201574_041_reg	ORBm
201574_043_reg	ORBm
201574_044_reg	FRP
201574_047_reg	ORBm
201574_049_reg	ILA
201574_050_reg	ORBm
201575_028_reg	ORBvl
201575_036_reg	FRP
201575_037_reg	FRP
201575_038_reg	FRP
201575_039_reg	FRP
201575_041_reg	FRP
201575_043_reg	FRP
201575_044_reg	FRP
201575_045_reg	FRP
201575_046_reg	FRP
201575_047_reg	FRP
201577_004_reg	ORBm
201577_009_reg	ORBm
201577_015_reg	ORBm
201577_017_reg	ORBm
201577_019_reg	ORBm
201577_035_reg	ORBvl
201577_039_reg	ORBvl
201730_013_reg	MOs
201730_014_reg	ILA
201730_015_reg	ILA
201730_016_reg	ILA
201730_017_reg	ILA
201730_023_reg	ACAd
201730_024_reg	ACAd
201731_004_reg	PL
201731_014_reg	PL
201731_019_reg	PL
201731_024_reg	PL
201731_026_reg	PL
201731_027_reg	PL
201731_032_reg	ILA
201731_042_reg	ILA
201731_043_reg	ILA
201731_046_reg	ILA
201731_049_reg	ILA
201731_053_reg	ILA
201731_055_reg	PL
201732_001_reg	PL
201732_016_reg	ILA
201732_019_reg	ILA
201732_020_reg	ILA
201732_028_reg	ILA
201732_029_reg	ILA
201732_030_reg	ILA
201732_031_reg	ILA
201732_037_reg	ILA
201758_010_reg	ACAd
201758_017_reg	MOs
201759_004_reg	MOs
201759_008_reg	MOs
201759_027_reg	PL
201760_024_reg	ACAd
201760_031_reg	ACAv
201761_030_reg	PL
201762_003_reg	PL
201762_006_reg	MOs
201762_012_reg	PL
201762_025_reg	ILA
201762_032_reg	PL
201763_013_reg	ILA
201763_014_reg	ILA
201763_018_reg	PL
201763_029_reg	ILA
201763_044_reg	ILA
201764_007_reg	MOs
201764_012_reg	MOs
201764_021_reg	ACAd
201764_023_reg	PL
201764_025_reg	PL
201764_035_reg	PL
201764_043_reg	PL
201765_018_reg	MOs
201765_019_reg	MOs
201765_056_reg	PL
201765_059_reg	ILA
201767_002_reg	MOs
201767_006_reg	ACAd
201767_011_reg	ILA
201767_012_reg	ILA
201767_013_reg	ILA
201767_014_reg	ILA
201784_004_reg	ACAd
201784_020_reg	PL
201784_023_reg	PL
201784_029_reg	PL
201784_034_reg	ILA
201784_035_reg	ILA
201784_052_reg	PL
201786_001_reg	ILA
201786_010_reg	PL
201786_011_reg	PL
201786_013_reg	ILA
201786_020_reg	ORBm
201786_031_reg	ILA
201786_032_reg	ILA
201786_034_reg	ORBm
201787_002_reg	ORBm
201787_005_reg	ORBm
201787_006_reg	ORBm
201787_007_reg	ORBm
201787_014_reg	ILA
201787_017_reg	ORBm
201787_019_reg	ILA
201787_021_reg	PL
201787_023_reg	PL
201787_053_reg	ACAd
