# Supplementary material for: DSM: Deep sequential model for complete neuronal morphology representation and feature extraction
Source: Patterns (N Y). 2023 Dec 13;5(1):100896. doi: 10.1016/j.patter.2023.100896 (PMC10801254; doi:10.1016/j.patter.2023.100896)
Supplement: Table S12. Summary of 22 L-Measure features used in this study [file mmc13.xlsx]

## Sheet: Sheet1
Number of Nodes
Soma Surface
Number of Stems
Number of Bifurcatons
Number of Branches
Number of Tips
Overall Width
Overall Height
Overall Depth
Average Diameter
Total Length
Total Surface
Total Volume
Max Euclidean Distance
Max Path Distance
Max Branch Order
Average Contraction
Average Fragmentation
Average Parent-daughter Ratio
Average Bifurcation Angle Local
Average Bifurcation Angle Remote
Hausdorff Dimension
