# Supplementary material for: DSM: Deep sequential model for complete neuronal morphology representation and feature extraction
Source: Patterns (N Y). 2023 Dec 13;5(1):100896. doi: 10.1016/j.patter.2023.100896 (PMC10801254; doi:10.1016/j.patter.2023.100896)
Supplement: Table S13. Unsupervised labeling of DSM-AE and DBSCAN for 1,282 cells — Each cell is assigned to a cluster, and we built the inner-connection of brain regions based on these clusters. [file mmc14.xlsx]

## Sheet: Supplementary_Table_13
	x_tsne	y_tsne	label	dbscan_label
17300_3426_x20339_y44872	0.74809	6.01973	IT_SS	cluster_8
17300_3514_x19676_y45282	1.07909	6.86092	IT_SS	cluster_8
17300_5571_x27063_y39610	-19.8589	9.19215	IT_VIS	cluster_1
17300_5969_x27278_y20820	7.8934	11.6362	IT_VIS	cluster_7
17300_6010_x23413_y13446	7.1923	11.4336	IT_VIS	cluster_7
17302_00001	28.8844	-4.17873	CP_SNr	cluster_2
17302_00002	28.9724	-5.42393	CP_SNr	cluster_2
17302_00003	30.7599	-3.97969	CP_SNr	cluster_2
17302_00005	26.8443	-4.1766	CP_SNr	cluster_2
17302_00006	28.1566	-4.09418	CP_SNr	cluster_2
17302_00007	27.2396	-5.32908	CP_SNr	cluster_2
17302_00009	28.6099	-3.43242	CP_SNr	cluster_2
17302_00010	28.7163	-3.69143	CP_SNr	cluster_2
17302_00011	28.1971	-5.16266	CP_SNr	cluster_2
17302_00016	25.599	7.13012	CP_GPe	cluster_3
17302_00017	26.168	8.22027	CP_GPe	cluster_3
17302_00018	22.8674	13.7099	CP_GPe	cluster_3
17302_00020	-2.5872	-1.16912	VPL	cluster_4
17302_00021	-3.1911	-7.24099	VPL	cluster_4
17302_00027	28.3875	-4.32509	CP_SNr	cluster_2
17302_00031	27.3593	-4.72512	CP_SNr	cluster_2
17302_00033	24.5141	10.8043	CP_GPe	cluster_3
17302_00035	-16.4821	17.2955	MG	cluster_5
17302_00036	-17.4429	17.3521	MG	cluster_5
17302_00037	-14.5147	-16.2857	VPM	cluster_4
17302_00038	-16.9952	17.9167	MG	cluster_5
17302_00039	-26.0419	4.99267	LGd	cluster_6
17302_00040	-27.2445	7.16676	LGd	cluster_6
17302_00041	-26.3712	2.03892	LGd	cluster_6
17302_00043	23.6522	12.3493	CP_GPe	cluster_3
17302_00044	22.9688	11.6126	CP_GPe	cluster_3
17302_00045	25.8458	5.67125	CP_GPe	cluster_3
17302_00046	26.4394	6.30369	CP_GPe	cluster_3
17302_00048	-25.6837	0.825912	LGd	cluster_6
17302_00049	-25.3639	4.67682	LGd	cluster_6
17302_00050	24.3271	9.79619	CP_GPe	cluster_3
17302_00052	-15.9183	17.0518	MG	cluster_5
17302_00053	-2.54297	-2.40285	VPM	cluster_4
17302_00056	24.7395	9.91747	CP_GPe	cluster_3
17302_00057	24.8452	12.0594	CP_GPe	cluster_3
17302_00059	26.1919	7.07805	CP_GPe	cluster_3
17302_00062	28.4782	2.23782	CP_GPe	cluster_3
17302_00063	26.7666	1.02292	CP_GPe	cluster_3
17302_00066	-25.4478	4.32087	LGd	cluster_6
17302_00074	23.8588	11.5921	CP_GPe	cluster_3
17302_00076	-16.2196	18.3896	MG	cluster_5
17302_00077	-16.4308	18.1092	MG	cluster_5
17302_00078	-20.4404	-4.20888	VPL	cluster_10
17302_00079	-17.9874	16.6691	MG	cluster_5
17302_00080	-26.267	3.9283	LGd	cluster_6
17302_00085	23.2277	11.3503	CP_GPe	cluster_3
17302_00086	25.0185	-4.64847	CP_SNr	cluster_2
17302_00091	24.0189	11.8942	CP_GPe	cluster_3
17302_00093	29.4951	-1.31642	CP_SNr	cluster_2
17302_00094	29.4981	-3.45361	CP_SNr	cluster_2
17302_00095	28.1319	-5.25216	CP_SNr	cluster_2
17302_00097	29.413	-2.83846	CP_SNr	cluster_2
17302_00098	23.7012	10.7911	CP_GPe	cluster_3
17302_00099	26.382	4.99302	CP_GPe	cluster_3
17302_00101	24.837	9.42112	CP_GPe	cluster_3
17302_00103	26.5993	10.6359	CP_GPe	cluster_3
17302_00105	29.3734	0.371892	CP_GPe	cluster_3
17302_00106	23.5453	11.7944	CP_GPe	cluster_3
17302_00110	24.1046	10.0356	CP_GPe	cluster_3
17302_00112	-9.64376	-10.5939	VPM	cluster_4
17302_00113	-7.92056	3.75345	VPM	cluster_4
17302_00114	-10.9968	-13.2081	VPM	cluster_4
17302_00115	-9.61909	-10.5352	VPM	cluster_4
17302_00117	-26.8883	7.43537	LGd	cluster_6
17302_00118	-26.6953	2.23015	LGd	cluster_6
17302_00119	-26.8402	5.13408	LGd	cluster_6
17302_00120	-24.8483	3.48195	LGd	cluster_6
17302_00121	-25.3436	1.40059	LGd	cluster_6
17302_00123	25.3272	9.2235	CP_GPe	cluster_3
17302_00124	25.7577	8.77246	CP_GPe	cluster_3
17543_2434_x11441_y5587	-1.84182	5.6432	IT_SS	cluster_4
17543_3308_x10077_y3766	0.687277	-1.36302	IT_SS	cluster_4
17543_3705_x9619_y20864	0.870584	6.09504	IT_SS	cluster_8
17543_3828_x6023_y17044	-20.1547	5.74411	IT_SS	cluster_1
17543_3842_x7369_y3542	8.41194	7.95587	IT_SS	cluster_7
17543_4868_x6727_y21047	0.589629	-1.00567	IT_SS	cluster_4
17543_4926_x5833_y20277	-5.97698	1.44112	IT_SS	cluster_4
17543_5296_x5131_y20385	-21.878	4.4728	IT_VIS	cluster_1
17543_5334_x5066_y20381	8.04777	11.2012	IT_VIS	cluster_7
17545_00004	21.0537	10.7256	CP_GPe	cluster_3
17545_00006	30.0358	-2.10942	CP_SNr	cluster_2
17545_00007	29.8886	1.08274	CP_GPe	cluster_3
17545_00008	26.0527	-4.79671	CP_SNr	cluster_2
17545_00024	24.4853	5.30658	CP_GPe	cluster_3
17545_00026	21.1206	13.0337	CP_GPe	cluster_3
17545_00027	24.3152	9.89254	CP_GPe	cluster_3
17545_00028	26.033	7.69742	CP_GPe	cluster_3
17545_00029	22.1597	13.0302	CP_GPe	cluster_3
17545_00030	23.088	11.7421	CP_GPe	cluster_3
17545_00040	21.0797	9.68534	CP_GPe	cluster_3
17545_00044	22.3845	12.8034	CP_GPe	cluster_3
17545_00045	29.2366	-2.56361	CP_SNr	cluster_2
17545_00050	21.639	12.9801	CP_GPe	cluster_3
17545_00052	27.8323	9.10744	CP_GPe	cluster_3
17545_00053	22.5284	13.0196	CP_GPe	cluster_3
17545_00054	-11.186	-18.4036	VPM	cluster_4
17545_00055	-9.37664	-6.69124	VPM	cluster_4
17545_00056	-8.8286	-9.68205	VPM	cluster_4
17545_00057	-2.66398	-1.69811	VPM	cluster_4
17545_00058	-9.78828	-15.3621	VPM	cluster_4
17545_00059	24.2266	9.16831	CP_GPe	cluster_3
17545_00063	24.0563	10.605	CP_GPe	cluster_3
17545_00065	22.9126	12.5276	CP_GPe	cluster_3
17545_00066	23.7483	10.8991	CP_GPe	cluster_3
17545_00067	24.6527	11.2898	CP_GPe	cluster_3
17545_00068	25.567	8.58662	CP_GPe	cluster_3
17545_00073	30.2069	1.00915	CP_GPe	cluster_3
17545_00074	26.614	2.62831	CP_GPe	cluster_3
17545_00075	-9.75931	-12.332	VPM	cluster_4
17545_00078	-10.3049	-12.338	VPM	cluster_4
17545_00081	-18.8114	18.2455	MG	cluster_5
17545_00082	-17.8129	17.0377	MG	cluster_5
17545_00088	-21.0553	-0.157201	LGd	cluster_10
17545_00091	-27.2299	8.03274	LGd	cluster_6
17545_00092	-25.6777	7.84438	LGd	cluster_6
17545_00093	-25.1504	-0.701211	LGd	cluster_6
17545_00094	-25.2707	-0.738492	LGd	cluster_6
17545_00095	-26.5703	8.52495	LGd	cluster_6
17545_00110	-3.63037	-9.71528	VPM	cluster_4
17545_00111	26.9326	9.17469	CP_GPe	cluster_3
17545_00113	27.0165	8.61248	CP_GPe	cluster_3
17545_00115	25.3755	-3.48465	CP_GPe	cluster_2
17545_00116	22.6491	13.5336	CP_GPe	cluster_3
17545_00118	25.591	9.36759	CP_GPe	cluster_3
17545_00119	27.9567	-3.8666	CP_SNr	cluster_2
17545_00120	22.1319	13.8531	CP_GPe	cluster_3
17545_00121	22.8717	14.4204	CP_SNr	cluster_3
17545_00122	26.4973	-4.44584	CP_SNr	cluster_2
17545_00124	28.8663	1.73926	CP_GPe	cluster_3
17545_00125	23.9085	-4.37535	CP_SNr	cluster_2
17545_00126	27.2946	-5.77851	CP_SNr	cluster_2
17545_00129	29.8053	1.30951	CP_GPe	cluster_3
17545_00130	26.8142	-5.63796	CP_SNr	cluster_2
17545_00131	24.0773	-4.3085	CP_SNr	cluster_2
17545_00132	29.284	-2.22615	CP_SNr	cluster_2
17545_00136	30.3307	0.839783	CP_GPe	cluster_3
17545_00138	29.5769	-2.54297	CP_SNr	cluster_2
17545_00140	29.6692	-2.8459	CP_SNr	cluster_2
17545_00143	22.2241	10.5219	CP_GPe	cluster_3
17545_00144	24.6171	10.575	CP_GPe	cluster_3
17545_00145	22.1718	13.4877	CP_GPe	cluster_3
17545_00146	29.2147	1.55868	CP_GPe	cluster_3
17545_00150	22.7666	11.4652	CP_GPe	cluster_3
17545_00154	-18.8585	6.84504	VPL	cluster_1
17545_00155	23.9293	11.0449	CP_GPe	cluster_3
17545_00158	24.1854	11.5862	CP_GPe	cluster_3
17545_00159	25.3857	7.79384	CP_GPe	cluster_3
17545_00162	0.888477	1.92691	MG	cluster_4
17545_00163	-16.2334	16.7064	MG	cluster_5
17545_00164	-17.7344	17.1595	MG	cluster_5
17545_00165	-16.9672	17.3869	MG	cluster_5
17545_00166	-17.1549	17.3387	MG	cluster_5
17545_00168	-10.5981	-16.1019	VPM	cluster_4
17545_00170	-27.1666	7.96809	LGd	cluster_6
17545_00172	-10.6138	-17.2201	VPM	cluster_4
17545_00173	-26.5054	1.71215	LGd	cluster_6
17545_00174	-26.3351	1.21348	LGd	cluster_6
17545_00179	-26.851	7.44425	LGd	cluster_6
17781_5361_x17741_y11849	28.0286	8.83013	CP_GPe	cluster_3
17787_00007	16.9776	6.94731	CP_SNr	cluster_7
17787_00013	27.8931	3.64254	CP_GPe	cluster_3
17787_00014	24.8002	-3.79808	CP_SNr	cluster_2
17787_00019	16.6387	7.10281	CP_SNr	cluster_7
17787_00026	16.8425	7.13141	CP_SNr	cluster_7
17787_00050	23.3304	-3.53645	CP_SNr	cluster_2
17787_4521_x5172_y12873	21.874	14.0039	IT_SS	cluster_3
17787_4690_x4440_y9176	10.3926	7.26479	IT_SS	cluster_7
17787_7070_x12739_y1410	-20.6298	9.11412	IT_VIS	cluster_1
17788_4719_x3512_y9492	21.6721	13.4654	IT_SS	cluster_3
17788_5059_x3960_y6601	-6.37622	3.88609	IT_SS	cluster_4
18047_2622_x11862_y12983	-0.26584	11.0954	ET_MO	cluster_8
18047_3132_x24052_y12385	-2.58671	9.17168	ET_MO	cluster_8
18047_4141_x14168_y9063	21.5133	-9.10726	ET_MO	cluster_9
18047_5719_x25513_y7957	8.90509	10.8065	ET_SS	cluster_7
182724_2238_x7096_y20268	21.34	-9.53785	ET_MO	cluster_9
182724_2247_x6785_y11803	20.8343	-11.2354	ET_MO	cluster_9
182724_2333_x7081_y21185	20.7471	-11.054	ET_MO	cluster_9
182724_2494_x6419_y20983	-0.141984	11.5047	ET_MO	cluster_8
182724_2526_x7529_y21792	19.944	-9.69135	ET_MO	cluster_9
182724_2997_x5821_y12613	-1.45674	7.90407	ET_MO	cluster_8
182724_3887_x5901_y10339	22.6153	-8.19494	ET_SS	cluster_9
182724_4327_x4847_y18972	20.7133	-9.72887	ET_MO	cluster_9
182724_4580_x5627_y9427	13.7431	10.9649	ET_SS	cluster_7
182725_2376_x10033_y10786	-1.49659	9.20045	ET_MO	cluster_8
182725_4080_x6576_y11407	21.0952	-9.33538	ET_MO	cluster_9
182725_4160_x5717_y19181	23.3285	-8.70659	ET_MO	cluster_9
182725_4390_x5078_y18459	22.9407	-10.1165	ET_SS	cluster_9
182725_5012_x5980_y10427	20.0587	-8.1738	ET_SS	cluster_9
18452_5511_x26566_y3403	-23.4538	-1.65912	IT_SS	cluster_10
18452_7249_x11408_y2071	-26.4739	5.4944	IT_VIS	cluster_6
18453_1641_x24165_y10580	-1.17137	9.71124	IT_MO	cluster_8
18453_1643_x24077_y11694	-0.498844	9.31316	IT_MO	cluster_8
18453_1924_x22284_y8069	-0.122637	10.8948	IT_MO	cluster_8
18453_2190_x23739_y8507	-1.3355	9.32188	IT_MO	cluster_8
18453_2400_x15836_y7243	-1.04342	10.1378	IT_MO	cluster_8
18453_2428_x13810_y8197	-0.342199	7.66612	IT_MO	cluster_8
18453_2632_x11687_y8383	-1.96564	9.04784	IT_MO	cluster_8
18453_2645_x28684_y11703	-0.102364	7.67485	IT_MO	cluster_8
18453_2713_x27713_y9899	-0.813859	7.21428	IT_MO	cluster_8
18453_2884_x12998_y7285	-2.32317	6.71697	IT_MO	cluster_8
18453_2991_x13607_y7348	-1.46578	9.38627	IT_MO	cluster_8
18453_3021_x27493_y8943	-2.38857	9.33716	IT_MO	cluster_8
18453_3186_x12745_y7108	-12.5994	-21.9148	IT_MO	cluster_4
18453_3316_x8214_y11076	-2.84847	2.25024	IT_SS	cluster_4
18453_3350_x8925_y9653	-2.24425	3.0559	IT_SS	cluster_4
18453_3456_x24161_y6646	-3.73805	9.1703	IT_MO	cluster_8
18453_3471_x28224_y8289	-18.0062	7.26059	IT_SS	cluster_1
18453_3516_x21006_y6048	-21.35	0.0346168	IT_MO	cluster_10
18453_3564_x30226_y9677	-2.70637	8.88909	IT_SS	cluster_8
18453_3579_x30397_y10103	-1.60774	2.48553	IT_SS	cluster_4
18453_3690_x8282_y9898	-2.07978	2.63856	IT_SS	cluster_4
18453_3767_x22604_y5643	-2.98168	9.68284	IT_MO	cluster_8
18453_3795_x13584_y5960	-3.72525	9.21601	IT_MO	cluster_8
18453_3841_x9500_y7920	-3.94752	0.538363	IT_SS	cluster_4
18453_4067_x16924_y5288	-19.403	10.6234	IT_MO	cluster_1
18453_4221_x16935_y5165	-20.8465	9.46809	IT_MO	cluster_1
18453_4231_x30739_y8470	-8.01319	0.384421	IT_SS	cluster_4
18453_4345_x12044_y5189	-18.6864	9.94872	IT_SS	cluster_1
18453_4403_x30609_y7732	-7.76024	2.2153	IT_SS	cluster_4
18453_4540_x32498_y9442	-6.47198	1.24781	IT_SS	cluster_4
18453_4693_x33039_y11636	-8.07025	5.1745	IT_SS	cluster_4
18453_4711_x14090_y3943	-18.9201	10.028	IT_SS	cluster_1
18453_4725_x30684_y6703	-2.91139	8.13274	IT_SS	cluster_8
18453_5033_x32118_y8975	-1.24065	-3.9937	IT_SS	cluster_4
18453_5228_x9833_y5221	-11.7726	-21.4016	IT_SS	cluster_4
18453_5317_x24548_y3717	-20.1954	8.40605	IT_SS	cluster_1
18453_5436_x32746_y12751	-18.2477	7.97109	IT_SS	cluster_1
18453_5535_x29214_y5045	-22.5848	3.56372	IT_SS	cluster_6
18453_5667_x25695_y3103	-22.2096	9.56308	IT_VIS	cluster_1
18453_5766_x31719_y6139	-10.1226	3.16099	IT_SS	cluster_4
18453_5941_x24629_y3152	-19.7999	9.56717	IT_VIS	cluster_1
18453_5995_x24812_y3143	-20.2901	9.38928	IT_VIS	cluster_1
18453_6040_x24821_y3042	-19.3966	9.75095	IT_VIS	cluster_1
18453_6053_x8032_y5933	-1.27376	-3.32043	IT_VIS	cluster_4
18453_6181_x10238_y3690	-20.1417	10.2167	IT_VIS	cluster_1
18453_6316_x30559_y4743	-27.0767	3.45235	IT_VIS	cluster_6
18453_6477_x30376_y5078	-26.5321	8.1679	IT_VIS	cluster_6
18453_6479_x9010_y4330	-22.7083	9.15315	IT_VIS	cluster_1
18453_6537_x8725_y4484	-24.9487	7.56862	IT_VIS	cluster_6
18453_6561_x9442_y3817	-24.8204	8.36303	IT_VIS	cluster_6
18453_6604_x9161_y4006	-21.4199	9.74024	IT_VIS	cluster_1
18453_6675_x10576_y3102	-24.6494	4.96325	IT_VIS	cluster_6
18453_6675_x8876_y4461	10.6259	9.7942	IT_VIS	cluster_7
18453_6746_x8555_y4741	-24.2194	6.33634	IT_VIS	cluster_6
18453_6748_x28152_y3578	-27.1757	3.90526	IT_VIS	cluster_6
18453_6756_x7677_y5336	-22.9015	8.06434	IT_VIS	cluster_1
18453_6846_x11548_y2831	-25.7331	1.69316	IT_VIS	cluster_6
18453_7007_x11486_y3611	-25.8961	7.40184	IT_VIS	cluster_6
18453_7010_x8769_y4509	-23.8678	4.96415	IT_VIS	cluster_6
18453_7024_x9012_y4138	-21.4191	11.2201	IT_VIS	cluster_1
18453_7112_x9089_y4667	-25.0946	6.63303	IT_VIS	cluster_6
18453_7132_x11495_y3152	-27.3251	6.50598	IT_VIS	cluster_6
18453_7132_x31679_y7308	-18.8461	9.40051	IT_VIS	cluster_1
18453_7146_x8788_y4552	-25.5512	6.86896	IT_VIS	cluster_6
18453_7188_x11060_y3637	-26.2411	6.72328	IT_VIS	cluster_6
18453_7223_x30215_y5120	-24.9123	7.6665	IT_VIS	cluster_6
18453_7245_x12979_y2864	-24.8651	8.35181	IT_VIS	cluster_6
18453_7304_x11719_y3749	-27.3984	5.66798	IT_VIS	cluster_6
18454_00002	27.6539	-2.55558	CP_SNr	cluster_2
18454_00003	28.0206	-3.37958	CP_SNr	cluster_2
18454_00004	27.2698	2.15029	CP_GPe	cluster_3
18454_00009	27.3095	-6.54231	CP_SNr	cluster_2
18454_00010	26.3759	1.21618	CP_GPe	cluster_3
18454_00011	25.9798	6.15409	CP_GPe	cluster_3
18454_00015	23.2877	10.3875	CP_GPe	cluster_3
18454_00016	22.8629	10.8787	CP_GPe	cluster_3
18454_00017	27.0596	7.43107	CP_GPe	cluster_3
18454_00018	25.7866	-4.02862	CP_SNr	cluster_2
18454_00020	25.2677	8.4277	CP_GPe	cluster_3
18454_00021	27.803	-3.82229	CP_SNr	cluster_2
18454_00022	23.9817	10.4132	CP_GPe	cluster_3
18454_00024	26.659	-3.07162	CP_SNr	cluster_2
18454_00027	23.7361	12.0399	CP_GPe	cluster_3
18454_00028	28.572	-6.11798	CP_SNr	cluster_2
18454_00039	23.0721	12.7063	CP_GPe	cluster_3
18454_00046	-11.583	-16.0018	VPM	cluster_4
18454_00048	-9.39534	-20.6038	VPM	cluster_4
18454_00049	29.0382	4.17346	CP_GPe	cluster_3
18454_00052	-2.13189	3.24694	VPM	cluster_4
18454_00059	-25.6089	0.614458	LGd	cluster_6
18454_00060	-8.92229	-11.7575	VPM	cluster_4
18454_00061	-9.85694	-9.94923	VPM	cluster_4
18454_00063	-18.3108	16.4991	MG	cluster_5
18454_00064	-11.6759	-14.3869	VPM	cluster_4
18454_00066	-4.42691	-9.31331	VPM	cluster_4
18454_00067	-21.6486	-3.48112	VPM	cluster_10
18454_00068	-20.2427	-1.43866	VPL	cluster_10
18454_00070	1.25039	-1.94852	VPM	cluster_4
18454_00071	-2.97205	-0.00616297	VPM	cluster_4
18454_00072	-1.90795	2.51817	VPM	cluster_4
18454_00093	29.1913	6.3167	CP_SNr	cluster_3
18454_00105	-9.09636	-18.2995	VPM	cluster_4
18454_00106	-2.77368	2.66782	VPM	cluster_4
18454_00107	-2.76747	-4.56578	VPM	cluster_4
18454_00109	-19.2105	3.77898	VPL	cluster_1
18454_00111	28.5794	-3.0923	CP_SNr	cluster_2
18454_00127	0.0861984	-0.919205	VPM	cluster_4
18454_00131	-1.06124	3.57958	VPM	cluster_4
18454_00134	-8.72222	-10.8588	VPM	cluster_4
18454_00135	-0.783178	-4.46869	VPM	cluster_4
18454_00136	0.405928	2.47019	VPM	cluster_4
18454_00137	-8.28721	-6.26616	VPM	cluster_4
18454_00138	1.38704	-3.13496	VPM	cluster_4
18454_00140	-0.472357	-4.01073	VPM	cluster_4
18454_00145	-10.0996	-14.62	VPM	cluster_4
18454_00146	-1.36825	-6.24254	VPM	cluster_4
18454_00148	-19.4326	1.84916	VPL	cluster_10
18454_00149	-16.221	18.4386	MG	cluster_5
18454_00150	-15.7499	17.3528	MG	cluster_5
18454_00152	-9.92759	-16.9315	VPM	cluster_4
18454_00153	1.30487	-4.38241	VPM	cluster_4
18454_00154	-0.493291	-4.01077	VPM	cluster_4
18454_00155	0.91282	-5.06178	VPM	cluster_4
18454_00157	-1.82221	0.911601	VPM	cluster_4
18454_00158	-2.63566	-1.03564	VPM	cluster_4
18454_00159	-0.829248	-0.313419	VPM	cluster_4
18454_00160	-2.14663	2.62332	VPM	cluster_4
18454_00161	-0.642645	3.2514	VPM	cluster_4
18454_00162	-3.80075	-8.52688	VPM	cluster_4
18454_00163	-19.4486	-0.232417	VPL	cluster_10
18454_00164	-2.02677	0.84264	VPM	cluster_4
18454_00165	-6.81066	2.59392	VPM	cluster_4
18454_00166	-19.2724	1.34616	VPL	cluster_10
18454_00167	-19.3182	-0.634933	VPL	cluster_10
18454_00168	-20.6132	6.81075	VPL	cluster_1
18454_00169	-19.2972	9.47065	VPL	cluster_1
18454_00170	-15.8114	16.9342	MG	cluster_5
18454_00171	-16.238	17.3761	MG	cluster_5
18454_00174	23.955	-4.59857	CP_SNr	cluster_2
18454_01000	-21.3787	8.41947	VPL	cluster_1
18454_01004	-20.7452	6.53465	VPL	cluster_1
18454_01006	-20.482	8.53758	VPL	cluster_1
18454_01007	-18.1718	9.71134	VPL	cluster_1
18454_01009	-12.6992	-15.2776	VPM	cluster_4
18454_01010	-10.1271	-9.46546	VPM	cluster_4
18454_01012	-20.4501	-2.03747	VPL	cluster_10
18454_01013	-2.99499	-6.23238	VPM	cluster_4
18454_01014	-2.64545	1.58891	VPM	cluster_4
18454_01015	-5.46679	1.68459	VPM	cluster_4
18454_01018	-2.57949	0.800368	VPM	cluster_4
18454_01021	-27.1959	7.97098	LGd	cluster_6
18454_01023	-23.038	-3.03781	VPM	cluster_10
18454_01027	-10.2496	-4.69591	VPM	cluster_4
18454_01030	-22.8694	-3.33858	VPM	cluster_10
18454_01031	-22.4619	-3.28671	VPM	cluster_10
18454_01032	-22.4672	-3.00653	VPM	cluster_10
18454_01033	-21.5117	-2.20649	VPL	cluster_10
18454_01034	-21.0562	-1.21957	VPM	cluster_10
18454_01035	-22.3581	-3.31325	VPM	cluster_10
18454_01038	-20.0214	-1.92988	VPL	cluster_10
18454_01039	-8.82608	-7.61606	VPM	cluster_4
18454_01040	-12.5502	-17.9517	VPM	cluster_4
18454_01041	-12.0583	-12.8808	VPM	cluster_4
18454_01042	-10.7082	-10.2875	VPM	cluster_4
18454_01043	-9.6525	-9.31495	VPM	cluster_4
18454_01044	-12.1248	-16.2511	VPM	cluster_4
18454_01045	-14.421	-15.4007	VPM	cluster_4
18454_01047	-8.3615	-6.74666	VPM	cluster_4
18454_01048	-7.24804	3.45284	VPM	cluster_4
18454_01049	-7.19748	3.40004	VPM	cluster_4
18454_01050	-21.8744	-0.711676	LGd	cluster_10
18454_01051	-9.99153	-4.72809	VPM	cluster_4
18454_01052	-10.1173	-20.9227	VPM	cluster_4
18454_01053	-8.34158	-10.0414	VPM	cluster_4
18454_01054	-9.90745	-12.3303	VPM	cluster_4
18454_01055	-13.0749	-10.0776	VPM	cluster_4
18454_01059	-11.2141	-9.40585	VPM	cluster_4
18454_01060	-6.44114	2.86813	VPM	cluster_4
18454_01061	-7.34395	2.55356	VPM	cluster_4
18454_01062	-3.80881	-7.11557	VPM	cluster_4
18454_01063	-6.74414	2.15465	VPM	cluster_4
18454_01064	-2.01205	-4.3012	VPM	cluster_4
18454_01066	-2.76837	2.65063	VPM	cluster_4
18454_01067	-2.4693	0.0203383	VPM	cluster_4
18454_01069	-2.57869	2.06223	VPM	cluster_4
18454_01073	0.776311	-1.20647	VPM	cluster_4
18454_01074	1.00506	-0.116288	VPM	cluster_4
18454_01078	22.9495	13.664	CP_GPe	cluster_3
18454_01080	-8.34901	-12.2498	VPM	cluster_4
18454_01081	0.509158	-5.90083	VPM	cluster_4
18454_01082	-7.02769	2.92386	VPM	cluster_4
18454_01085	-2.17037	-9.37452	VPM	cluster_4
18454_01086	-10.3535	-12.8546	VPM	cluster_4
18454_01089	-8.82855	-4.63253	VPM	cluster_4
18454_01090	-11.9215	-16.1659	VPM	cluster_4
18454_01091	-22.5232	6.90752	VPM	cluster_1
18454_01093	-18.8907	-1.80787	MG	cluster_10
18454_01096	1.15699	-4.76794	VPM	cluster_4
18454_01098	-10.8248	-17.5018	VPM	cluster_4
18454_01100	-11.3376	-13.1651	VPM	cluster_4
18454_01101	-9.32857	-7.70097	VPM	cluster_4
18454_01103	-9.16095	-13.6514	VPM	cluster_4
18454_01104	1.32958	-4.07529	VPM	cluster_4
18454_01105	-11.8999	-16.8555	VPM	cluster_4
18454_01106	-10.7236	-12.2255	VPM	cluster_4
18454_01108	-7.04139	3.1398	VPM	cluster_4
18454_01110	-7.67522	-5.94143	VPM	cluster_4
18454_01111	-13.9606	-16.8289	VPM	cluster_4
18454_01112	-11.9616	-17.6786	VPM	cluster_4
18454_01113	-10.3179	-10.3814	VPM	cluster_4
18454_01114	-12.3757	-17.3019	VPM	cluster_4
18454_01115	-9.36881	-9.94985	VPM	cluster_4
18454_01116	-21.2066	-2.40265	VPM	cluster_10
18454_01117	-11.5955	-17.4546	VPM	cluster_4
18454_01118	-21.9414	-3.61125	VPM	cluster_10
18454_01119	-10.8576	-16.9017	VPM	cluster_4
18454_01121	-19.2012	6.81864	VPL	cluster_1
18454_01122	-8.17345	-9.79279	VPM	cluster_4
18454_01123	-20.237	-4.79378	VPM	cluster_10
18454_01126	-2.40652	-9.50466	VPM	cluster_4
18454_01127	-27.7336	7.17866	LGd	cluster_6
18454_01130	-19.134	8.66837	VPL	cluster_1
18454_01132	-18.7398	3.81647	VPL	cluster_1
18454_01134	-17.9402	7.62269	VPL	cluster_1
18455_00002	29.2912	3.61687	CP_GPe	cluster_3
18455_00004	25.8448	7.69291	CP_GPe	cluster_3
18455_00005	27.7293	6.78627	CP_GPe	cluster_3
18455_00007	26.0426	8.58607	CP_GPe	cluster_3
18455_00008	24.9832	8.59217	CP_GPe	cluster_3
18455_00009	23.3144	9.68664	CP_GPe	cluster_3
18455_00012	24.1405	5.66196	CP_GPe	cluster_3
18455_00013	25.5575	9.96028	CP_GPe	cluster_3
18455_00014	24.8447	10.5034	CP_GPe	cluster_3
18455_00015	-7.38504	3.20647	VPM	cluster_4
18455_00016	28.0802	7.68319	CP_GPe	cluster_3
18455_00017	-24.4979	-0.421896	LGd	cluster_6
18455_00018	-26.9485	6.52343	LGd	cluster_6
18455_00019	-20.1145	-2.72647	VPL	cluster_10
18455_00020	-11.1613	-16.3224	VPM	cluster_4
18455_00021	-11.7115	-17.8657	VPM	cluster_4
18455_00022	-10.8094	-13.6025	VPM	cluster_4
18455_00026	24.157	11.4876	CP_GPe	cluster_3
18455_00028	26.4594	-3.34242	CP_SNr	cluster_2
18455_00030	23.639	8.89447	CP_GPe	cluster_3
18455_00031	28.0798	2.36231	CP_GPe	cluster_3
18455_00032	24.7337	9.22532	CP_GPe	cluster_3
18455_00033	27.4648	-5.59102	CP_SNr	cluster_2
18455_00036	22.5545	12.218	CP_GPe	cluster_3
18455_00037	25.6098	-4.25361	CP_SNr	cluster_2
18455_00040	25.5042	7.388	CP_GPe	cluster_3
18455_00041	30.3159	-0.227502	CP_GPe	cluster_2
18455_00042	-27.5146	7.54771	LGd	cluster_6
18455_00043	-26.3992	2.10624	LGd	cluster_6
18455_00044	-26.3798	3.15277	LGd	cluster_6
18455_00045	-27.2368	5.94232	LGd	cluster_6
18455_00046	-26.1002	6.72079	LGd	cluster_6
18455_00047	-6.95211	-7.50303	VPM	cluster_4
18455_00049	-21.5005	-4.69793	VPM	cluster_10
18455_00050	-16.2688	17.3342	MG	cluster_5
18455_00119	23.3768	12.8147	CP_GPe	cluster_3
18455_00120	-14.7159	-16.6873	VPL	cluster_4
18455_00122	-8.96076	3.26006	VPM	cluster_4
18455_00125	-21.7436	-4.5469	VPL	cluster_10
18455_00135	28.7458	3.08748	CP_GPe	cluster_3
18455_00136	-10.6513	-11.6613	VPM	cluster_4
18455_00137	-14.5505	-15.4787	VPM	cluster_4
18455_00138	-11.6429	-17.4034	VPM	cluster_4
18455_00139	-11.7863	-11.6962	VPM	cluster_4
18455_00140	-7.66367	3.10758	VPM	cluster_4
18455_00142	-6.34529	-8.41291	VPM	cluster_4
18455_00144	-6.24028	1.915	VPM	cluster_4
18455_00145	-10.5885	-19.4999	VPM	cluster_4
18455_00146	-3.36718	-6.54273	VPM	cluster_4
18455_00147	-3.2483	-4.32877	VPM	cluster_4
18455_00148	-2.62609	-2.35147	VPM	cluster_4
18455_00150	-0.70626	-2.87747	VPM	cluster_4
18455_00153	-20.4082	6.73582	VPL	cluster_1
18455_00154	-2.41241	2.00062	VPM	cluster_4
18455_00159	-1.42676	0.347992	VPM	cluster_4
18455_00172	22.5094	13.7003	CP_GPe	cluster_3
18455_00180	30.3164	-4.44049	CP_SNr	cluster_2
18455_00182	27.5611	-4.32853	CP_SNr	cluster_2
18455_00199	0.830358	-0.719951	VPM	cluster_4
18455_00200	-3.83714	-8.62034	VPM	cluster_4
18455_00201	-3.38578	-6.76023	VPM	cluster_4
18455_00202	-7.39863	3.95049	VPM	cluster_4
18455_00203	-5.66255	-7.64914	VPM	cluster_4
18455_00204	-11.3955	-16.7524	VPM	cluster_4
18455_00206	-14.0897	-16.4332	VPM	cluster_4
18455_00208	-2.90019	-3.80077	VPM	cluster_4
18455_00210	-2.36285	3.58771	VPM	cluster_4
18455_00240	27.4635	-4.22034	CP_SNr	cluster_2
18455_00252	-9.72183	-13.5188	VPM	cluster_4
18455_00253	-5.96508	2.35563	VPM	cluster_4
18455_00254	-8.44721	-7.08881	VPM	cluster_4
18455_00255	-9.42672	-11.4662	VPM	cluster_4
18455_00256	1.37662	-3.77185	VPM	cluster_4
18455_00257	1.36011	-3.64006	VPM	cluster_4
18455_00258	-10.3504	-10.8412	VPM	cluster_4
18455_00259	-8.87911	-9.20783	VPM	cluster_4
18455_00260	-11.9838	-17.9538	VPM	cluster_4
18455_00261	-7.02625	-7.61538	VPM	cluster_4
18455_00262	-14.2532	-15.3748	VPM	cluster_4
18455_00263	-9.81855	-20.3802	VPM	cluster_4
18455_00264	-2.42341	3.60792	VPM	cluster_4
18455_3718_x10944_y12140	26.3536	-1.74804	CP_SNr	cluster_2
18455_4619_x10185_y12182	24.7897	10.2357	CP_GPe	cluster_3
18455_5253_x25617_y13881	-2.90131	-6.5187	VPM	cluster_4
18455_5316_x26308_y13288	-2.776	-6.05775	VPM	cluster_4
18455_5404_x24949_y14106	-3.34051	-5.3589	VPM	cluster_4
18455_5472_x13482_y11733	-8.71492	-3.79909	VPM	cluster_4
18455_5474_x14981_y13279	-2.69069	-3.83708	VPM	cluster_4
18455_5507_x14812_y14221	-2.35566	-3.37701	VPM	cluster_4
18455_5730_x15780_y13638	-1.32355	1.67516	VPM	cluster_4
18457_00001	28.2484	3.10724	CP_GPe	cluster_3
18457_00002	23.4599	11.5718	CP_GPe	cluster_3
18457_00003	28.2101	3.64753	CP_GPe	cluster_3
18457_00004	30.9168	-2.2786	CP_GPe	cluster_2
18457_00006	29.4316	2.74623	CP_GPe	cluster_3
18457_00007	24.9731	-5.16814	CP_GPe	cluster_2
18457_00008	23.6285	-5.38174	CP_SNr	cluster_2
18457_00010	-19.944	-3.61291	VPM	cluster_10
18457_00013	-8.69341	-8.35215	VPM	cluster_4
18457_00014	26.2615	-6.53728	CP_SNr	cluster_2
18457_00015	27.4179	0.66271	CP_GPe	cluster_3
18457_00017	-11.671	-19.7349	VPM	cluster_4
18457_00018	-10.912	-15.0343	VPM	cluster_4
18457_00019	14.7757	-11.3554	VPM	cluster_11
18457_00023	-11.4637	-15.2558	VPM	cluster_4
18457_00024	-10.6742	-14.7832	VPM	cluster_4
18457_00025	-11.1662	-17.5566	VPM	cluster_4
18457_00026	-9.51475	-11.0441	VPM	cluster_4
18457_00027	-10.2907	-11.2859	VPM	cluster_4
18457_00028	-5.79952	2.75917	VPM	cluster_4
18457_00030	29.2643	1.79513	CP_GPe	cluster_3
18457_00031	28.6561	2.24364	CP_GPe	cluster_3
18457_00032	28.721	2.05514	CP_GPe	cluster_3
18457_00033	28.5603	0.676493	CP_GPe	cluster_3
18457_00034	27.9659	-3.94891	CP_SNr	cluster_2
18457_00035	30.5228	-1.80739	CP_GPe	cluster_2
18457_00037	28.8172	2.26352	CP_GPe	cluster_3
18457_00039	28.3699	3.39273	CP_GPe	cluster_3
18457_00040	25.9519	-2.44411	CP_SNr	cluster_2
18457_00041	29.163	2.28564	CP_GPe	cluster_3
18457_00043	27.0728	3.77965	CP_GPe	cluster_3
18457_00044	27.7515	5.32602	CP_GPe	cluster_3
18457_00045	-6.5172	-6.55806	VPM	cluster_4
18457_00046	-8.92491	-10.3089	VPM	cluster_4
18457_00047	-10.9355	-15.8874	VPM	cluster_4
18457_00048	-13.8228	-17.0659	VPM	cluster_4
18457_00049	-7.13267	-8.25852	VPM	cluster_4
18457_00051	0.333515	-6.54223	VPM	cluster_4
18457_00052	-10.1719	-14.1812	VPM	cluster_4
18457_00053	-7.92684	-8.15205	VPM	cluster_4
18457_00054	-0.0610311	-4.97944	VPM	cluster_4
18457_00055	-10.6119	-15.2062	VPM	cluster_4
18457_00056	-11.0828	-13.8459	VPM	cluster_4
18457_00057	-10.9822	-14.0541	VPM	cluster_4
18457_00058	-9.66125	-8.97661	VPM	cluster_4
18457_00059	-11.5069	-15.0893	VPM	cluster_4
18457_00061	0.166545	-5.55727	VPM	cluster_4
18457_00062	-1.24869	-6.92752	VPM	cluster_4
18457_00063	-11.6696	-15.226	VPM	cluster_4
18457_00064	-8.61217	-6.40313	VPM	cluster_4
18457_00065	-11.3041	-20.2786	VPM	cluster_4
18457_00066	-9.29969	-7.74194	VPM	cluster_4
18457_00068	-10.1494	-11.554	VPM	cluster_4
18457_00072	-9.19301	-11.7329	VPM	cluster_4
18457_00073	-7.39421	-6.80646	VPM	cluster_4
18457_00074	-18.8321	16.9538	MG	cluster_5
18457_00076	26.8623	-5.18275	CP_SNr	cluster_2
18457_00079	25.6901	-5.21186	CP_SNr	cluster_2
18457_00080	24.5861	-5.46975	CP_SNr	cluster_2
18457_00082	27.732	-3.11353	CP_SNr	cluster_2
18457_00083	-13.1857	-18.183	VPM	cluster_4
18457_00087	30.4784	0.54114	CP_SNr	cluster_3
18457_00088	-4.48261	-4.12946	VPM	cluster_4
18457_00089	-7.13685	1.19361	VPM	cluster_4
18457_00090	-9.03339	-18.2774	VPM	cluster_4
18457_00091	-2.70376	-5.75039	VPM	cluster_4
18457_00095	-21.3729	-3.71402	VPM	cluster_10
18457_00096	-2.67559	-3.86949	VPM	cluster_4
18457_00097	-19.3808	0.73786	VPL	cluster_10
18457_00098	-2.51268	-3.45856	VPM	cluster_4
18457_00099	-20.1808	7.27553	VPL	cluster_1
18457_00101	-2.28238	3.92358	VPM	cluster_4
18457_00102	-19.9133	7.31309	VPL	cluster_1
18457_00103	26.1529	-6.11701	CP_SNr	cluster_2
18457_00106	28.8455	3.81753	CP_GPe	cluster_3
18457_00108	25.5155	-7.20205	CP_SNr	cluster_2
18457_00113	24.3799	-5.17266	CP_SNr	cluster_2
18457_00117	-20.7754	-2.04234	VPL	cluster_10
18457_00118	-8.70035	-10.5038	VPM	cluster_4
18457_00119	-10.3955	-14.6615	VPM	cluster_4
18457_00120	-20.921	6.14803	VPL	cluster_1
18457_00121	-20.3428	-1.12784	MG	cluster_10
18457_00122	-20.0851	-0.881295	VPL	cluster_10
18457_00123	-20.9761	0.489206	VPL	cluster_10
18457_00125	-19.6686	-0.0465928	VPL	cluster_10
18457_00126	-20.0405	6.38305	VPM	cluster_1
18457_00128	-4.07658	-6.03584	VPM	cluster_4
18457_00129	-8.03897	-8.42025	VPM	cluster_4
18457_00139	28.0796	2.49126	CP_GPe	cluster_3
18457_00140	24.3018	12.7432	CP_GPe	cluster_3
18457_00142	28.5091	3.52874	CP_GPe	cluster_3
18457_00143	-6.57206	2.57073	VPM	cluster_4
18457_00144	-2.76506	0.256889	VPM	cluster_4
18457_00145	-2.62114	-4.92661	VPM	cluster_4
18457_00146	-8.67746	-5.39948	VPM	cluster_4
18457_00148	-12.2232	-9.11965	VPM	cluster_4
18457_00150	-10.3767	-18.0732	VPM	cluster_4
18457_00152	-3.32048	-6.02274	VPM	cluster_4
18457_00159	-2.94133	-4.90843	VPM	cluster_4
18457_00163	-10.2726	-5.15425	VPM	cluster_4
18457_00190	-9.42665	-10.0991	VPM	cluster_4
18457_00194	-9.51627	-6.25124	VPM	cluster_4
18457_00197	-20.5164	-3.78179	VPL	cluster_10
18457_00199	-16.9433	16.3397	MG	cluster_5
18457_00202	-21.2035	-2.98227	VPL	cluster_10
18457_00203	-21.297	7.32324	VPL	cluster_1
18457_00204	-1.46549	4.46945	VPM	cluster_4
18457_00206	-20.4175	5.46516	VPL	cluster_1
18458_00049	-27.5073	7.56251	LGd	cluster_6
18458_00050	-25.1688	-0.502918	LGd	cluster_6
18458_00051	-26.0051	2.84755	LGd	cluster_6
18458_00053	-19.7798	9.03045	LGd	cluster_1
18458_00056	-26.0206	1.34983	LGd	cluster_6
18458_00057	-25.8519	1.8489	LGd	cluster_6
18458_00069	-25.8146	0.964191	LGd	cluster_6
18458_00086	-26.5883	5.36732	LGd	cluster_6
18458_00101	-25.365	1.77864	LGd	cluster_6
18458_00102	-24.7597	1.76052	LGd	cluster_6
18458_00114	-13.8439	-17.6753	VPM	cluster_4
18458_00119	-10.2927	-11.657	VPM	cluster_4
18458_00121	-8.59397	-9.48703	VPM	cluster_4
18458_00122	-11.4553	-14.9467	VPM	cluster_4
18458_00125	-11.7706	-19.4172	VPM	cluster_4
18458_00236	-18.8584	7.90069	LGd	cluster_1
18458_00239	-26.8163	5.75512	LGd	cluster_6
18458_00241	-19.6514	8.7093	LGd	cluster_1
18458_00242	-21.4498	8.87974	LGd	cluster_1
18458_00250	-21.4031	-1.20537	LGd	cluster_10
18458_00264	-26.2762	4.72618	LGd	cluster_6
18458_00267	-25.672	6.31981	LGd	cluster_6
18458_00268	-9.52236	-8.76472	VPM	cluster_4
18458_00269	-10.3665	-12.6696	VPM	cluster_4
18458_00273	-11.2343	-14.1905	VPM	cluster_4
18458_00277	-7.07642	-7.03114	VPM	cluster_4
18458_00280	-11.3153	-20.2478	VPM	cluster_4
18458_00281	-11.1438	-13.7031	VPM	cluster_4
18458_00302	-24.6592	1.35816	LGd	cluster_6
18458_00306	-12.3936	-16.8181	VPM	cluster_4
18458_00353	27.9006	4.03581	CP_GPe	cluster_3
18458_00386	28.1635	2.85317	CP_GPe	cluster_3
18458_00424	-10.6076	-15.4812	VPM	cluster_4
18458_00430	-7.98506	-7.83371	VPM	cluster_4
18458_00437	-20.8063	-3.12556	VPL	cluster_10
18458_00443	-5.00916	-7.29056	VPM	cluster_4
18458_00445	-5.00039	2.47214	VPM	cluster_4
18458_00450	-17.1392	15.7229	MG	cluster_5
18458_00456	-19.9699	6.62757	VPL	cluster_1
18458_00458	-16.9754	17.1465	MG	cluster_5
18458_00459	-15.3901	15.6939	MG	cluster_5
18458_00460	-4.40214	-8.83113	VPM	cluster_4
18458_00461	-2.28664	2.65459	VPM	cluster_4
18458_00496	-20.0857	6.5611	VPL	cluster_1
18458_00540	-8.29063	-5.96886	VPM	cluster_4
18458_00541	-10.6068	-19.1676	VPM	cluster_4
18458_00542	-8.56687	-7.73371	VPM	cluster_4
18458_00547	-7.45259	-8.97351	VPM	cluster_4
18458_00548	-3.68287	-9.46623	VPM	cluster_4
18458_00549	-19.5839	5.67167	VPL	cluster_1
18458_00551	-3.75186	1.16214	VPM	cluster_4
18458_00555	-13.0386	-10.1205	VPM	cluster_4
18458_00565	-19.6976	-1.67032	VPL	cluster_10
18458_00567	-19.3952	5.23979	VPL	cluster_1
18458_00574	-17.2401	17.2027	MG	cluster_5
18458_00575	-2.76089	2.63717	VPM	cluster_4
18458_00577	-2.54599	-0.453405	VPM	cluster_4
18458_00578	-2.72222	-3.21822	VPM	cluster_4
18458_00580	-2.76089	2.63717	VPM	cluster_4
18458_00583	-19.8571	-2.26152	VPL	cluster_10
18458_00584	-1.91984	1.67825	VPM	cluster_4
18458_00586	-19.6709	5.7794	VPL	cluster_1
18461_2985_x10744_y3095	-1.83066	9.63578	IT_MO	cluster_8
18461_3871_x7813_y3857	-2.30266	5.52546	IT_MO	cluster_4
18461_4388_x5599_y5781	-4.12081	-0.22979	IT_SS	cluster_4
18461_4410_x23856_y6531	-0.474705	0.689134	IT_SS	cluster_4
18461_4545_x5749_y4914	-2.0848	3.62225	IT_SS	cluster_4
18461_5025_x23630_y4542	-9.63915	2.93996	IT_SS	cluster_4
18461_6043_x11080_y1667	-19.0937	8.13197	IT_VIS	cluster_1
18461_7132_x6338_y3287	-25.1643	0.027167	IT_VIS	cluster_6
18462_00005	29.0281	5.49791	CP_GPe	cluster_3
18462_00007	25.2555	8.37053	CP_GPe	cluster_3
18462_00009	27.8003	9.37192	CP_GPe	cluster_3
18462_00013	-8.90467	-4.15329	VPM	cluster_4
18462_00014	-11.1488	-12.7855	VPM	cluster_4
18462_00015	-8.05488	-7.20747	VPM	cluster_4
18462_00017	-11.6192	-19.0263	VPM	cluster_4
18462_00018	-10.9707	-17.633	VPM	cluster_4
18462_00019	-9.66793	-13.9368	VPM	cluster_4
18462_00020	-12.3174	-16.391	VPM	cluster_4
18462_00021	-12.2215	-16.0391	VPM	cluster_4
18462_00022	-12.7537	-19.3639	MG	cluster_4
18462_00024	-25.8698	2.16593	LGd	cluster_6
18462_00025	-17.8677	18.0749	MG	cluster_5
18462_00026	-15.5755	16.3455	MG	cluster_5
18462_00027	-19.8205	-0.392125	VPL	cluster_10
18462_00028	-4.47653	0.849549	VPM	cluster_4
18462_00031	-2.10078	5.71016	VPM	cluster_4
18462_00038	26.0482	-4.78503	CP_SNr	cluster_2
18462_00041	-8.49856	-9.02546	VPM	cluster_4
18462_00043	27.0719	7.81504	CP_GPe	cluster_3
18462_00044	-2.38329	-1.16511	VPM	cluster_4
18462_00045	-3.11384	-2.84063	VPM	cluster_4
18462_00048	25.0396	6.96621	CP_GPe	cluster_3
18462_00049	25.2426	-4.57225	CP_SNr	cluster_2
18462_00050	25.4072	7.62586	CP_GPe	cluster_3
18462_00051	-3.87139	-6.76278	VPM	cluster_4
18462_00052	-3.58736	-7.22541	VPM	cluster_4
18462_00053	-18.8622	6.19537	VPL	cluster_1
18462_00054	-27.4428	7.84909	LGd	cluster_6
18462_00055	-12.6043	-19.7529	VPM	cluster_4
18462_00056	1.29217	0.799333	VPM	cluster_4
18462_00057	-12.3837	-19.4051	VPM	cluster_4
18462_00058	-8.40901	6.47608	VPM	cluster_4
18462_00061	1.16398	-5.23252	VPM	cluster_4
18463_00001	-27.038	4.82943	LGd	cluster_6
18463_00003	-2.2491	1.77671	VPM	cluster_4
18463_00004	27.0387	-6.5598	CP_SNr	cluster_2
18463_00005	25.988	7.79092	CP_GPe	cluster_3
18463_00007	26.076	-5.59692	CP_SNr	cluster_2
18463_00010	27.4236	6.03312	CP_GPe	cluster_3
18463_00011	27.4508	6.83826	CP_GPe	cluster_3
18463_00012	-12.8359	-17.5431	VPM	cluster_4
18463_00015	-26.7124	2.82598	LGd	cluster_6
18463_00016	-26.9301	6.67723	LGd	cluster_6
18463_00018	-21.7433	-0.418217	LGd	cluster_10
18463_00019	25.739	-3.88929	CP_SNr	cluster_2
18463_00020	24.6697	-4.9574	CP_SNr	cluster_2
18463_00021	25.0329	-2.93636	CP_SNr	cluster_2
18463_00027	-10.7453	-13.0711	VPM	cluster_4
18463_00028	-0.0574942	0.570709	VPM	cluster_4
18463_00029	-3.68984	1.86464	VPM	cluster_4
18463_00031	-8.69016	-5.31592	VPM	cluster_4
18463_00032	-17.8252	17.8477	MG	cluster_5
18463_00034	-20.9474	-3.23736	VPL	cluster_10
18463_00037	-7.05628	2.41219	VPM	cluster_4
18463_00038	-3.48574	-7.7327	VPM	cluster_4
18463_00039	-2.25071	4.1764	VPM	cluster_4
18463_00040	-1.86815	-5.5877	VPM	cluster_4
18463_00045	-17.2318	7.77213	VPL	cluster_1
18463_00052	-20.6599	-3.34769	VPL	cluster_10
18463_00054	-2.78591	2.81523	VPM	cluster_4
18463_00055	-7.69479	4.73675	VPM	cluster_4
18463_00056	-21.7905	-4.81452	VPL	cluster_10
18463_00057	-23.9329	-0.245646	LGd	cluster_6
18463_00061	-16.2633	14.9026	MG	cluster_5
18463_00062	-18.6846	18.2629	MG	cluster_5
18463_00066	-7.60109	-10.2322	VPM	cluster_4
18463_00067	-7.7131	-9.53731	VPM	cluster_4
18463_00068	0.524616	-0.188967	VPM	cluster_4
18463_00069	-10.1166	-15.2024	VPM	cluster_4
18463_00071	-19.2686	1.18508	VPL	cluster_10
18463_00072	-16.9622	17.6583	MG	cluster_5
18463_00073	-19.3802	6.15694	VPL	cluster_1
18463_00074	27.6618	-1.72782	CP_GPe	cluster_2
18463_00075	28.0812	5.87906	CP_GPe	cluster_3
18464_00004	26.5287	-3.42886	CP_SNr	cluster_2
18464_00009	27.3162	-6.38787	CP_SNr	cluster_2
18464_00010	30.0381	3.12826	CP_GPe	cluster_3
18464_00016	30.2108	2.38609	CP_GPe	cluster_3
18464_00029	-15.6538	17.0531	MG	cluster_5
18464_00031	-26.5945	3.29703	LGd	cluster_6
18464_00042	-10.517	-10.6904	VPM	cluster_4
18464_00044	-8.5717	-8.23888	VPM	cluster_4
18464_00045	-10.1205	-21.3627	VPM	cluster_4
18464_00046	-7.84773	-7.40929	VPM	cluster_4
18464_00048	-9.00315	-12.3154	VPM	cluster_4
18464_00049	-7.59503	2.82392	VPM	cluster_4
18464_00052	-9.56651	-7.26933	VPM	cluster_4
18464_00061	30.1138	0.362206	CP_GPe	cluster_3
18464_00074	-7.59905	3.04611	VPM	cluster_4
18464_00075	-8.41521	-7.5724	VPM	cluster_4
18464_00076	-6.27823	-8.36152	VPM	cluster_4
18464_00079	-18.921	16.9466	MG	cluster_5
18464_00080	-18.2529	16.504	MG	cluster_5
18464_00081	28.2575	5.97404	CP_GPe	cluster_3
18464_00082	27.5492	0.377908	CP_GPe	cluster_3
18464_00085	25.2615	-4.61254	CP_SNr	cluster_2
18464_00086	25.5796	-5.42413	CP_SNr	cluster_2
18464_00088	23.9378	-5.20106	CP_SNr	cluster_2
18464_00108	26.3614	-5.86345	CP_SNr	cluster_2
18464_00122	-20.4325	6.74421	VPL	cluster_1
18464_00127	-2.63117	-2.02556	VPM	cluster_4
18464_00128	-2.5411	-2.9949	VPM	cluster_4
18464_00129	-3.21809	-3.13601	VPM	cluster_4
18464_00133	-20.4349	6.7572	VPL	cluster_1
18464_00141	23.5472	-4.75693	CP_SNr	cluster_2
18464_00143	-4.21053	-7.28455	VPM	cluster_4
18464_00153	27.611	-4.35059	CP_SNr	cluster_2
18464_00155	24.7232	-6.45388	CP_SNr	cluster_2
18464_00163	27.4166	4.9739	CP_GPe	cluster_3
18464_00183	-9.0555	-6.00976	VPM	cluster_4
18464_00184	-9.41274	-9.11405	VPM	cluster_4
18465_00001	27.1063	1.15359	CP_GPe	cluster_3
18465_00003	15.8043	8.17726	CP_SNr	cluster_7
18465_00005	23.0159	-4.40012	CP_SNr	cluster_2
18465_00006	29.1758	3.00534	CP_GPe	cluster_3
18465_00007	28.202	4.03105	CP_GPe	cluster_3
18465_00008	26.8929	5.43483	CP_GPe	cluster_3
18465_00009	29.6271	1.0545	CP_GPe	cluster_3
18465_00011	27.7109	6.2562	CP_GPe	cluster_3
18465_00015	26.6906	4.57139	CP_GPe	cluster_3
18465_00017	28.9729	2.89767	CP_GPe	cluster_3
18465_00018	28.6218	2.95014	CP_GPe	cluster_3
18465_00028	29.6659	3.12171	CP_GPe	cluster_3
18465_00029	29.9593	2.63637	CP_GPe	cluster_3
18465_00030	27.5366	3.36996	CP_GPe	cluster_3
18465_00031	27.8625	2.80154	CP_GPe	cluster_3
18465_00032	29.8124	-0.27127	CP_GPe	cluster_2
18465_00033	27.8549	-6.7177	CP_SNr	cluster_2
18465_00035	27.2983	-6.71164	CP_SNr	cluster_2
18465_00036	22.5155	-4.83933	CP_SNr	cluster_2
18465_00037	28.9852	3.75016	CP_GPe	cluster_3
18465_00039	25.0873	10.2495	CP_GPe	cluster_3
18465_00040	26.1494	-3.76598	CP_SNr	cluster_2
18465_00041	29.642	3.38751	CP_GPe	cluster_3
18465_00044	27.346	4.39159	CP_GPe	cluster_3
18465_00046	27.5163	4.22283	CP_GPe	cluster_3
18465_00050	29.5755	2.32882	CP_GPe	cluster_3
18465_00056	-26.8737	7.54888	LGd	cluster_6
18465_00057	-26.5645	8.03667	LGd	cluster_6
18465_00070	-24.2962	8.44265	LGd	cluster_6
18465_00078	-11.6389	-19.3717	VPM	cluster_4
18465_00079	-11.1264	-19.1357	VPM	cluster_4
18465_00080	-11.2762	-18.0195	VPM	cluster_4
18465_00081	-11.4201	-16.7858	VPM	cluster_4
18465_00082	-10.5496	-16.0654	VPM	cluster_4
18465_00083	-8.30433	-3.62628	VPM	cluster_4
18465_00084	-0.727977	0.957665	VPM	cluster_4
18465_00089	-9.42715	-8.38426	VPM	cluster_4
18465_00090	-8.98516	-5.68787	VPM	cluster_4
18465_00091	-7.24474	2.45086	VPM	cluster_4
18465_00092	-7.62279	-7.99654	VPM	cluster_4
18465_00106	-13.5324	-15.6754	VPL	cluster_4
18465_00109	-23.7327	5.87055	LGd	cluster_6
18465_00110	-24.1149	8.27282	LGd	cluster_1
18465_00111	-21.0667	8.71422	LGd	cluster_1
18465_00112	-26.3942	4.13069	LGd	cluster_6
18465_00113	-26.334	2.89824	LGd	cluster_6
18465_00114	-27.3596	7.21042	LGd	cluster_6
18465_00115	-26.1067	3.56626	LGd	cluster_6
18465_00116	-26.5982	7.55444	LGd	cluster_6
18465_00117	-25.3906	5.33272	LGd	cluster_6
18465_00119	-26.3005	1.4136	LGd	cluster_6
18465_00125	-8.30909	-3.17201	VPM	cluster_4
18465_00126	-10.272	-21.6063	VPM	cluster_4
18465_00127	-11.0596	-16.3253	VPM	cluster_4
18465_00128	-9.13447	-8.68471	VPM	cluster_4
18465_00132	-5.41416	-8.74717	VPM	cluster_4
18465_00133	-3.33594	0.863793	VPM	cluster_4
18465_00136	-24.7847	-0.86006	LGd	cluster_6
18465_00140	-22.4519	-2.28376	LGd	cluster_10
18465_00141	-23.5184	5.47267	LGd	cluster_6
18465_00142	-12.554	-11.3133	VPM	cluster_4
18465_00145	-17.2507	16.3794	MG	cluster_5
18465_00146	-15.8027	16.4777	MG	cluster_5
18465_00148	-21.4798	-2.83859	LGd	cluster_10
18465_00152	-15.9922	16.5181	MG	cluster_5
18465_00154	26.4056	6.65146	CP_GPe	cluster_3
18465_00155	26.7973	6.58419	CP_GPe	cluster_3
18465_00156	27.5861	4.93389	CP_GPe	cluster_3
18465_00157	25.2948	-4.22559	CP_SNr	cluster_2
18465_00159	28.4167	4.75216	CP_GPe	cluster_3
18465_00168	26.945	-5.77066	CP_SNr	cluster_2
18465_00175	-2.74079	3.56202	VPM	cluster_4
18465_00177	-19.8725	7.29305	VPL	cluster_1
18465_00219	26.2801	-4.43408	CP_SNr	cluster_2
18465_00227	-8.67742	-6.59921	VPM	cluster_4
18465_00228	-20.1893	-2.23075	VPL	cluster_10
18465_00229	-15.2686	14.8522	VPM	cluster_5
18465_00230	-11.2237	-18.9734	VPM	cluster_4
18465_00233	-19.7811	-0.772228	VPL	cluster_10
18465_00234	-20.7063	-2.43537	VPM	cluster_10
18465_00235	-21.0399	6.0688	VPL	cluster_1
18465_00238	-21.8357	8.93033	VPL	cluster_1
18465_00241	-7.27481	1.66693	VPM	cluster_4
18465_00242	-19.7112	6.92261	VPL	cluster_1
18465_00243	-2.60485	0.750971	VPM	cluster_4
18465_00261	-3.56477	-6.91328	VPM	cluster_4
18465_00264	28.696	4.99952	CP_GPe	cluster_3
18465_00281	15.9995	5.65231	CP_GPe	cluster_7
18465_00282	28.4853	4.31637	CP_GPe	cluster_3
18465_00287	-5.57398	-10.7457	VPM	cluster_4
18465_00288	-8.19194	-10.9885	VPM	cluster_4
18465_00292	-1.45986	-6.07524	VPM	cluster_4
18465_00300	-21.2926	8.25797	MG	cluster_1
18465_00302	-17.4888	16.0299	MG	cluster_5
18465_00304	-9.34312	-20.6848	VPM	cluster_4
18465_00305	-19.9503	7.25423	VPL	cluster_1
18465_00312	-15.2325	16.866	MG	cluster_5
18465_00319	29.3956	3.92265	CP_GPe	cluster_3
18465_00328	-22.0081	8.13322	VPL	cluster_1
18465_00347	-19.4671	6.07623	VPL	cluster_1
18465_00348	-21.2559	7.40462	VPL	cluster_1
18465_00349	27.9156	1.4574	CP_GPe	cluster_3
18470_3227_x19287_y16117	8.69155	11.1929	ET_SS	cluster_7
18470_3582_x22459_y29708	15.3004	-7.67688	ET_MO	cluster_11
18864_00002	-6.51063	4.79355	IT_SS	cluster_4
18864_00015	-7.12177	4.2012	IT_SS	cluster_4
18864_00023	-8.75446	5.69545	IT_SS	cluster_4
18864_00025	-17.6459	8.07592	IT_SS	cluster_1
18864_00029	-0.0969396	3.47467	IT_SS	cluster_4
18864_00040	-1.02597	5.45499	IT_SS	cluster_4
18864_00043	-0.107156	4.64305	IT_SS	cluster_4
18864_00117	-21.0891	8.76221	IT_VIS	cluster_1
18864_00119	-26.0995	8.15165	IT_VIS	cluster_6
18864_1871_x3272_y21319	-0.841969	10.5082	IT_MO	cluster_8
18864_1917_x3417_y12763	-0.775097	10.4042	IT_MO	cluster_8
18864_2086_x2903_y21496	-2.06723	10.1275	IT_MO	cluster_8
18864_2520_x2913_y22642	-0.0601529	8.80607	IT_MO	cluster_8
18864_3015_x3194_y23588	-0.664369	7.92723	IT_MO	cluster_8
18864_3248_x2473_y15212	-2.17677	10.0734	IT_MO	cluster_8
18864_3338_x3396_y21865	0.833156	9.3491	IT_MO	cluster_8
18864_3473_x2641_y21082	0.740983	9.29866	IT_MO	cluster_8
18864_3488_x3691_y22599	1.63357	8.49956	IT_MO	cluster_8
18864_3494_x2380_y13749	7.22286	11.5593	IT_MO	cluster_7
18864_3772_x5344_y6871	-3.8511	2.87977	IT_SS	cluster_4
18864_4067_x3464_y21495	-0.819645	8.60295	IT_MO	cluster_8
18864_4120_x3320_y13563	7.43547	11.789	IT_MO	cluster_7
18864_4157_x3358_y13741	-17.6006	10.4736	IT_MO	cluster_1
18864_4267_x2794_y21031	-0.94531	9.13839	IT_MO	cluster_8
18864_4380_x6371_y4940	-7.2024	2.39502	IT_SS	cluster_4
18864_4420_x4377_y8261	-18.8574	7.29971	IT_SS	cluster_1
18864_4429_x7945_y3080	-0.901601	-5.24526	IT_SS	cluster_4
18864_4554_x9386_y2232	6.32882	10.7854	IT_SS	cluster_7
18864_4760_x3070_y21249	-2.85761	7.80229	IT_MO	cluster_8
18864_4797_x9453_y2359	-2.62814	7.54908	IT_SS	cluster_8
18864_5030_x9347_y31359	-3.54031	7.6541	IT_SS	cluster_8
18864_5099_x6368_y29941	-6.10365	3.96204	IT_SS	cluster_4
18864_5444_x7352_y31475	9.86632	6.95695	IT_SS	cluster_7
18864_5637_x5637_y31619	-25.1593	7.60769	IT_VIS	cluster_6
18864_5648_x4839_y28849	-8.06049	3.86574	IT_SS	cluster_4
18864_6139_x4843_y27122	-22.3444	8.48438	IT_VIS	cluster_1
18864_6321_x4387_y7047	-23.3248	6.03431	IT_VIS	cluster_1
18864_6734_x4899_y27447	-23.9488	8.52119	IT_VIS	cluster_1
18864_6805_x6340_y4681	-23.9622	7.46177	IT_VIS	cluster_1
18864_6821_x5144_y6844	-20.7764	9.59619	IT_VIS	cluster_1
18864_6956_x8154_y30811	-14.5595	15.8561	IT_VIS	cluster_5
18867_2903_x13633_y8787	-0.144921	11.5095	ET_MO	cluster_8
18867_3525_x9958_y10743	12.6093	11.152	ET_SS	cluster_7
18867_3801_x9223_y10977	12.9536	10.1763	ET_SS	cluster_7
18867_3807_x9130_y11820	12.4981	9.60691	ET_SS	cluster_7
18867_3832_x10338_y8748	14.693	6.21832	ET_SS	cluster_7
18867_3855_x11412_y8044	21.0613	-6.91911	ET_SS	cluster_9
18867_3926_x8710_y12751	14.1158	10.721	ET_SS	cluster_7
18867_3973_x31634_y12362	11.653	7.83661	ET_SS	cluster_7
18867_4052_x9852_y8712	14.214	6.72781	ET_SS	cluster_7
18867_4156_x9348_y9148	12.152	8.18184	ET_SS	cluster_7
18867_4202_x26848_y7080	8.50494	10.8115	ET_SS	cluster_7
18867_4216_x9933_y8365	12.1883	8.14462	ET_SS	cluster_7
18867_4259_x9977_y8313	13.9678	8.19385	ET_SS	cluster_7
18867_4296_x31171_y9797	20.051	-8.62034	ET_SS	cluster_9
18867_4302_x30805_y9233	17.7429	-9.24334	ET_SS	cluster_9
18867_4330_x29413_y7746	12.203	10.0446	ET_SS	cluster_7
18867_4392_x7633_y13301	15.6422	11.4883	ET_SS	cluster_7
18867_4397_x8352_y9768	14.7817	6.55183	ET_SS	cluster_7
18867_4421_x31775_y9812	12.9036	7.73377	ET_SS	cluster_7
18867_4457_x7592_y10554	-12.9381	-20.7444	ET_SS	cluster_4
18867_4513_x27588_y6824	13.2782	-9.42039	ET_SS	cluster_11
18867_4533_x14227_y15937	21.5419	-5.07987	CP_SNr	cluster_2
18867_4554_x26130_y14869	21.3443	-5.07197	CP_SNr	cluster_2
18867_4605_x30309_y8068	12.0917	9.8243	ET_SS	cluster_7
18867_4647_x12409_y6656	11.674	10.9355	ET_SS	cluster_7
18867_4677_x24410_y14710	11.2754	-8.81381	RT	cluster_11
18867_4724_x12558_y16835	23.6236	-5.05173	CP_SNr	cluster_2
18867_4768_x26326_y6150	21.1357	-8.97983	ET_SS	cluster_9
18867_4817_x16327_y15739	26.9851	-7.66369	RT	cluster_2
18867_4824_x31628_y8902	13.0481	8.03873	ET_SS	cluster_7
18867_4826_x11914_y16564	24.3662	-5.53731	CP_SNr	cluster_2
18867_4831_x27808_y6496	19.3447	-7.45777	ET_SS	cluster_9
18867_4874_x16831_y16618	11.935	-8.44824	RT	cluster_11
18867_4889_x28329_y6770	7.51585	11.5816	ET_SS	cluster_7
18867_4922_x30354_y7405	12.7312	8.08474	ET_SS	cluster_7
18867_4926_x25796_y14504	11.837	-10.1919	RT	cluster_11
18867_4957_x30093_y7560	20.6204	-10.2939	ET_SS	cluster_9
18867_4984_x30860_y8156	12.1283	9.29644	ET_SS	cluster_7
18867_5082_x26232_y14941	11.8925	-9.85217	RT	cluster_11
18867_5083_x14145_y15212	11.3803	-9.64784	RT	cluster_11
18867_5169_x12576_y5864	12.9923	-8.89094	ET_SS	cluster_11
18867_5203_x10027_y7237	19.8607	-9.07706	ET_SS	cluster_9
18867_5408_x30554_y7318	14.129	7.34953	ET_SS	cluster_7
18867_5654_x12080_y5724	13.4301	-9.67795	ET_SS	cluster_11
18867_5894_x10157_y6463	12.7121	9.47465	ET_SS	cluster_7
18867_5942_x29015_y5711	13.3604	8.59608	ET_SS	cluster_7
18867_6091_x30186_y6043	19.3887	-8.0078	ET_SS	cluster_9
18867_6408_x9343_y6158	20.8377	-11.0529	ET_SS	cluster_9
18868_3207_x27726_y9448	11.689	8.49157	ET_SS	cluster_7
18868_3389_x28317_y9872	14.8111	6.85108	ET_SS	cluster_7
18868_3419_x27168_y8481	8.91078	9.47511	ET_MO	cluster_7
18868_3453_x28753_y10380	13.921	-7.24766	ET_SS	cluster_11
18868_3488_x24952_y7321	19.6176	-7.47542	ET_MO	cluster_9
18868_3507_x7704_y10476	13.1842	10.5758	ET_SS	cluster_7
18868_3552_x28542_y9340	14.2433	8.38578	ET_SS	cluster_7
18868_3592_x9776_y8113	12.4365	-9.53417	ET_MO	cluster_11
18868_3627_x28035_y8749	14.7328	5.71592	ET_SS	cluster_7
18868_3658_x9598_y8113	25.5508	1.17314	ET_MO	cluster_3
18868_3715_x8453_y8977	13.2989	10.713	ET_SS	cluster_7
18868_3781_x6715_y11703	-12.5492	-21.0158	ET_SS	cluster_4
18868_3783_x28846_y9268	10.6989	7.9718	ET_SS	cluster_7
18868_3799_x26336_y7466	8.93105	10.1529	ET_SS	cluster_7
18868_3853_x29683_y10294	14.7232	6.53555	ET_SS	cluster_7
18868_3856_x26025_y7205	9.85643	9.15943	ET_SS	cluster_7
18868_3871_x26350_y7564	18.3644	-8.95421	ET_SS	cluster_9
18868_3875_x8707_y8341	9.13268	10.2707	ET_SS	cluster_7
18868_3931_x26823_y7496	9.82574	10.9801	ET_SS	cluster_7
18868_3932_x25373_y7132	13.3086	12.0035	ET_SS	cluster_7
18868_3977_x25824_y7160	9.85076	9.32105	ET_SS	cluster_7
18868_3981_x30626_y12403	11.155	-9.01818	ET_SS	cluster_11
18868_4041_x10632_y7193	10.1657	10.5021	ET_SS	cluster_7
18868_4047_x27203_y7787	18.3902	-9.43514	ET_SS	cluster_9
18868_4132_x11881_y6094	13.3631	9.66774	ET_MO	cluster_7
18868_4192_x10967_y7007	-22.4815	-2.35835	ET_SS	cluster_10
18868_4317_x23980_y6346	21.8741	-10.3007	ET_SS	cluster_9
18868_4430_x9829_y7185	11.8238	10.4667	ET_SS	cluster_7
18868_4434_x10947_y6887	10.1663	10.3208	ET_SS	cluster_7
18868_4464_x5477_y11004	-9.64378	-18.5885	ET_SS	cluster_4
18868_4523_x15124_y15767	21.6777	-6.36338	RT	cluster_2
18868_4549_x5910_y9879	11.7799	8.96138	ET_SS	cluster_7
18868_4634_x13823_y16687	12.1761	-10.3408	RT	cluster_11
18868_4693_x13797_y16937	11.8902	-9.66252	RT	cluster_11
18868_4706_x15828_y16760	27.4329	-7.47985	RT	cluster_2
18868_4803_x7002_y8311	13.7848	7.71736	ET_SS	cluster_7
18868_4818_x14513_y17030	11.0861	-9.04603	RT	cluster_11
18868_4883_x27078_y6285	9.8414	11.0908	ET_SS	cluster_7
18868_5131_x7596_y7239	-7.64567	-15.8884	ET_SS	cluster_4
18868_5156_x9540_y6495	13.742	-9.46035	ET_SS	cluster_11
18868_5242_x9858_y5968	9.7486	10.2274	ET_SS	cluster_7
18868_5531_x7356_y7030	12.7968	9.8781	ET_SS	cluster_7
18868_5686_x9887_y5415	20.7948	-8.49667	ET_SS	cluster_9
18868_5701_x9538_y5736	20.5866	-7.98752	ET_SS	cluster_9
18868_5723_x7031_y7203	20.327	-8.2503	ET_SS	cluster_9
18868_5724_x8616_y5999	11.6633	11.6432	ET_SS	cluster_7
18869_00028	14.5723	-11.1136	RT	cluster_11
18869_3064_x20999_y7621	13.1796	7.57036	ET_SS	cluster_7
18869_3305_x6812_y6104	13.1693	9.72403	ET_SS	cluster_7
18869_3321_x21485_y7678	-12.1596	-21.3293	ET_SS	cluster_4
18869_3395_x6415_y6741	12.7984	8.77091	ET_SS	cluster_7
18869_3480_x6168_y6983	13.3387	-7.93632	ET_SS	cluster_11
18869_3482_x7077_y5660	-12.1773	-21.3208	ET_SS	cluster_4
18869_3504_x6554_y5961	13.8969	7.15628	ET_SS	cluster_7
18869_3506_x6250_y6810	15.1664	11.2929	ET_SS	cluster_7
18869_3634_x20027_y5437	9.6542	9.72745	ET_SS	cluster_7
18869_3634_x5750_y7170	13.6027	6.61285	ET_SS	cluster_7
18869_3659_x21701_y7032	12.9901	7.64914	ET_SS	cluster_7
18869_3701_x5589_y7633	-10.5707	-20.0007	ET_SS	cluster_4
18869_3741_x6284_y6163	12.6065	9.08923	ET_SS	cluster_7
18869_3761_x5335_y8118	13.8326	6.96216	ET_SS	cluster_7
18869_3857_x22137_y7268	14.4538	-7.84307	ET_SS	cluster_11
18869_3937_x5000_y8198	14.8469	11.0819	ET_SS	cluster_7
18869_4026_x21667_y6102	14.5321	6.67919	ET_SS	cluster_7
18869_4036_x8032_y4635	19.3058	-8.63949	ET_SS	cluster_9
18869_4050_x21764_y6239	-11.5237	-22.002	ET_SS	cluster_4
18869_4054_x19963_y5080	-21.9058	-2.25251	ET_SS	cluster_10
18869_4091_x4807_y8065	-10.8078	-20.4732	ET_SS	cluster_4
18869_4181_x21056_y5611	11.4125	10.5411	ET_SS	cluster_7
18869_4196_x21043_y5510	10.8672	9.5924	ET_SS	cluster_7
18869_4253_x4991_y7023	10.9903	7.00384	ET_SS	cluster_7
18869_4268_x10899_y9077	21.0045	-5.72968	RT	cluster_9
18869_4275_x8819_y9368	21.6544	-4.70729	CP_SNr	cluster_2
18869_4282_x22276_y6457	12.4744	9.34546	ET_SS	cluster_7
18869_4301_x20547_y5218	9.09621	11.3482	ET_SS	cluster_7
18869_4302_x23433_y9053	13.8783	9.84045	ET_SS	cluster_7
18869_4347_x8166_y4281	11.8942	10.6298	ET_SS	cluster_7
18869_4371_x21382_y5522	14.9395	6.00706	ET_SS	cluster_7
18869_4384_x15799_y10704	21.7771	-6.67094	RT	cluster_2
18869_4410_x8772_y3996	9.05909	11.4808	ET_SS	cluster_7
18869_4426_x7611_y4421	8.89222	11.3105	ET_SS	cluster_7
18869_4453_x9586_y8809	11.6196	-10.0869	RT	cluster_11
18869_4457_x17404_y9449	11.2309	-9.93032	RT	cluster_11
18869_4468_x23035_y7089	19.8757	-8.04694	ET_SS	cluster_9
18869_4469_x21852_y5924	12.4094	9.4109	ET_SS	cluster_7
18869_4550_x7203_y4574	10.4495	9.30162	ET_SS	cluster_7
18869_4571_x10055_y8359	10.676	-7.91103	RT	cluster_11
18869_4587_x23021_y6827	14.0558	10.647	ET_SS	cluster_7
18869_4625_x5853_y5391	13.7873	8.71957	ET_SS	cluster_7
18869_4662_x10221_y8547	11.3376	-8.24665	RT	cluster_11
18869_4727_x9851_y8415	11.4892	-8.90809	RT	cluster_11
18869_4764_x5211_y5995	17.316	-8.84414	ET_SS	cluster_9
18869_4786_x18238_y10268	11.7673	-10.2186	RT	cluster_11
18869_4787_x8961_y9647	12.1449	-10.0582	RT	cluster_11
18869_4841_x18666_y8144	12.5811	-10.0704	RT	cluster_11
18869_4890_x8926_y9583	14.3311	-10.8586	RT	cluster_11
18869_4912_x19648_y8510	13.1166	-10.1963	RT	cluster_11
18869_4953_x22613_y6076	20.7032	-9.08799	ET_SS	cluster_9
18869_5024_x5544_y5480	19.9508	-8.66132	ET_SS	cluster_9
18869_5108_x7688_y4065	13.2526	-8.72203	ET_SS	cluster_11
18869_5126_x8617_y7685	11.8521	-8.70491	RT	cluster_11
18869_5150_x8933_y7652	12.7325	-8.85301	RT	cluster_11
18869_5213_x7186_y4274	20.0036	-9.25854	ET_SS	cluster_9
18869_5237_x7485_y4162	12.5563	10.8746	ET_SS	cluster_7
18869_5343_x5414_y5337	22.7058	-10.2556	ET_SS	cluster_9
18869_5393_x8284_y3671	12.7556	-8.44599	ET_SS	cluster_11
18869_5553_x7275_y3994	20.6976	-8.68486	ET_SS	cluster_9
18869_5754_x7159_y3959	-11.9738	-21.283	ET_SS	cluster_4
18869_5980_x7654_y3517	11.2562	11.0042	ET_SS	cluster_7
191801_4180_x7440_y5386	-4.51744	2.95118	IT_SS	cluster_4
191801_4724_x4226_y10240	-17.2568	8.44867	IT_MO	cluster_1
191812_2734_x6259_y10487	0.146382	4.39163	IT_MO	cluster_4
191812_2978_x7903_y22705	-1.03763	7.37974	IT_MO	cluster_8
191812_3140_x5204_y12992	21.7704	12.4275	IT_MO	cluster_3
191812_3163_x6264_y21524	21.1002	13.785	IT_MO	cluster_3
191812_3176_x5144_y19229	-1.57467	8.71101	IT_MO	cluster_8
191812_3438_x6058_y10197	-3.19421	9.21011	IT_MO	cluster_8
191812_3494_x7001_y8336	-0.0321062	5.77365	IT_SS	cluster_4
191812_3675_x8625_y6930	0.562035	5.99425	IT_SS	cluster_4
191812_3727_x4996_y18685	6.10205	10.8689	IT_MO	cluster_7
191812_3758_x8791_y24162	23.1982	13.8831	IT_SS	cluster_3
191812_3915_x8011_y24180	-0.267803	5.85184	IT_SS	cluster_4
191812_3922_x8455_y6768	9.73368	6.66693	IT_SS	cluster_7
191812_4003_x5886_y22658	-8.3814	4.34443	IT_SS	cluster_4
191812_4445_x5426_y10324	-1.11398	4.455	IT_SS	cluster_4
191812_4446_x6677_y24393	-1.48322	9.53061	IT_SS	cluster_8
191812_4664_x8027_y25176	20.5332	12.9943	IT_SS	cluster_3
191812_4775_x5212_y22490	21.8946	13.4822	IT_SS	cluster_3
191812_5158_x9017_y25877	-3.60846	3.83034	IT_SS	cluster_4
191812_5221_x9028_y25900	0.970225	7.79391	IT_SS	cluster_8
191812_5411_x6011_y24641	8.34344	11.9752	IT_SS	cluster_7
191812_5586_x4875_y23378	22.2904	13.2712	IT_SS	cluster_3
191812_5676_x8072_y26215	-17.3367	8.11032	IT_SS	cluster_1
191812_5922_x4572_y8645	-18.4187	8.97536	IT_SS	cluster_1
191812_6084_x5026_y7787	6.07485	11.3331	IT_SS	cluster_7
191812_6351_x5009_y7424	8.41826	11.6631	IT_SS	cluster_7
