# Supplementary material for: DSM: Deep sequential model for complete neuronal morphology representation and feature extraction
Source: Patterns (N Y). 2023 Dec 13;5(1):100896. doi: 10.1016/j.patter.2023.100896 (PMC10801254; doi:10.1016/j.patter.2023.100896)
Supplement: Table S14. 6,169 genes with over 40 expressed brain regions from 2,251 connected region pairs — By counting the co-expression regions for each gene, we selected the top 200 most frequently co-expressed genes as an input gene set for functional enrichment analysis. [file mmc15.xlsx]

## Sheet: Supplementary_Table_14
gene	counts
Ctxn1	1195
Baiap2	1194
LOC328602	1188
Nrgn	1178
Ppp3cb	1178
Ptk2b	1166
Dlg2	1158
Sugp1	1151
2010300C02Rik	1137
C030046I01Rik	1117
Chrm1	1116
Dnajb5	1113
Faah	1100
Pip4k2b	1100
Cbx6	1094
Mrpl40	1093
mCG1030693.1	1086
Mmd	1082
Gnb1	1077
Cacnb1	1071
Slc2a12	1068
Exd2	1062
Srsf6	1061
Bai2	1060
Kalrn	1058
Lingo1	1058
Large	1057
Dlgap1	1053
Camk2a	1051
Plk2	1050
Sprn	1049
Src	1049
Nme7	1047
Schip1	1043
Pgbd5	1042
Pcdhgc5	1041
Sipa1l1	1041
Grin2b	1039
Plcb1	1039
Dlg4	1038
Rock1	1036
Pitpnm2	1035
Strn4	1033
LOC433015	1031
Gas7	1029
Mras	1028
A830048P05	1027
Fam171a1	1026
Mpv17l	1026
Agap2	1019
Ppp3ca	1018
Fbxw7	1017
Ap3m2	1016
Synpo	1015
Git1	1014
Rock2	1013
Pum2	1012
Tiam2	1012
Ccny	1010
Phyhip	1009
Nedd4l	1004
Fam171b	1003
Zfand3	1000
Abi2	999
Actn1	999
Sec14l1	997
Slc8a2	997
Tacc1	995
Mib1	990
Csmd1	989
Purb	989
Rab11fip2	988
Nip7	987
Syt16	987
Sv2b	986
Enc1	985
Gprin1	984
Ncan	984
Psrc1	982
LOC434058	980
A230006K03Rik	979
Fam131a	977
Tyro3	977
Cck	974
Apba2	968
Mpp2	967
Bai1	965
Gpm6b	960
Pde4dip	960
Med14	959
0610007P14Rik	957
Icam5	957
Ppme1	957
Syngap1	957
Tcf4	956
Usp2	954
2510003E04Rik	953
4931440F15Rik	953
Camsap2	952
Csnk1a1	946
Ranbp2	945
Ercc1	943
Mmp17	943
Pip4k2c	943
Clcn4-2	941
Pcdhb12	938
Speg	937
Tet1	934
Slc17a7	933
Tsnax	932
Cdk9	931
Zfp148	931
Parp6	930
Tm9sf3	930
Mef2c	928
Lin7b	926
Smarcc1	924
Dynll1	923
Osbpl8	922
Srsf4	921
Zc3h3	921
Plxna2	920
Arfgap1	919
Wbp11	919
Znrd1as	919
1110005A03Rik	918
Gdf1	918
D3Bwg0562e	917
Hivep2	916
Arpp21	915
Wdr90	915
Ppp3r1	913
Kcnj4	912
Slc39a10	912
Sort1	912
Fam81a	910
Chka	908
Zeb2	908
Klf9	907
Tpm3	907
Kdelr1	905
Prkrip1	905
Pgm2l1	904
Pias1	904
Rin1	904
Shisa5	904
Fam65a	903
Trio	900
Brd9	899
Ppp5c	899
Stx1a	899
Senp3	898
Gpd1l	897
Lmbrd2	897
C1qtnf4	896
Epn1	896
Kctd16	896
Camkk1	894
Fip1l1	893
Fam5b	891
Tusc3	891
Thrb	890
Ttyh1	890
Dlg1	889
Lrrc4c	889
Psmc3	889
Ica1	888
Magi2	887
Cap1	886
Mgll	885
3930402G23Rik	884
Luc7l3	884
Myo9a	884
Phf15	884
Pxdn	884
Taf9	884
Abhd14a	883
Sirpa	883
Rtn4r	882
Ube2ql1	879
3110035E14Rik	878
Dpf1	878
Tspan5	878
Pot1b	877
Prkcb	877
Rgl1	877
Trim44	876
Mical2	875
Gnai1	874
Epb4.9	873
Rbm7	873
Tnpo2	873
Nqo1	872
Dusp14	871
Kpna6	871
Tpm1	871
2022-09-15	870
Pacs1	870
Bcas2	869
Cnot3	869
Mgea5	869
Amac1	868
Sugp2	868
Uvrag	868
4833420G17Rik	867
Dbc1	867
Atp1a1	866
Fam134c	866
Arhgef9	865
Ccnd1	865
Ngef	865
Rapgef4	865
Drp2	863
Nlk	863
Pdk1	863
Ppp1r12a	863
Fbxl16	862
Hist1h2bp	861
Lrp1	861
Nrcam	861
Cry2	860
Itpa	860
Qrich1	860
Trpc1	860
Nat14	859
Nos1ap	859
Chmp7	858
Ppfia3	858
6430527G18Rik	856
Ctdnep1	855
Katnal2	854
Atrn	853
Klhl2	853
Vps26a	851
6530418L21Rik	849
Cd209c	849
Gria3	849
Mmp16	849
Sema6b	849
Gpd1	848
Sh3bgrl3	847
Chrm4	846
Mat2b	846
Grik5	845
Kcnma1	845
Arhgap32	844
Nell2	844
Usp7	844
6720456B07Rik	843
Gtf2a1	843
Cdkl5	842
Cyp46a1	842
Dnajb1	841
Ranbp9	841
Sorbs2	841
Cnrip1	840
Limch1	840
Rab6a	840
Setd2	840
Accn1	839
Prr14	839
Rasgef1a	839
Lphn1	838
Prickle2	838
Whsc2	838
Vprbp	837
Tmem178	836
Tpr	836
Olfm1	834
Sbno1	834
Golga2	833
Braf	832
Ccnt1	832
Cecr5	832
Trank1	832
Cggbp1	829
Mapk10	828
Rufy3	828
Stk32c	828
Unc13a	828
Pwwp2a	827
Arglu1	825
Zfp281	825
Mef2d	824
Plekhg5	824
Arid4a	823
LOC433959	822
Stxbp5	822
Arfip2	821
Rimbp2	821
Myrip	820
St3gal5	819
Cyfip2	818
Nap1l1	818
Arpc3	817
Celf5	816
Atl2	815
BC018507	815
Btrc	815
Slc30a3	815
Dlgap4	814
Phactr1	813
Rnf44	813
Tuba4a	813
Cnot7	812
R3hdm1	812
Chmp1a	810
Commd3	810
Fmnl1	810
Mtpn	810
Rasgrp1	810
Ctdsp2	809
Hspa4	809
Snca	809
1500031L02Rik	807
LOC433353	807
Eif3c	806
Extl1	806
Etf1	805
Actr1b	804
Gdf6	804
Lrrc4	804
Ddost	803
D7Ertd715e	801
Fam160a2	801
Gon4l	801
Trerf1	801
Fam49b	800
Midn	800
Rab12	800
A330009N23Rik	799
Ap1s1	799
Ccdc9	799
Fscn1	799
Lrfn1	799
Trim11	798
Camta2	797
Cx3cl1	797
Qsox2	797
Rasal2	797
Sbf2	796
Stk38	796
Acap3	795
Chn1	795
F530204I15Rik*	795
Rbm10	795
Btaf1	794
Fga	794
Hpcal4	794
Gapvd1	793
Gorasp1	793
Slitrk1	793
Sod2	793
Ptplb	792
Gatad2b	791
Jph4	791
B230218O03	790
Sft2d1	790
Spin1	790
Supt6h	790
Cwc27	789
Ensa	789
Kctd17	789
Zfp451	789
Ttyh3	788
5330417C22Rik	787
Atg4c	787
Rce1	787
Tmem68	787
Ykt6	787
Car11	786
Ccrn4l	786
Ereg	786
Atp2b1	785
Clip2	785
Dlgap2	785
LOC381412	785
Acvr1b	784
Gm88	784
Hist1h2ag	784
Ubn1	784
Clk4	783
1700020I14Rik	782
Coq2	782
Egr1	782
Pip5k1a	782
Camkv	781
Stx4a	781
Arsb	780
Rps6kc1	780
Ldha	779
Capzb	778
Wdr26	778
Eftud2	777
Ints10	777
Sdccag8	777
Wdr13	777
4930458A03Rik	776
Fbxl3	776
Kcnh1	776
Akt3	775
B930095G15Rik	775
Cacnb3	775
Dusp3	775
Arhgef7	774
Celf2	774
Dgkz	774
Vipr1	774
1700128F08Rik	773
Chuk	773
Fam84a	773
Kcnb1	773
Nptx1	773
Pcdh1	773
Pld3	773
Cluap1	772
Kcnq3	772
Psd	772
Cdipt	771
Lgi1	771
Ube2m	770
Chd8	769
Dpy30	769
Mtap9	769
Mxd4	769
Slc25a16	769
Maff	768
Ell	767
Gtf2f1	767
LOC432405	767
Tlk1	767
2022-03-06	766
Tubgcp2	765
Anks1b	764
Ubl4	764
Hagh	763
Map3k5	763
Slc4a10	763
Xrn2	763
Npas2	762
Sgtb	762
Tk2	762
Atp6v0d1	761
Ephx4	761
Kctd2	761
Mm.274484	761
Mvp	761
Shisa7	761
Reps2	760
Clip1	759
Egr3	759
Atp8a1	758
Ppp1r1a	757
Rab28	757
Sec63	757
Stim2	757
Cttnbp2	756
Arf1	755
G930045G22Rik	755
Robo2	755
Smap1	755
Tor1aip1	755
1700054N08Rik	754
Arhgef25	754
Hdac4	754
Rbm15	754
LOC381742	753
Ociad2	753
Pik3r1	753
Plxnd1	753
4933424B01Rik	751
C430048L16Rik	751
Nf2	751
Ttpal	751
Rasal1	750
Rnf10	750
Kcnf1	749
Prkce	749
5830427D03Rik	748
A230097P14Rik*	748
B930023M13Rik	748
Hpca	748
LOC433602	748
4930515G13Rik	747
Csnk1g1	747
Dlk2	747
Skil	747
Stxbp5l	747
Trim35	747
Brap	746
Pcdhga12	746
Ulk2	746
Lamc1	745
Dctn5	744
Papd4	744
Siglech	744
Zfp871	744
L3mbtl2	743
Ptprs	743
Spred1	743
Bsn	742
Khdrbs3	742
Ppp2ca	742
Dgkh	741
Eif1	741
Rpl22	741
Slitrk2	741
Cacna2d1	740
Dhx32	740
Dyrk2	740
Lpgat1	740
Spry2	740
Ssr2	740
Tceal1	739
Gnl1	738
Nucks1	738
Rnf165	738
Amz2	737
Kat2a	737
LOC640526	737
Arnt	736
Jph1	736
Ncln	736
Vps41	736
Nmt1	735
Gabrb3	734
Itpr1	734
Tbc1d24	734
B430006D22Rik	733
Crhbp	733
Rad23b	733
1110037F02Rik	732
2210018M11Rik	732
Cap2	732
G630064H08Rik	732
Htr1f	732
Nkx2-3	732
Mrps17	731
Samd12	731
Ssb	731
Zc3h11a	731
Casc4	730
Cdk5r1	730
Lrp11	730
Mark3	730
Rtf1	730
Tpk1	730
A830039N20Rik	729
Bai3	729
Dr1	729
Rps6ka3	729
Fmn2	728
Grm5	728
LOC435551	728
Mal2	728
Pcdha10	728
Prosapip1	728
Wdr37	727
Camk2b	726
Dag1	726
Flrt2	725
Gtf2h5	725
Papolg	725
Ppp1r1b	725
Trrap	725
BC018242	724
Ddx26b	724
Edc4	724
Rap2a	724
Ryr2	724
Stt3b	724
Arc	723
Hebp1	723
Hspa12a	723
Kcnj3	722
Kcnmb4	722
Klf10	722
Lpcat4	722
Srgap3	722
Ttc35	722
Abr	721
Arih1	721
Ccdc12	721
Ctdspl2	721
Lrrc7	721
Man2c1	721
Med17	721
2310021P13Rik	720
Cbfa2t2	720
Hn1	720
Homer1	720
Neto1	720
Rab11fip4	720
Spna2	720
Vps13b	720
Xpnpep1	720
Fam101b	719
Gar1	719
Hist3h2a	719
Piga	719
Slc25a36	719
2310035C23Rik	718
Chrm3	718
D130043K22Rik	718
LOC545070	718
Scn2a1	718
Tmed9	718
Ubr3	718
Acap2	717
Camk4	717
Top2b	717
Commd4	716
Gnaq	716
LOC434786	716
Osbpl11	716
Ralgapb	716
Snw1	716
Tmem132d	716
Trim23	716
Wdr12	716
Cdc42se2	715
Fert2	715
Hnrnpk	715
Rbm26	715
Tanc2	715
Zfr2	715
Cdk10	714
Copb1	714
Tspan13	714
Mcm3ap	713
Tmem198	713
6330578E17Rik	712
A130066N16Rik	712
Cog3	712
Elfn2	712
Tacc2	712
Ttc7b	712
Zdhhc8	712
Actg2	711
Ncald	711
P4ha1	711
0610012G03Rik	710
Cenpb	710
Dlg3	710
Cebpd	709
Dnajc13	709
Fam133b	709
LOC434494	709
Rap2b	709
Safb	709
Sumo1	709
Ankrd13c	708
Gba2	708
Kctd1	708
Zfyve20	708
Rab1	707
Sox8	706
Trub2	706
Zmat2	706
Arpc2	705
Nmd3	705
Notch1	705
Raly	705
Unc13b	705
Btbd10	704
Mfsd4	704
Polg	704
Atf6b	703
Atp2b2	703
Gsk3a	703
Mcts2	703
Zbtb38	703
Aacs	702
Adap1	702
Ahsa1	702
Chst1	702
E130012A19Rik	702
Kcnh7	702
Stoml1	702
Trip12	702
Arpc4	701
Cic	701
Ppp1r37	701
Abi1	700
Kdm4a	700
Arhgef3	699
Cyba	699
LOC433697	699
Mast3	699
Epn2	698
Rxrg	698
A730037C10Rik	697
Abce1	697
Ccng1	697
Cdk17	697
Hnrnpul2	697
Pisd-ps3	697
Il27	696
Med25	696
Ptprj	696
Vps45	696
Ak5	695
Api5	695
B4galt6	695
Baalc	695
Dctn6	695
Kri1	695
Ndufb11	695
Nov	695
Rnf24	695
9330159F19Rik	694
Fkbp1a	694
Map2k1	694
Psmd2	694
Rsbn1	694
Slc31a2	694
Ubp1	694
Dzip1l	693
Fzd3	693
Pten	693
Sart3	693
2400001E08Rik	692
Brf1	692
Prrc2b	692
Galt	691
Tbr1	691
Zfp771	691
Ankrd46	690
Pcna	690
Rac1	690
Wsb2	690
C330013J21Rik	689
Enoph1	689
Ppp2cb	689
Sel1l	689
Tspan14	689
Hmg20a	688
Man2b1	688
Trim2	688
Adcy1	687
Dnajc14	687
Nceh1	687
Slc25a23	687
2810453I06Rik	686
Il34	686
Pik3c3	686
Stard7	686
Elmo2	685
Pde1a	685
Rapgef5	685
Zfp292	685
Cckbr	684
Dkk3	684
Bhlhe40	683
Kcnt2	683
Mapk1	683
Mpped1	683
Napa	683
Numbl	683
Sh3gl2	682
Smpd3	682
Srr	682
4732419C18Rik	681
Fbxo31	681
Gucy1b3	681
Esyt2	680
Gripap1	680
Kif5c	680
Nlgn2	680
Psmd3	680
Rilpl1	680
Ubtf	680
Hsf1	679
Ifrd1	679
Pkn1	679
Tusc2	679
Ddx42	678
Dohh	678
Gria2	678
Rlf	678
Tmem191c	678
Zfp459	678
Eif3g	677
Rps19bp1	677
Stard3	677
Nrn1	676
Sf3b5	676
Sntg1	676
Sumo2	676
2310044G17Rik	675
5830454E08Rik	675
D6Wsu163e	675
LOC433459	675
Pdlim7	675
R3hdm2	675
Gipc1	674
Myo18a	674
Rasgef1c	674
2022-09-08	673
A530079E22Rik	673
Chtf8	673
Fxyd7	673
Pcdha9	673
Sp3	673
Tlr12	673
Zer1	673
Imp3	672
Phc1	672
Sppl3	672
Abcb6	671
Rbfox2	671
Trak1	671
Ube2b	671
Uggt2	671
Dpcd	670
Myef2	670
Thap3	670
Arl16	669
Celf3	669
Fam49a	669
Syn1	669
Zbtb17	669
Limd2	668
A930011O12Rik	667
Clcn2	667
Ddn	667
Klhdc1	667
Lass5	667
Ppp4r2	667
Prmt8	667
Zfp523	667
9230112E08Rik	666
Zfp870	666
Dnajc17	665
Rai1	665
Snx15	665
Cryzl1	664
Etv5	664
Fam178a	664
Fcho1	664
Jph3	664
Ppp1r17	664
Rab26	664
Rhot2	664
Tceb3	664
Yy1	664
Cd2bp2	663
Dagla	663
Mars	663
Kcnj6	662
Neurl1a	662
Actr2	661
Chd5	661
Mtmr3	661
Pfkp	661
Spib	661
2010107G23Rik	660
Car10	660
Cnot1	660
Fn3krp	660
Mapk11	660
Mllt11	660
Tctn3	660
Tmem85	660
Pdcd4	659
Sez6l	659
Slit3	659
Strap	659
Stx12	659
Tmem175	659
Tnr	659
A830018L16Rik	658
Bloc1s2	658
Emp2	658
Fkrp	658
Ptpn2	658
Rbm5	658
Rgs7bp	658
4930485B16Rik	657
C630004H02Rik	657
Cdk11b	657
Pknox2	657
Syt13	657
Tfpt	657
Brd2	656
Fam82b	656
Fbxo45	656
Hist1h2bg	656
Dscr3	655
Fam36a	655
Golga7b	655
6330581N18Rik	654
Psmb5	654
Shc2	654
Ssx2ip	654
Nckap1	653
Pebp1	653
Sh3rf3	653
Slc37a3	653
Srsf10	653
Tmem38a	653
2410001C21Rik	652
D430041D05Rik	652
Gtl3	652
Nrxn1	652
4833439L19Rik	651
Cnnm1	651
Ctnnd2	651
Pard6b	651
Sepx1	651
2310065F04Rik	650
Actl6b	650
Cand1	650
Numb	650
Pdxp	650
Phka2	650
Slc1a2	650
Snx7	650
Tia1	650
Crip2	649
Crk	649
Klf14	649
Nfix	649
Prkcg	649
Psd3	649
Satb2	649
Slitrk5	649
Sorl1	649
Stra8	649
Atad1	648
Bmpr2	648
Fam134a	648
Fkbp15	648
Gzf1	648
Memo1	648
Slc7a4	648
Ankzf1	647
Dpp10	647
Gramd4	647
Ly6e	647
Net1	647
Rhbdl3	647
Rnf214	647
Cntrob	646
Micu1	646
Tmem50a	646
Ylpm1	646
Arhgap21	645
Bccip	645
C130096N06Rik	645
Grin1	645
Arpc5l	644
BC030863	644
Cabin1	644
Cse1l	644
Dusp18	644
Rtn4rl1	644
Slc2a3	644
Kcnq5	643
Rogdi	643
1110008J03Rik	642
B230206H07Rik	642
Kcnip3	642
Tardbp	642
Pick1	641
Selplg	641
Smpd1	641
Fam189a1	640
Higd2a	640
Med10	640
Spnb2	640
Syt1	640
Ecscr	639
Atg16l1	638
Hmgcr	638
Ipo7	638
Rab2a	638
Sox12	638
Josd1	637
Pi4ka	637
Ppil2	637
Sepw1	637
Setd3	637
Spnb4	637
Tm9sf2	637
Tmem132a	637
Arl8b	636
Inha	636
Plcl2	636
Rpe	636
Tmem98	636
Anks3	635
Mllt10	635
Nob1	635
Pdap1	635
Phf20l1	635
Rgs4	635
Chac1	634
Krit1	634
Ptpn9	634
Zfp9	634
B230354K17Rik	633
Cdh10	633
Dpp8	633
Opa1	633
Vopp1	633
2022-03-05	632
C80913	632
Lzts1	632
Narf	632
Pcsk2	632
Ptp4a1	632
Serpini1	632
Upf3a	632
Mapk8ip3	631
Megf9	631
Mesdc1	631
Psma1	631
Brox	630
Hnrnpf	630
Kif21b	630
Kifap3	630
Rapgef1	630
Sf3b2	630
Birc6	629
Id2	629
Txlnb	629
Wdr4	629
3110001D03Rik	628
Arl4d	628
Ccdc159	628
Celf1	628
Dclk3	628
Htatip2	628
Kpnb1	628
Rap1gap2	628
Robo3	628
1110004F10Rik	627
Ppic	627
Prkacb	627
Ttc9b	627
LOC433812	626
Psmd11	626
Zfp365	626
AY074887	625
Anxa11	625
Hcfc2	625
Mterfd2	625
Ncbp2	625
Rhobtb2	625
Sulf2	625
Ccbp2	624
F630119A15Rik*	624
Med13	624
Ppp1ca	624
Prrg3	624
Cacng3	623
Ier5l	623
Jhdm1d	623
Snx10	623
Taok1	623
Vps13a	623
Celsr2	622
Larp4b	622
Lrrc59	622
Opcml	622
Ppm1h	622
Tub	622
Zdhhc17	622
Hmx2	621
Myst2	621
Slc2a13	621
Ssbp3	621
Txn2	621
Pih1d1	620
Cpne5	619
Prol1	619
Slc1a1	619
Apbb3	618
C230004F18Rik	618
Cntn3	618
Klraq1	618
Kpna1	618
LOC433503	618
Lrrc2	618
Lztr1	618
Ndel1	618
Nubp1	618
Pcnx	618
Psmc4	618
Rer1	618
4930444A02Rik	617
Asb3	617
Dpp9	617
Hnrnpab	617
Erc2	616
Gnptg	616
Myt1l	616
Dnaja2	615
Mtap1s	615
Trmt1	615
Vps33a	615
Bap1	614
Mtdh	614
Pcsk5	614
Zfp382	614
Zfp46	614
Zfyve28	614
5930437A14Rik	613
Astn1	613
Mbd3	613
Osbpl3	613
Sdcbp	613
Sidt1	613
Cd47	612
Elac2	612
Mkl2	612
Nlgn3	612
Pbx2	612
Sfxn3	612
Sh3rf1	612
Trak2	612
Hivep3	611
Nudt3	611
Ttc14	611
A530064D06Rik	610
B230340J04Rik	610
Exoc1	610
Lactb2	610
Naa15	610
Atp5h	609
Gpatch3	609
Rgs11	609
Tbl1xr1	609
Bop1	608
Crkl	608
Hspbp1	608
Pcdha7	608
Pmpca	608
Ppp1r12b	608
Amd1	607
Ash1l	607
C530028O21Rik	607
Cux2	607
Plekha5	607
Vmp1	607
Atxn7l3	606
Fbxl19	606
Ticam2	606
Zfp180	606
Dynlrb1	605
Fam193b	605
Kansl2	605
LOC434236	605
Adcy2	604
Ptn	604
Ptp4a2	604
Slc35d3	604
Sphkap	604
Vstm2b	604
Xrcc1	604
Zfp653	604
1810008A18Rik	603
Csda	603
Dok3	603
Fcgr1	603
Nme1	603
Usmg5	603
Dolpp1	602
Kcnj9	602
Kif2a	602
Prex1	602
Sirt7	602
Tra2a	602
Yeats4	602
A630018G05Rik	601
Adam15	601
Gpd2	601
LOC433727	601
Mrps14	601
Ncor2	601
Per1	601
Ppp2r2c	601
Prss16	601
Slc8a1	601
Zfp366	601
2400003C14Rik	600
Akap1	600
Kdm3a	600
Ogfod1	600
Sbds	600
Sfrs18	600
Slk	600
Spata2l	600
1700001L19Rik	599
Akap11	599
Dscaml1	599
Homer2	599
Itpka	599
St8sia3	599
Atp2b4	598
BC024659	598
E130309D02Rik	598
Gtpbp2	598
Preb	598
Adipoq	597
C2cd2l	597
Csnk2a1	597
Lalba	597
Slc6a17	597
Timm13	597
Zfp828	597
Cpeb1	596
Nbea	596
Pdxdc1	596
Rheb	596
Slc26a4	596
Tarsl2	596
Tmem214	596
Atp13a3	595
Atp8b2	595
Mll5	595
Pitpnb	595
Zfp239	595
Commd10	594
Pla2g5	594
Ulk3	594
Aco1	593
Cdk5r2	593
Dusp7	593
Gnptab	593
LOC434519	593
Pgam5	593
Sf3a2	593
Vps35	593
4930455C21Rik	592
Gsg1l	592
Kdm5b	592
Rp9	592
Sh2d5	592
Tbpl1	592
Ttll1	592
Kdm1a	591
Psme4	591
Adamts9	590
BC024537	590
Dnttip1	590
Efr3a	590
Psmb3	590
Snx12	590
Tnrc6b	590
Cacng8	589
Ddx50	589
LOC620538	589
Pcdhb9	589
4930539J05Rik	588
Ncoa5	588
Nudt9	588
Polr3d	588
Tecpr2	588
Abl2	587
Asap1	587
Cobl	587
Gapdhs	587
Itgav	587
Pak1	587
Tfam	587
Zcchc6	587
Akap8l	586
Dync1i2	586
Hspa2	586
Mtfmt	586
Ola1	586
Sike1	586
Snrnp40	586
A130023I24Rik	585
Far1	585
Pacsin1	585
Samd8	585
Gpr26	584
Pcdha11	584
Rab3gap2	584
Rbm20	584
Sec23b	584
Usf2	584
Apoa1bp	583
Ccdc59	583
Chrd	583
Klc3	583
Pmm1	583
Polr1d	583
Rmnd1	583
Xkr4	583
Bptf	582
Coch	582
Gadd45a	582
Otud3	582
Prickle1	582
Fgf1	581
Hnrnpc	581
Iqcc	581
Klhl20	581
Nisch	581
Spred3	581
Ssu72	581
Ncoa1	580
Rnf150	580
Zbtb43	580
3110056O03Rik	579
Ap3d1	579
D17Wsu104e	579
Fam26e	579
Herc1	579
Pgbd1	579
Arnt2	578
Bdnf	578
Dbn1	578
Mat2a	578
Ndufs4	578
Ptprk	578
Ptrh1	578
Sh3pxd2b	578
Vapa	578
Atp6v1f	577
Fbxl6	577
Gab3	577
Men1	577
Nrd1	577
Fat3	576
Ltv1	576
Agk	575
Gm5785	575
Rab5b	575
0610037P05Rik	574
Bdh1	574
Kdm5c	574
Osbp2	574
Zfp827	574
Galnt9	573
Piwil1	573
Cnot4	572
Grm7	572
Irf5	572
Pdpk1	572
Sphk2	572
Afg3l2	571
Cd34	571
D6Bwg1452e	571
Gadl1	571
Mbd1	571
Mcl1	571
Ppp6r1	571
Rasgef1b	571
Setd1a	571
Aftph	570
Pclo	570
Prpf8	570
Tspyl1	570
Hp1bp3	569
Ksr1	569
Magi3	569
Mfap1a	569
Ntm	569
Tbce	569
Zmynd19	569
Chmp2a	568
Dstn	568
Fam168a	568
Fam32a	568
Rundc1	568
Unc50	568
Ypel2	568
Cdca8	567
Mlf2	567
Rab6b	567
Slc30a2	567
Sltm	567
Aip	566
Cacng2	566
9330182O14Rik	565
Cirh1a	565
LOC436061	565
Stambp	565
Stx6	565
Wasf2	565
8430427H17Rik	564
Mcart1	564
Ncl	564
Nvl	564
Thra	564
Bmp1	563
Nop2	563
Pfkfb4	563
Xpo7	563
Arhgap1	562
BC017612	562
Mrps26	562
Scai	562
Cdk5rap1	561
Clic1	561
Dhh	561
Mllt4	561
Psmd8	561
Tm4sf5	561
2810002N01Rik	560
C130071C03Rik	560
Mxi1	560
Mylip	560
Xpot	560
Fubp3	559
Nt5m	559
Cdk7	558
Fam115a	558
Lphn3	558
Man1a2	558
Rbm34	558
Gm430	557
Klhl23	557
LOC432814	557
Lrrc41	557
Mettl3	557
Pcdhb22	557
Pvrl3	557
Slc35f5	557
Cacnb4	556
Dak	556
Dnajc10	556
1110008P14Rik	555
Cct6a	555
Eml5	555
Gtf3c4	555
N28178	555
Nln	555
Sh3bp4	555
Cstf3	554
Fbxo34	554
Gapdh	554
Gzmb	554
Rnpep	554
Trp53i11	554
Ky	553
Nedd8	553
Srpk2	553
Wasf1	553
AB041803	552
Arntl	552
Ash2l	552
Csnk2b	552
Fam131b	552
Prkag2	552
D18Ertd653e	551
Klhl22	551
Lpar2	551
Nsmce2	551
Ppm1e	551
Srpk1	551
Usp30	551
Adrbk2	550
Mafb	550
Proz	550
Satb1	550
Smarcd1	550
4632428N05Rik	549
6430548M08Rik	549
Metap2	549
Ptprn	549
Rnf157	549
Slc3a2	549
Txndc9	549
1810031K17Rik	548
Dkc1	548
Nin	548
LOC432967	547
Rnf103	547
Sgip1	547
Ssna1	547
Tada3	547
Arfgef1	546
Lonrf1	546
Actr3	545
Arf3	545
Chst15	545
Coro7	545
F2rl1	545
Ncoa3	545
Tsga10	545
Dvl1	544
Hes5	544
Hgs	544
Hmgb1	544
Psap	544
Vcpip1	544
Adck1	543
Azi1	543
Fam135b	543
Hcfc1	543
Ppm1l	543
Syn2	543
Wdr7	543
5830469L07Rik*	542
5930422O12Rik	542
Med15	542
Rcan1	542
Snd1	542
Tbc1d7	542
Tmem44	542
Asns	541
Cog4	541
Jmjd1c	541
Slc12a5	541
Stap1	541
Amigo1	540
Deaf1	540
Fbxl5	540
Hhipl2	540
LOC434631	540
Matk	540
Myo5a	540
Tmem63b	540
Amd2	539
Ap2a2	539
Farsb	539
Fnbp4	539
Glt8d2	539
H47	539
Kdm2a	539
Klf12	539
Onecut3	539
Sost	539
Zscan2	539
Baz1b	538
Capn7	538
Foxp1	538
Itm2c	538
Map3k9	538
Mapk4	538
Nelf	538
Plekhm1	538
Stac2	538
Thrap3	538
Cnksr2	537
Csde1	537
D11Wsu99e	537
Fam167a	537
Qpctl	537
Swi5	537
Gigyf1	536
Iws1	536
Mcpt8	536
1700017B05Rik	535
Arl1	535
Bmf	535
Dnajc6	535
Gtf2h3	535
Mea1	535
Prdm10	535
Rab7	535
Abl1	534
Bod1	534
Il1rapl1	534
Khdrbs1	534
Commd7	533
Cyb561	533
Exosc8	533
Ids	533
Lrp6	533
Mrpl50	533
Pgs1	533
Sik2	533
Urm1	533
Atrip	532
C230049M14Rik*	532
Hk1	532
Sh2b1	532
Vezt	532
Ccdc41	531
Csrnp2	531
Fam163b	531
LOC385649	531
Nudt2	531
Oxr1	531
Uqcr11	531
Csrnp3	530
Glg1	530
Mff	530
Rufy1	530
Sobp	530
Spata6	530
Stxbp2	530
Tmem222	530
Atf2	529
C1qa	529
Hnrnpl	529
Pnma2	529
Vmac	529
BC005624	528
Hint3	528
Pabpc1	528
Usf1	528
9530064J02	527
C230013L11Rik	527
Crocc	527
Epha4	527
Erf	527
Glcci1	527
Gm4879	527
Ldoc1l	527
Spryd3	527
Susd4	527
Tmcc1	527
Ccdc91	526
Chmp3	526
Dot1l	526
Gopc	526
Ogt	526
Tiaf2	526
6330527O06Rik	525
Emid1	525
Papd7	525
Pou6f1	525
Psmb4	525
Ralbp1	525
Romo1	525
Rtn1	525
Eif3l	524
Ftsj3	524
Gpnmb	524
Mm.352421	524
Pdp1	524
Rngtt	524
Tmem151a	524
Acsm3	523
Actg1	523
Hnrnpm	523
Lrrtm3	523
Marcks	523
Nadk	523
Prm3	523
Sel1l3	523
Ulk4	523
Usp49	523
6430704M03Rik	522
Ccl9	522
Ctu1	522
Dyrk1b	522
Galntl4	522
Ivns1abp	522
Top1	522
Ddx18	521
Mprip	521
Prnp	521
Rb1	521
Rsl24d1	521
Col19a1	520
Csf1r	520
E130102H24Rik	520
Gfod1	520
Gpm6a	520
Igsf9b	520
Maf1	520
Pvrl1	520
Senp6	520
Strbp	520
9130221F21Rik	519
Dbx2	519
Dock2	519
Drg1	519
Gdap1l1	519
Hcls1	519
Macc1	519
Nr4a1	519
Pnn	519
Scaf1	519
Sf3a3	519
Stk11	519
Stmn1	519
1110067D22Rik	518
Bcl2l2	518
Mark2	518
Pou5f2	518
Tcap	518
Tmem106b	518
Cul4a	517
Ep300	517
Fnbp1l	517
H1f0	517
Igsf8	517
Insm1	517
Pip4k2a	517
Stx8	517
Tnip1	517
2022-09-09	516
Atp6v1h	516
Cacna1i	516
Gabrg2	516
Sh2d3c	516
Sh3bp5l	516
Vps52	516
Ythdf3	516
Brwd3	515
Fbxo41	515
Gps2	515
Hectd1	515
Mtmr7	515
Ncbp1	515
Ptpn12	515
Trim9	515
Usp19	515
Atg2b	514
Gm196	514
Mrpl48	514
Polr3c	514
Wbp7	514
Ajap1	513
Psmf1	513
Rundc3a	513
Thpo	513
Znrf1	513
1110018G07Rik	512
Cacna1d	512
Cyp4a28-ps	512
Fam48a	512
Gpank1	512
Hook1	512
Spred2	512
2900010M23Rik	511
6820433M10Rik*	511
Esf1	511
Faf2	511
Mical3	511
Pfkfb3	511
Shoc2	511
Ggt7	510
Gm5446	510
Mfn2	510
Sec61a2	510
Sertad1	510
Trub1	510
Zfp651	510
C1qbp	509
Csgalnact1	509
Evc2	509
Ube2n	509
Urgcp	509
Brsk2	508
Iffo2	508
Kif1b	508
Ndufv1	508
Slmo1	508
Sun1	508
Whsc1l1	508
Hnrpdl	507
Klhl4	507
Mgat3	507
Ncaph2	507
Rad52	507
Sh3bgr	507
Smyd5	507
Uxs1	507
Wwc2	507
Hprt	506
Pak6	506
Pfn2	506
Rps6ka4	506
Slc35a1	506
Smndc1	506
Ubxn1	506
Cpt1c	505
Echdc1	505
Hsd17b10	505
Nudt16l1	505
Rbp4	505
Dhx8	504
Dpm2	504
Psmd13	504
Sntb2	504
Ttc5	504
Atp5d	503
Clps	503
Lnp	503
Mcoln1	503
Mtfp1	503
Pdzd11	503
Pdzd4	503
Wdtc1	503
2410002F23Rik	502
Ccar1	502
Ctnnd1	502
Tmem119	502
Vps37b	502
2700062C07Rik	501
6330444E15Rik	501
B830004H01Rik	501
Evc	501
Sfi1	501
Ak2	500
Cd200r2	500
Cfp	500
Decr2	500
L3mbtl1	500
LOC433946	500
Lsm10	500
Psmd14	500
Sgsm1	500
Slitrk3	500
Usp15	500
B4galt3	499
Cds1	499
Arhgap26	498
Dnajc28	498
Gm5094	498
ORF63	498
Tmprss13	498
Ubap2l	498
Ccdc101	497
Crybb1	497
Dicer1	497
Eif1ax	497
Gabbr2	497
Prkab2	497
Srp54a	497
Chid1	496
Cspg5	496
Herc3	496
Hexb	496
Pitx3	496
Prdm2	496
Rab10	496
Rprm	496
Smarca1	496
Tomm34	496
Txnl4a	496
Uhrf1bp1l	496
Vash1	496
6030498E09Rik	495
Aebp2	495
Ankrd39	495
Fgf12	495
Ntrk2	495
Prrt3	495
Usp27x	495
Usp3	495
AU040320	494
Dctn3	494
Grk6	494
Zmynd11	494
6030452D12Rik	493
Cfdp1	493
Cort	493
Mm.152121	493
Rnf145	493
Rsph4a	493
St6galnac6	493
Ubxn6	493
Zfp280c	493
Znhit1	493
Gnl2	492
Ltb	492
Pdha1	492
Rnf146	492
St8sia5	492
Stk35	492
Tex264	492
6330403A02Rik	491
A130050O07Rik	491
Bhlhb9	491
Clint1	491
D930029H24Rik*	491
Klhdc2	491
Med26	491
Ogfod2	491
Zfp706	491
Gal3st4	490
Lzts2	490
Mtmr6	490
Pop5	490
Thoc2	490
Hdac2	489
Inpp1	489
Neu1	489
Ptpn23	489
St6galnac5	489
Wdr82	489
4930539E08Rik	488
Anxa6	488
C630049E18Rik*	488
Crtc1	488
Taok3	488
Atxn2	487
Cdh11	487
Myst3	487
Rhot1	487
Adnp	486
Camkk2	486
Mll2	486
Npdc1	486
Slitrk4	486
Tlx3	486
Arfrp1	485
Cabp5	485
Ccnc	485
Gnl3	485
TC1459816	485
Tomm6	485
Tsen34	485
Arl6ip5	484
Dcaf8	484
Eid1	484
Endou	484
Mgat5b	484
Rps14	484
Tnfaip8l2	484
6430598A04Rik	483
Abcf1	483
Atf6	483
Becn1	483
Ctsa	483
Dopey2	483
Gucy1a2	483
Mrps36	483
Nupl1	483
4933407C03Rik	482
Adra1d	482
Ap3b1	482
Ccnl2	482
Dab1	482
Eefsec	482
Man2a1	482
Pamr1	482
Dnase1l2	481
Irgc1	481
Npm2	481
Papola	481
Cdc42se1	480
Man2a2	480
Ap2s1	479
B3gnt1	479
H2-Ke2	479
Ift20	479
Lrrn2	479
Mgrn1	479
Psma3	479
Sec22b	479
Adam11	478
Ndufb4	478
Pdss1	478
AI413582	477
Anxa7	477
Idh3a	477
Ltk	477
Mbd2	477
Ppp4r1l-ps	477
Sf3b1	477
Zfp536	477
Ablim2	476
Cdc27	476
Clk3	476
Grik3	476
Map4k5	476
Pex12	476
Purg	476
Ryr1	476
Snx2	476
Sowaha	476
Ankrd10	475
Bin3	475
D10Bwg1379e	475
Gapt	475
Mfsd11	475
Slc25a22	475
Snx27	475
Soat2	475
Zrsr1	475
1700097I19Rik*	474
BC004004	474
Wdr47	474
BC005537	473
Diras2	473
Rrp7a	473
Sp2	473
Twf2	473
Zbtb24	473
Zfp407	473
Zkscan1	473
6720469N11Rik	472
Btbd6	472
Guk1	472
Isoc2b	472
LOC434301	472
Naa40	472
Rims1	472
Tob1	472
Ccni	471
Cdc42ep3	471
Coil	471
Hhex	471
Ric3	471
Smarcb1	471
Synj2	471
[truncated: 4,170 more rows]
